# Supplementary material for: Whole-genome scanning reveals environmental selection mechanisms that shape diversity in populations of the epipelagic diatom Chaetoceros
Source: PLoS Biol. 2022 Nov 28;20(11):e3001893. doi: 10.1371/journal.pbio.3001893 (PMC9731442; doi:10.1371/journal.pbio.3001893)
Supplement: S1 Table — (A) Detailed information about the MAG IDs adapted from Delmont and colleagues (2022). (B) Detailed genomic information of the MAGs. (C) Gene length of the genomes. (D) G+C percentage of the genomes at the different codon positions. (XLSX) [file pbio.3001893.s001.xlsx]

## Sheet: S1A
S1A Table. Detailed information about the MAG IDs adapted from [1].
MAG_complete_ID	MAG_short_ID	Biogeography
TARA_ARC_108_MAG_00116	ARC_116	Arctic Ocean
TARA_ARC_108_MAG_00189	ARC_189	Arctic Ocean
TARA_ARC_108_MAG_00217	ARC_217	Arctic Ocean
TARA_ARC_108_MAG_00232	ARC_232	Arctic Ocean
TARA_ARC_108_MAG_00267	ARC_267	Arctic Ocean
TARA_MED_95_MAG_00399	MED_399	Mediterranean Sea
TARA_PSE_93_MAG_00171	PSE_171	Pacific South Eastern Ocean
TARA_PSE_93_MAG_00253	PSE_253	Pacific South Eastern Ocean
TARA_PSW_86_MAG_00256	PSW_256	Pacific South Western Ocean
TARA_SOC_28_MAG_00037	SOC_37	Southern Ocean
TARA_SOC_28_MAG_00060	SOC_60	Southern Ocean
Reference
1. Delmont TO, Gaia M, Hinsinger DD, Frémont P, Vanni C, Fernandez-Guerra A, et al. Functional repertoire convergence of distantly related eukaryotic plankton lineages abundant in the sunlit ocean. Cell Genomics. 2022;2: 100123. doi:10.1016/j.xgen.2022.100123

## Sheet: S1B
S1B Table. Detailed genomic information of the MAGs.
Genome	Genome_size	GC	Num_genes	Mean_gene_size	Num_exons_per_gene	Mean_exon_size	Num_introns	Mean_intron_size	BUSCO_completion
ARC_116	32.7226	44.1295	16778	1725.78	1.54	1204.39	9082	127.37	77.3
ARC_189	34.1569	43.2817	16664	1666.88	1.77	1302.6	12867	107.11	75.7
ARC_217	33.9889	43.357	16191	1723.05	1.63	1269.77	10201	129.41	65.5
ARC_232	10.6552	39.4356	4887	1611.41	1.68	1376.33	3339	125.95	14.5
ARC_267	29.5638	39.0456	13436	1539.58	1.61	1184.06	8227	137.08	42
MED_399	17.396	39.5187	7787	1784.93	1.98	1620.15	7654	110.45	43.1
PSE_171	36.0096	43.5128	16286	1693.11	1.67	1301.8	10891	136.8	73
PSE_253	24.5772	43.1385	12309	1545.74	1.7	1288.46	8662	101.27	47.1
PSW_256	44.3615	39.2279	17975	1505.89	1.57	1300.09	10317	136.51	55.7
SOC_37	30.4196	44.5079	16671	1734.06	1.56	1084.08	9337	121.07	75.7
SOC_60	12.2025	43.7744	5439	1473.27	1.69	1270.76	3726	122.43	18.8
C. t.	41.0013	51.2268	NA						78.1
P. t.	27.4507	48.1161	10.025						76.9
T. p.	32.4374	41.0155	11.39						71.4

## Sheet: S1C
S1C Table. Gene length of the genomes.
Genome	Length
ARC 116	1155
ARC 116	273
ARC 116	651
ARC 116	643
ARC 116	51
ARC 116	678
ARC 116	39
ARC 116	47
ARC 116	109
ARC 116	175
ARC 116	714
ARC 116	284
ARC 116	34
ARC 116	353
ARC 116	359
ARC 116	553
ARC 116	259
ARC 116	782
ARC 116	288
ARC 116	86
ARC 116	98
ARC 116	534
ARC 116	941
ARC 116	587
ARC 116	560
ARC 116	334
ARC 116	233
ARC 116	1743
ARC 116	997
ARC 116	266
ARC 116	365
ARC 116	383
ARC 116	54
ARC 116	51
ARC 116	75
ARC 116	91
ARC 116	682
ARC 116	61
ARC 116	1048
ARC 116	398
ARC 116	597
ARC 116	495
ARC 116	285
ARC 116	568
ARC 116	288
ARC 116	177
ARC 116	957
ARC 116	314
ARC 116	211
ARC 116	632
ARC 116	540
ARC 116	1061
ARC 116	864
ARC 116	213
ARC 116	116
ARC 116	144
ARC 116	1080
ARC 116	349
ARC 116	467
ARC 116	586
ARC 116	327
ARC 116	203
ARC 116	198
ARC 116	330
ARC 116	97
ARC 116	47
ARC 116	337
ARC 116	126
ARC 116	274
ARC 116	210
ARC 116	353
ARC 116	1110
ARC 116	58
ARC 116	500
ARC 116	901
ARC 116	34
ARC 116	74
ARC 116	102
ARC 116	1104
ARC 116	703
ARC 116	580
ARC 116	543
ARC 116	148
ARC 116	324
ARC 116	360
ARC 116	212
ARC 116	555
ARC 116	333
ARC 116	759
ARC 116	41
ARC 116	221
ARC 116	92
ARC 116	114
ARC 116	470
ARC 116	410
ARC 116	92
ARC 116	78
ARC 116	594
ARC 116	65
ARC 116	830
ARC 116	65
ARC 116	46
ARC 116	328
ARC 116	1013
ARC 116	37
ARC 116	223
ARC 116	756
ARC 116	479
ARC 116	416
ARC 116	649
ARC 116	594
ARC 116	532
ARC 116	112
ARC 116	234
ARC 116	1124
ARC 116	427
ARC 116	425
ARC 116	196
ARC 116	199
ARC 116	67
ARC 116	42
ARC 116	39
ARC 116	932
ARC 116	318
ARC 116	1491
ARC 116	63
ARC 116	215
ARC 116	1602
ARC 116	512
ARC 116	463
ARC 116	163
ARC 116	1157
ARC 116	904
ARC 116	81
ARC 116	440
ARC 116	871
ARC 116	198
ARC 116	88
ARC 116	224
ARC 116	268
ARC 116	598
ARC 116	141
ARC 116	423
ARC 116	513
ARC 116	83
ARC 116	946
ARC 116	67
ARC 116	46
ARC 116	345
ARC 116	60
ARC 116	628
ARC 116	502
ARC 116	842
ARC 116	929
ARC 116	261
ARC 116	381
ARC 116	263
ARC 116	1342
ARC 116	541
ARC 116	144
ARC 116	1088
ARC 116	877
ARC 116	455
ARC 116	1535
ARC 116	421
ARC 116	71
ARC 116	59
ARC 116	212
ARC 116	207
ARC 116	816
ARC 116	336
ARC 116	104
ARC 116	612
ARC 116	685
ARC 116	56
ARC 116	120
ARC 116	834
ARC 116	118
ARC 116	553
ARC 116	435
ARC 116	321
ARC 116	575
ARC 116	393
ARC 116	559
ARC 116	634
ARC 116	652
ARC 116	62
ARC 116	1424
ARC 116	244
ARC 116	595
ARC 116	455
ARC 116	60
ARC 116	368
ARC 116	303
ARC 116	441
ARC 116	468
ARC 116	128
ARC 116	1071
ARC 116	1069
ARC 116	546
ARC 116	237
ARC 116	153
ARC 116	329
ARC 116	380
ARC 116	57
ARC 116	478
ARC 116	381
ARC 116	123
ARC 116	346
ARC 116	669
ARC 116	416
ARC 116	328
ARC 116	382
ARC 116	374
ARC 116	402
ARC 116	273
ARC 116	938
ARC 116	551
ARC 116	49
ARC 116	68
ARC 116	38
ARC 116	117
ARC 116	175
ARC 116	93
ARC 116	71
ARC 116	403
ARC 116	357
ARC 116	66
ARC 116	2249
ARC 116	350
ARC 116	67
ARC 116	125
ARC 116	78
ARC 116	1605
ARC 116	87
ARC 116	88
ARC 116	526
ARC 116	585
ARC 116	405
ARC 116	198
ARC 116	422
ARC 116	105
ARC 116	619
ARC 116	305
ARC 116	39
ARC 116	395
ARC 116	134
ARC 116	240
ARC 116	66
ARC 116	459
ARC 116	310
ARC 116	66
ARC 116	397
ARC 116	221
ARC 116	233
ARC 116	172
ARC 116	811
ARC 116	39
ARC 116	101
ARC 116	359
ARC 116	193
ARC 116	295
ARC 116	752
ARC 116	580
ARC 116	484
ARC 116	287
ARC 116	267
ARC 116	378
ARC 116	260
ARC 116	441
ARC 116	679
ARC 116	182
ARC 116	455
ARC 116	934
ARC 116	404
ARC 116	140
ARC 116	168
ARC 116	318
ARC 116	113
ARC 116	56
ARC 116	393
ARC 116	740
ARC 116	296
ARC 116	593
ARC 116	585
ARC 116	618
ARC 116	355
ARC 116	71
ARC 116	125
ARC 116	1033
ARC 116	482
ARC 116	1101
ARC 116	863
ARC 116	580
ARC 116	242
ARC 116	291
ARC 116	57
ARC 116	65
ARC 116	184
ARC 116	834
ARC 116	751
ARC 116	425
ARC 116	217
ARC 116	99
ARC 116	71
ARC 116	231
ARC 116	262
ARC 116	795
ARC 116	264
ARC 116	64
ARC 116	203
ARC 116	1326
ARC 116	445
ARC 116	247
ARC 116	419
ARC 116	259
ARC 116	572
ARC 116	348
ARC 116	436
ARC 116	304
ARC 116	92
ARC 116	68
ARC 116	76
ARC 116	707
ARC 116	101
ARC 116	90
ARC 116	1725
ARC 116	198
ARC 116	143
ARC 116	181
ARC 116	172
ARC 116	208
ARC 116	1305
ARC 116	257
ARC 116	302
ARC 116	168
ARC 116	486
ARC 116	401
ARC 116	340
ARC 116	44
ARC 116	755
ARC 116	227
ARC 116	835
ARC 116	118
ARC 116	1484
ARC 116	341
ARC 116	415
ARC 116	210
ARC 116	53
ARC 116	89
ARC 116	40
ARC 116	412
ARC 116	777
ARC 116	38
ARC 116	831
ARC 116	76
ARC 116	131
ARC 116	1159
ARC 116	420
ARC 116	521
ARC 116	83
ARC 116	45
ARC 116	57
ARC 116	35
ARC 116	251
ARC 116	51
ARC 116	779
ARC 116	302
ARC 116	129
ARC 116	719
ARC 116	158
ARC 116	344
ARC 116	388
ARC 116	657
ARC 116	243
ARC 116	96
ARC 116	176
ARC 116	296
ARC 116	501
ARC 116	76
ARC 116	495
ARC 116	983
ARC 116	140
ARC 116	2641
ARC 116	315
ARC 116	689
ARC 116	389
ARC 116	159
ARC 116	307
ARC 116	138
ARC 116	652
ARC 116	232
ARC 116	258
ARC 116	153
ARC 116	113
ARC 116	1154
ARC 116	151
ARC 116	212
ARC 116	607
ARC 116	173
ARC 116	206
ARC 116	525
ARC 116	464
ARC 116	44
ARC 116	342
ARC 116	141
ARC 116	550
ARC 116	434
ARC 116	615
ARC 116	471
ARC 116	609
ARC 116	410
ARC 116	333
ARC 116	182
ARC 116	433
ARC 116	291
ARC 116	502
ARC 116	353
ARC 116	320
ARC 116	401
ARC 116	767
ARC 116	254
ARC 116	217
ARC 116	985
ARC 116	240
ARC 116	203
ARC 116	219
ARC 116	654
ARC 116	687
ARC 116	106
ARC 116	560
ARC 116	705
ARC 116	607
ARC 116	919
ARC 116	459
ARC 116	131
ARC 116	37
ARC 116	1667
ARC 116	1244
ARC 116	925
ARC 116	170
ARC 116	516
ARC 116	102
ARC 116	42
ARC 116	480
ARC 116	89
ARC 116	418
ARC 116	1607
ARC 116	272
ARC 116	255
ARC 116	176
ARC 116	131
ARC 116	2992
ARC 116	436
ARC 116	462
ARC 116	68
ARC 116	158
ARC 116	459
ARC 116	518
ARC 116	405
ARC 116	155
ARC 116	169
ARC 116	268
ARC 116	227
ARC 116	206
ARC 116	618
ARC 116	241
ARC 116	209
ARC 116	374
ARC 116	520
ARC 116	271
ARC 116	37
ARC 116	287
ARC 116	649
ARC 116	158
ARC 116	471
ARC 116	473
ARC 116	52
ARC 116	69
ARC 116	279
ARC 116	106
ARC 116	224
ARC 116	316
ARC 116	308
ARC 116	305
ARC 116	186
ARC 116	229
ARC 116	184
ARC 116	524
ARC 116	76
ARC 116	702
ARC 116	278
ARC 116	385
ARC 116	289
ARC 116	246
ARC 116	38
ARC 116	441
ARC 116	145
ARC 116	76
ARC 116	468
ARC 116	506
ARC 116	115
ARC 116	163
ARC 116	485
ARC 116	657
ARC 116	1035
ARC 116	776
ARC 116	238
ARC 116	418
ARC 116	221
ARC 116	81
ARC 116	78
ARC 116	1077
ARC 116	766
ARC 116	3105
ARC 116	896
ARC 116	91
ARC 116	132
ARC 116	386
ARC 116	678
ARC 116	241
ARC 116	542
ARC 116	245
ARC 116	189
ARC 116	173
ARC 116	181
ARC 116	135
ARC 116	79
ARC 116	42
ARC 116	228
ARC 116	1212
ARC 116	752
ARC 116	146
ARC 116	693
ARC 116	115
ARC 116	264
ARC 116	2372
ARC 116	319
ARC 116	38
ARC 116	35
ARC 116	311
ARC 116	501
ARC 116	105
ARC 116	455
ARC 116	489
ARC 116	345
ARC 116	354
ARC 116	268
ARC 116	666
ARC 116	87
ARC 116	223
ARC 116	156
ARC 116	191
ARC 116	178
ARC 116	258
ARC 116	199
ARC 116	469
ARC 116	67
ARC 116	41
ARC 116	546
ARC 116	39
ARC 116	316
ARC 116	83
ARC 116	36
ARC 116	408
ARC 116	58
ARC 116	34
ARC 116	117
ARC 116	244
ARC 116	239
ARC 116	496
ARC 116	441
ARC 116	609
ARC 116	387
ARC 116	490
ARC 116	424
ARC 116	184
ARC 116	3111
ARC 116	46
ARC 116	1343
ARC 116	956
ARC 116	1568
ARC 116	329
ARC 116	675
ARC 116	266
ARC 116	50
ARC 116	690
ARC 116	71
ARC 116	155
ARC 116	103
ARC 116	148
ARC 116	135
ARC 116	314
ARC 116	472
ARC 116	315
ARC 116	365
ARC 116	2162
ARC 116	186
ARC 116	129
ARC 116	526
ARC 116	803
ARC 116	295
ARC 116	36
ARC 116	480
ARC 116	523
ARC 116	327
ARC 116	1159
ARC 116	267
ARC 116	309
ARC 116	152
ARC 116	214
ARC 116	406
ARC 116	326
ARC 116	1352
ARC 116	38
ARC 116	842
ARC 116	480
ARC 116	52
ARC 116	336
ARC 116	83
ARC 116	467
ARC 116	57
ARC 116	2315
ARC 116	265
ARC 116	1144
ARC 116	578
ARC 116	530
ARC 116	176
ARC 116	128
ARC 116	325
ARC 116	845
ARC 116	74
ARC 116	268
ARC 116	104
ARC 116	369
ARC 116	815
ARC 116	362
ARC 116	359
ARC 116	362
ARC 116	1086
ARC 116	173
ARC 116	178
ARC 116	1293
ARC 116	228
ARC 116	614
ARC 116	661
ARC 116	457
ARC 116	203
ARC 116	415
ARC 116	467
ARC 116	816
ARC 116	46
ARC 116	274
ARC 116	214
ARC 116	80
ARC 116	431
ARC 116	125
ARC 116	350
ARC 116	522
ARC 116	501
ARC 116	529
ARC 116	142
ARC 116	770
ARC 116	499
ARC 116	778
ARC 116	138
ARC 116	104
ARC 116	304
ARC 116	1601
ARC 116	799
ARC 116	271
ARC 116	1032
ARC 116	544
ARC 116	428
ARC 116	367
ARC 116	788
ARC 116	127
ARC 116	652
ARC 116	759
ARC 116	697
ARC 116	761
ARC 116	311
ARC 116	434
ARC 116	379
ARC 116	499
ARC 116	674
ARC 116	539
ARC 116	57
ARC 116	658
ARC 116	442
ARC 116	817
ARC 116	428
ARC 116	250
ARC 116	958
ARC 116	479
ARC 116	580
ARC 116	480
ARC 116	571
ARC 116	223
ARC 116	2154
ARC 116	379
ARC 116	465
ARC 116	406
ARC 116	344
ARC 116	307
ARC 116	148
ARC 116	556
ARC 116	410
ARC 116	254
ARC 116	187
ARC 116	376
ARC 116	44
ARC 116	437
ARC 116	106
ARC 116	299
ARC 116	472
ARC 116	38
ARC 116	363
ARC 116	468
ARC 116	138
ARC 116	188
ARC 116	111
ARC 116	223
ARC 116	273
ARC 116	261
ARC 116	783
ARC 116	680
ARC 116	270
ARC 116	686
ARC 116	612
ARC 116	442
ARC 116	143
ARC 116	714
ARC 116	142
ARC 116	115
ARC 116	924
ARC 116	125
ARC 116	82
ARC 116	473
ARC 116	92
ARC 116	425
ARC 116	496
ARC 116	704
ARC 116	190
ARC 116	372
ARC 116	272
ARC 116	310
ARC 116	149
ARC 116	197
ARC 116	461
ARC 116	382
ARC 116	590
ARC 116	408
ARC 116	488
ARC 116	656
ARC 116	785
ARC 116	288
ARC 116	533
ARC 116	1687
ARC 116	98
ARC 116	268
ARC 116	51
ARC 116	59
ARC 116	84
ARC 116	1114
ARC 116	1132
ARC 116	764
ARC 116	421
ARC 116	388
ARC 116	201
ARC 116	119
ARC 116	581
ARC 116	210
ARC 116	214
ARC 116	495
ARC 116	306
ARC 116	122
ARC 116	676
ARC 116	649
ARC 116	3701
ARC 116	415
ARC 116	174
ARC 116	184
ARC 116	59
ARC 116	194
ARC 116	297
ARC 116	1089
ARC 116	356
ARC 116	195
ARC 116	427
ARC 116	422
ARC 116	234
ARC 116	373
ARC 116	2395
ARC 116	518
ARC 116	146
ARC 116	401
ARC 116	1202
ARC 116	221
ARC 116	92
ARC 116	279
ARC 116	468
ARC 116	551
ARC 116	357
ARC 116	103
ARC 116	523
ARC 116	371
ARC 116	227
ARC 116	90
ARC 116	308
ARC 116	34
ARC 116	113
ARC 116	395
ARC 116	34
ARC 116	196
ARC 116	254
ARC 116	758
ARC 116	331
ARC 116	463
ARC 116	307
ARC 116	2227
ARC 116	1005
ARC 116	1571
ARC 116	1012
ARC 116	83
ARC 116	187
ARC 116	583
ARC 116	101
ARC 116	353
ARC 116	531
ARC 116	62
ARC 116	64
ARC 116	158
ARC 116	759
ARC 116	615
ARC 116	124
ARC 116	173
ARC 116	408
ARC 116	361
ARC 116	349
ARC 116	283
ARC 116	1153
ARC 116	146
ARC 116	233
ARC 116	407
ARC 116	379
ARC 116	57
ARC 116	63
ARC 116	148
ARC 116	192
ARC 116	402
ARC 116	230
ARC 116	1752
ARC 116	357
ARC 116	469
ARC 116	66
ARC 116	593
ARC 116	104
ARC 116	182
ARC 116	421
ARC 116	242
ARC 116	336
ARC 116	507
ARC 116	400
ARC 116	307
ARC 116	174
ARC 116	645
ARC 116	803
ARC 116	479
ARC 116	444
ARC 116	124
ARC 116	508
ARC 116	86
ARC 116	75
ARC 116	589
ARC 116	101
ARC 116	276
ARC 116	67
ARC 116	51
ARC 116	283
ARC 116	409
ARC 116	407
ARC 116	222
ARC 116	652
ARC 116	343
ARC 116	488
ARC 116	468
ARC 116	284
ARC 116	60
ARC 116	703
ARC 116	388
ARC 116	89
ARC 116	34
ARC 116	90
ARC 116	90
ARC 116	508
ARC 116	457
ARC 116	2709
ARC 116	1286
ARC 116	305
ARC 116	391
ARC 116	263
ARC 116	481
ARC 116	339
ARC 116	560
ARC 116	432
ARC 116	1180
ARC 116	367
ARC 116	204
ARC 116	768
ARC 116	539
ARC 116	202
ARC 116	104
ARC 116	102
ARC 116	431
ARC 116	60
ARC 116	542
ARC 116	404
ARC 116	117
ARC 116	664
ARC 116	305
ARC 116	62
ARC 116	557
ARC 116	165
ARC 116	108
ARC 116	416
ARC 116	50
ARC 116	475
ARC 116	422
ARC 116	336
ARC 116	455
ARC 116	282
ARC 116	830
ARC 116	202
ARC 116	103
ARC 116	46
ARC 116	242
ARC 116	561
ARC 116	378
ARC 116	1185
ARC 116	40
ARC 116	985
ARC 116	289
ARC 116	46
ARC 116	696
ARC 116	35
ARC 116	345
ARC 116	118
ARC 116	228
ARC 116	541
ARC 116	35
ARC 116	1705
ARC 116	625
ARC 116	1849
ARC 116	270
ARC 116	422
ARC 116	343
ARC 116	325
ARC 116	454
ARC 116	993
ARC 116	87
ARC 116	72
ARC 116	392
ARC 116	1034
ARC 116	103
ARC 116	84
ARC 116	766
ARC 116	97
ARC 116	69
ARC 116	321
ARC 116	386
ARC 116	294
ARC 116	51
ARC 116	506
ARC 116	397
ARC 116	250
ARC 116	759
ARC 116	1018
ARC 116	171
ARC 116	330
ARC 116	378
ARC 116	714
ARC 116	78
ARC 116	574
ARC 116	116
ARC 116	406
ARC 116	205
ARC 116	112
ARC 116	746
ARC 116	326
ARC 116	302
ARC 116	122
ARC 116	584
ARC 116	277
ARC 116	415
ARC 116	182
ARC 116	557
ARC 116	105
ARC 116	749
ARC 116	243
ARC 116	722
ARC 116	480
ARC 116	118
ARC 116	132
ARC 116	69
ARC 116	482
ARC 116	108
ARC 116	561
ARC 116	532
ARC 116	117
ARC 116	200
ARC 116	780
ARC 116	85
ARC 116	171
ARC 116	265
ARC 116	267
ARC 116	591
ARC 116	905
ARC 116	488
ARC 116	303
ARC 116	537
ARC 116	410
ARC 116	2046
ARC 116	249
ARC 116	419
ARC 116	541
ARC 116	790
ARC 116	757
ARC 116	95
ARC 116	591
ARC 116	1271
ARC 116	370
ARC 116	61
ARC 116	79
ARC 116	268
ARC 116	136
ARC 116	304
ARC 116	53
ARC 116	467
ARC 116	140
ARC 116	135
ARC 116	356
ARC 116	115
ARC 116	105
ARC 116	328
ARC 116	290
ARC 116	300
ARC 116	69
ARC 116	499
ARC 116	276
ARC 116	44
ARC 116	478
ARC 116	1373
ARC 116	327
ARC 116	384
ARC 116	283
ARC 116	84
ARC 116	68
ARC 116	447
ARC 116	479
ARC 116	374
ARC 116	268
ARC 116	193
ARC 116	349
ARC 116	521
ARC 116	262
ARC 116	1049
ARC 116	207
ARC 116	160
ARC 116	1286
ARC 116	98
ARC 116	446
ARC 116	397
ARC 116	71
ARC 116	300
ARC 116	105
ARC 116	292
ARC 116	195
ARC 116	162
ARC 116	214
ARC 116	195
ARC 116	113
ARC 116	110
ARC 116	73
ARC 116	313
ARC 116	714
ARC 116	131
ARC 116	59
ARC 116	136
ARC 116	120
ARC 116	126
ARC 116	243
ARC 116	168
ARC 116	640
ARC 116	38
ARC 116	287
ARC 116	877
ARC 116	268
ARC 116	267
ARC 116	340
ARC 116	507
ARC 116	423
ARC 116	328
ARC 116	1761
ARC 116	403
ARC 116	67
ARC 116	339
ARC 116	468
ARC 116	915
ARC 116	61
ARC 116	378
ARC 116	263
ARC 116	621
ARC 116	803
ARC 116	400
ARC 116	215
ARC 116	1109
ARC 116	259
ARC 116	558
ARC 116	76
ARC 116	343
ARC 116	617
ARC 116	64
ARC 116	163
ARC 116	108
ARC 116	52
ARC 116	211
ARC 116	973
ARC 116	74
ARC 116	2717
ARC 116	76
ARC 116	269
ARC 116	460
ARC 116	130
ARC 116	652
ARC 116	457
ARC 116	402
ARC 116	514
ARC 116	443
ARC 116	482
ARC 116	305
ARC 116	117
ARC 116	56
ARC 116	121
ARC 116	213
ARC 116	856
ARC 116	991
ARC 116	37
ARC 116	59
ARC 116	100
ARC 116	100
ARC 116	420
ARC 116	1702
ARC 116	365
ARC 116	127
ARC 116	203
ARC 116	73
ARC 116	433
ARC 116	503
ARC 116	169
ARC 116	77
ARC 116	51
ARC 116	198
ARC 116	247
ARC 116	283
ARC 116	519
ARC 116	275
ARC 116	463
ARC 116	396
ARC 116	380
ARC 116	365
ARC 116	134
ARC 116	398
ARC 116	430
ARC 116	121
ARC 116	82
ARC 116	583
ARC 116	249
ARC 116	204
ARC 116	220
ARC 116	449
ARC 116	641
ARC 116	334
ARC 116	355
ARC 116	451
ARC 116	139
ARC 116	620
ARC 116	170
ARC 116	145
ARC 116	107
ARC 116	174
ARC 116	196
ARC 116	215
ARC 116	77
ARC 116	822
ARC 116	71
ARC 116	1040
ARC 116	118
ARC 116	956
ARC 116	1339
ARC 116	516
ARC 116	368
ARC 116	66
ARC 116	978
ARC 116	57
ARC 116	580
ARC 116	62
ARC 116	186
ARC 116	254
ARC 116	281
ARC 116	201
ARC 116	1320
ARC 116	59
ARC 116	707
ARC 116	185
ARC 116	82
ARC 116	360
ARC 116	552
ARC 116	430
ARC 116	306
ARC 116	156
ARC 116	943
ARC 116	270
ARC 116	190
ARC 116	48
ARC 116	166
ARC 116	532
ARC 116	285
ARC 116	1289
ARC 116	73
ARC 116	34
ARC 116	191
ARC 116	229
ARC 116	796
ARC 116	51
ARC 116	591
ARC 116	482
ARC 116	393
ARC 116	441
ARC 116	241
ARC 116	406
ARC 116	1827
ARC 116	238
ARC 116	376
ARC 116	167
ARC 116	63
ARC 116	373
ARC 116	409
ARC 116	304
ARC 116	192
ARC 116	467
ARC 116	318
ARC 116	344
ARC 116	403
ARC 116	1312
ARC 116	877
ARC 116	342
ARC 116	463
ARC 116	716
ARC 116	53
ARC 116	84
ARC 116	374
ARC 116	274
ARC 116	141
ARC 116	117
ARC 116	1124
ARC 116	273
ARC 116	367
ARC 116	138
ARC 116	78
ARC 116	482
ARC 116	397
ARC 116	187
ARC 116	47
ARC 116	589
ARC 116	389
ARC 116	484
ARC 116	537
ARC 116	442
ARC 116	489
ARC 116	626
ARC 116	350
ARC 116	612
ARC 116	243
ARC 116	243
ARC 116	888
ARC 116	567
ARC 116	416
ARC 116	462
ARC 116	59
ARC 116	69
ARC 116	370
ARC 116	193
ARC 116	109
ARC 116	267
ARC 116	557
ARC 116	549
ARC 116	383
ARC 116	90
ARC 116	426
ARC 116	1131
ARC 116	112
ARC 116	702
ARC 116	142
ARC 116	218
ARC 116	390
ARC 116	140
ARC 116	122
ARC 116	178
ARC 116	349
ARC 116	257
ARC 116	605
ARC 116	138
ARC 116	319
ARC 116	349
ARC 116	724
ARC 116	624
ARC 116	365
ARC 116	738
ARC 116	410
ARC 116	41
ARC 116	297
ARC 116	808
ARC 116	39
ARC 116	834
ARC 116	222
ARC 116	852
ARC 116	327
ARC 116	379
ARC 116	430
ARC 116	473
ARC 116	199
ARC 116	165
ARC 116	87
ARC 116	804
ARC 116	327
ARC 116	425
ARC 116	98
ARC 116	365
ARC 116	871
ARC 116	392
ARC 116	251
ARC 116	917
ARC 116	122
ARC 116	355
ARC 116	82
ARC 116	618
ARC 116	691
ARC 116	321
ARC 116	290
ARC 116	1010
ARC 116	588
ARC 116	786
ARC 116	762
ARC 116	186
ARC 116	135
ARC 116	580
ARC 116	529
ARC 116	750
ARC 116	543
ARC 116	1029
ARC 116	273
ARC 116	992
ARC 116	616
ARC 116	205
ARC 116	227
ARC 116	530
ARC 116	38
ARC 116	350
ARC 116	40
ARC 116	178
ARC 116	49
ARC 116	71
ARC 116	62
ARC 116	252
ARC 116	177
ARC 116	328
ARC 116	99
ARC 116	237
ARC 116	587
ARC 116	419
ARC 116	303
ARC 116	90
ARC 116	788
ARC 116	557
ARC 116	178
ARC 116	358
ARC 116	41
ARC 116	48
ARC 116	70
ARC 116	403
ARC 116	282
ARC 116	536
ARC 116	508
ARC 116	100
ARC 116	802
ARC 116	274
ARC 116	185
ARC 116	112
ARC 116	127
ARC 116	826
ARC 116	340
ARC 116	411
ARC 116	85
ARC 116	73
ARC 116	168
ARC 116	275
ARC 116	143
ARC 116	349
ARC 116	500
ARC 116	800
ARC 116	126
ARC 116	173
ARC 116	1388
ARC 116	224
ARC 116	151
ARC 116	276
ARC 116	103
ARC 116	110
ARC 116	37
ARC 116	261
ARC 116	78
ARC 116	265
ARC 116	146
ARC 116	228
ARC 116	72
ARC 116	82
ARC 116	513
ARC 116	296
ARC 116	1149
ARC 116	874
ARC 116	275
ARC 116	159
ARC 116	508
ARC 116	313
ARC 116	104
ARC 116	268
ARC 116	199
ARC 116	974
ARC 116	44
ARC 116	362
ARC 116	817
ARC 116	58
ARC 116	242
ARC 116	600
ARC 116	300
ARC 116	159
ARC 116	593
ARC 116	445
ARC 116	1140
ARC 116	902
ARC 116	485
ARC 116	196
ARC 116	384
ARC 116	453
ARC 116	59
ARC 116	520
ARC 116	110
ARC 116	502
ARC 116	136
ARC 116	1102
ARC 116	294
ARC 116	995
ARC 116	802
ARC 116	393
ARC 116	476
ARC 116	153
ARC 116	896
ARC 116	94
ARC 116	821
ARC 116	271
ARC 116	151
ARC 116	540
ARC 116	49
ARC 116	1875
ARC 116	318
ARC 116	346
ARC 116	1373
ARC 116	440
ARC 116	482
ARC 116	488
ARC 116	469
ARC 116	73
ARC 116	83
ARC 116	253
ARC 116	184
ARC 116	255
ARC 116	419
ARC 116	1404
ARC 116	195
ARC 116	673
ARC 116	260
ARC 116	206
ARC 116	191
ARC 116	870
ARC 116	497
ARC 116	521
ARC 116	136
ARC 116	4116
ARC 116	361
ARC 116	468
ARC 116	1167
ARC 116	806
ARC 116	535
ARC 116	179
ARC 116	39
ARC 116	274
ARC 116	525
ARC 116	327
ARC 116	59
ARC 116	406
ARC 116	408
ARC 116	127
ARC 116	435
ARC 116	312
ARC 116	473
ARC 116	145
ARC 116	994
ARC 116	154
ARC 116	130
ARC 116	347
ARC 116	792
ARC 116	494
ARC 116	1262
ARC 116	203
ARC 116	155
ARC 116	635
ARC 116	268
ARC 116	252
ARC 116	1463
ARC 116	836
ARC 116	254
ARC 116	321
ARC 116	568
ARC 116	362
ARC 116	60
ARC 116	300
ARC 116	345
ARC 116	214
ARC 116	753
ARC 116	509
ARC 116	483
ARC 116	47
ARC 116	208
ARC 116	104
ARC 116	77
ARC 116	448
ARC 116	410
ARC 116	238
ARC 116	195
ARC 116	1199
ARC 116	127
ARC 116	292
ARC 116	109
ARC 116	59
ARC 116	2777
ARC 116	255
ARC 116	52
ARC 116	690
ARC 116	67
ARC 116	389
ARC 116	5775
ARC 116	195
ARC 116	594
ARC 116	730
ARC 116	382
ARC 116	505
ARC 116	198
ARC 116	173
ARC 116	419
ARC 116	482
ARC 116	388
ARC 116	47
ARC 116	424
ARC 116	935
ARC 116	580
ARC 116	964
ARC 116	403
ARC 116	616
ARC 116	868
ARC 116	144
ARC 116	88
ARC 116	1192
ARC 116	123
ARC 116	45
ARC 116	703
ARC 116	801
ARC 116	64
ARC 116	684
ARC 116	261
ARC 116	260
ARC 116	281
ARC 116	382
ARC 116	200
ARC 116	66
ARC 116	592
ARC 116	1145
ARC 116	330
ARC 116	233
ARC 116	530
ARC 116	238
ARC 116	109
ARC 116	342
ARC 116	65
ARC 116	316
ARC 116	466
ARC 116	1303
ARC 116	707
ARC 116	102
ARC 116	294
ARC 116	40
ARC 116	150
ARC 116	152
ARC 116	687
ARC 116	414
ARC 116	716
ARC 116	655
ARC 116	130
ARC 116	194
ARC 116	450
ARC 116	319
ARC 116	659
ARC 116	444
ARC 116	1012
ARC 116	263
ARC 116	242
ARC 116	313
ARC 116	1059
ARC 116	56
ARC 116	51
ARC 116	197
ARC 116	101
ARC 116	152
ARC 116	332
ARC 116	296
ARC 116	57
ARC 116	159
ARC 116	168
ARC 116	171
ARC 116	72
ARC 116	52
ARC 116	106
ARC 116	791
ARC 116	592
ARC 116	790
ARC 116	336
ARC 116	112
ARC 116	122
ARC 116	405
ARC 116	801
ARC 116	452
ARC 116	302
ARC 116	195
ARC 116	258
ARC 116	211
ARC 116	282
ARC 116	529
ARC 116	389
ARC 116	639
ARC 116	296
ARC 116	1590
ARC 116	317
ARC 116	679
ARC 116	811
ARC 116	86
ARC 116	468
ARC 116	642
ARC 116	77
ARC 116	240
ARC 116	361
ARC 116	215
ARC 116	397
ARC 116	92
ARC 116	689
ARC 116	397
ARC 116	347
ARC 116	294
ARC 116	314
ARC 116	213
ARC 116	111
ARC 116	78
ARC 116	79
ARC 116	1271
ARC 116	398
ARC 116	238
ARC 116	548
ARC 116	398
ARC 116	37
ARC 116	113
ARC 116	308
ARC 116	1035
ARC 116	398
ARC 116	324
ARC 116	320
ARC 116	392
ARC 116	542
ARC 116	596
ARC 116	281
ARC 116	62
ARC 116	918
ARC 116	424
ARC 116	400
ARC 116	743
ARC 116	546
ARC 116	409
ARC 116	279
ARC 116	639
ARC 116	366
ARC 116	351
ARC 116	248
ARC 116	205
ARC 116	58
ARC 116	51
ARC 116	41
ARC 116	122
ARC 116	525
ARC 116	813
ARC 116	521
ARC 116	298
ARC 116	374
ARC 116	107
ARC 116	233
ARC 116	573
ARC 116	410
ARC 116	292
ARC 116	263
ARC 116	207
ARC 116	523
ARC 116	220
ARC 116	148
ARC 116	351
ARC 116	698
ARC 116	215
ARC 116	238
ARC 116	481
ARC 116	196
ARC 116	439
ARC 116	233
ARC 116	122
ARC 116	229
ARC 116	537
ARC 116	568
ARC 116	204
ARC 116	601
ARC 116	523
ARC 116	229
ARC 116	228
ARC 116	35
ARC 116	619
ARC 116	804
ARC 116	563
ARC 116	440
ARC 116	76
ARC 116	261
ARC 116	629
ARC 116	145
ARC 116	311
ARC 116	620
ARC 116	296
ARC 116	91
ARC 116	544
ARC 116	462
ARC 116	1047
ARC 116	705
ARC 116	981
ARC 116	128
ARC 116	598
ARC 116	455
ARC 116	611
ARC 116	111
ARC 116	262
ARC 116	247
ARC 116	739
ARC 116	228
ARC 116	339
ARC 116	624
ARC 116	289
ARC 116	949
ARC 116	144
ARC 116	558
ARC 116	63
ARC 116	467
ARC 116	98
ARC 116	719
ARC 116	125
ARC 116	905
ARC 116	335
ARC 116	676
ARC 116	107
ARC 116	389
ARC 116	208
ARC 116	175
ARC 116	592
ARC 116	663
ARC 116	1766
ARC 116	341
ARC 116	93
ARC 116	730
ARC 116	147
ARC 116	411
ARC 116	281
ARC 116	630
ARC 116	314
ARC 116	1072
ARC 116	436
ARC 116	936
ARC 116	396
ARC 116	959
ARC 116	685
ARC 116	446
ARC 116	521
ARC 116	381
ARC 116	312
ARC 116	1082
ARC 116	334
ARC 116	534
ARC 116	55
ARC 116	175
ARC 116	349
ARC 116	459
ARC 116	387
ARC 116	696
ARC 116	80
ARC 116	337
ARC 116	1755
ARC 116	1279
ARC 116	277
ARC 116	79
ARC 116	721
ARC 116	410
ARC 116	36
ARC 116	57
ARC 116	718
ARC 116	369
ARC 116	63
ARC 116	151
ARC 116	98
ARC 116	687
ARC 116	438
ARC 116	180
ARC 116	76
ARC 116	44
ARC 116	928
ARC 116	839
ARC 116	570
ARC 116	318
ARC 116	121
ARC 116	63
ARC 116	617
ARC 116	256
ARC 116	1167
ARC 116	216
ARC 116	121
ARC 116	279
ARC 116	647
ARC 116	989
ARC 116	1753
ARC 116	55
ARC 116	293
ARC 116	348
ARC 116	158
ARC 116	569
ARC 116	101
ARC 116	346
ARC 116	459
ARC 116	516
ARC 116	1115
ARC 116	475
ARC 116	260
ARC 116	435
ARC 116	119
ARC 116	109
ARC 116	632
ARC 116	773
ARC 116	214
ARC 116	203
ARC 116	54
ARC 116	332
ARC 116	325
ARC 116	698
ARC 116	811
ARC 116	1035
ARC 116	425
ARC 116	136
ARC 116	201
ARC 116	122
ARC 116	1210
ARC 116	121
ARC 116	467
ARC 116	759
ARC 116	192
ARC 116	535
ARC 116	455
ARC 116	651
ARC 116	532
ARC 116	272
ARC 116	457
ARC 116	661
ARC 116	374
ARC 116	473
ARC 116	474
ARC 116	349
ARC 116	898
ARC 116	360
ARC 116	285
ARC 116	803
ARC 116	121
ARC 116	419
ARC 116	99
ARC 116	257
ARC 116	531
ARC 116	561
ARC 116	108
ARC 116	45
ARC 116	845
ARC 116	601
ARC 116	226
ARC 116	636
ARC 116	233
ARC 116	882
ARC 116	1442
ARC 116	698
ARC 116	42
ARC 116	71
ARC 116	60
ARC 116	121
ARC 116	91
ARC 116	151
ARC 116	375
ARC 116	75
ARC 116	156
ARC 116	280
ARC 116	172
ARC 116	468
ARC 116	271
ARC 116	124
ARC 116	44
ARC 116	631
ARC 116	812
ARC 116	297
ARC 116	650
ARC 116	1032
ARC 116	770
ARC 116	100
ARC 116	294
ARC 116	356
ARC 116	375
ARC 116	77
ARC 116	1016
ARC 116	643
ARC 116	474
ARC 116	35
ARC 116	665
ARC 116	100
ARC 116	329
ARC 116	234
ARC 116	180
ARC 116	101
ARC 116	703
ARC 116	2205
ARC 116	83
ARC 116	438
ARC 116	200
ARC 116	43
ARC 116	91
ARC 116	230
ARC 116	929
ARC 116	573
ARC 116	44
ARC 116	353
ARC 116	556
ARC 116	411
ARC 116	639
ARC 116	53
ARC 116	315
ARC 116	158
ARC 116	636
ARC 116	904
ARC 116	118
ARC 116	223
ARC 116	363
ARC 116	243
ARC 116	373
ARC 116	229
ARC 116	596
ARC 116	359
ARC 116	391
ARC 116	632
ARC 116	46
ARC 116	373
ARC 116	438
ARC 116	44
ARC 116	313
ARC 116	283
ARC 116	233
ARC 116	303
ARC 116	62
ARC 116	176
[truncated: 188,842 more rows]

## Sheet: S1D
S1D Table. G+C percentage of the genomes at the different codon positions.
Genome	Codon_position	GC_percentage
ARC_116	All	44.1295
ARC_189	All	43.2817
ARC_217	All	43.357
ARC_232	All	39.4356
ARC_267	All	39.0456
MED_399	All	39.5187
PSE_171	All	43.5128
PSE_253	All	43.1385
PSW_256	All	39.2279
SOC_37	All	44.5079
SOC_60	All	43.7744
P. t.	All	51.2268
T. p.	All	48.1161
C. t.	All	41.0155
ARC_116	First	49.6489
ARC_189	First	49.3688
ARC_217	First	48.9375
ARC_232	First	46.8215
ARC_267	First	45.8758
MED_399	First	47.4027
PSE_171	First	49.3709
PSE_253	First	49.5742
PSW_256	First	46.2558
SOC_37	First	49.6095
SOC_60	First	49.7922
P. t.	First	56.6555
T. p.	First	53.0958
ARC_116	Second	40.754
ARC_189	Second	40.4011
ARC_217	Second	40.2885
ARC_232	Second	38.3029
ARC_267	Second	37.925
MED_399	Second	38.6939
PSE_171	Second	40.274
PSE_253	Second	40.0478
PSW_256	Second	37.7105
SOC_37	Second	40.7529
SOC_60	Second	40.5197
P. t.	Second	43.7596
T. p.	Second	43.0577
ARC_116	Third	41.9854
ARC_189	Third	40.0753
ARC_217	Third	40.845
ARC_232	Third	33.1824
ARC_267	Third	33.336
MED_399	Third	32.4593
PSE_171	Third	40.8934
PSE_253	Third	39.7934
PSW_256	Third	33.7174
SOC_37	Third	43.1614
SOC_60	Third	41.0114
P. t.	Third	53.2304
T. p.	Third	48.1643
