# Supplementary material for: Whole-genome scanning reveals environmental selection mechanisms that shape diversity in populations of the epipelagic diatom Chaetoceros
Source: PLoS Biol. 2022 Nov 28;20(11):e3001893. doi: 10.1371/journal.pbio.3001893 (PMC9731442; doi:10.1371/journal.pbio.3001893)
Supplement: S2 Table — (XLSX) [file pbio.3001893.s002.xlsx]

## Sheet: S2
S2 Table. Detailed summary of BUSCO analysis used as input for Fig. 2B and for the phylogenetic tree in Fig. 3B.
Genome	Complete (C)	Complete single-copy (S)	Complete duplicated (D)	Fragmented (F)	Missing (M)	Completion
Drosophila melanogaster	12	10	2	0	243	4.70588
Chlamydomonas reinhardtii	12	12	0	0	243	4.70588
Ostreococcus taurii	11	11	0	1	243	4.70588
Bathycoccus prasinos	11	11	0	0	244	4.31373
Aureococcus anophagafferens	8	8	0	1	246	3.52941
Nanochloropsis oceanica	10	10	0	1	244	4.31373
Ectocarpus siliculosus	11	11	0	0	244	4.31373
Synedra acus	10	8	2	1	244	4.31373
MMETSP0580	182	180	2	23	50	80.3922
MMETSP1447	124	120	4	48	83	67.451
Thalassiosira pseudonana	10	10	0	0	245	3.92157
MMETSP0015	164	92	72	39	52	79.6078
TARA_ARC_108_MAG_00189	195	192	3	14	46	81.9608
TARA_PSE_93_MAG_00253	121	119	2	23	111	56.4706
MMETSP1437	116	114	2	37	102	60
MMETSP1322	126	125	1	40	89	65.098
MMETSP1070	172	98	74	22	61	76.0784
MMETSP1434	37	37	0	33	185	27.451
TARA_ARC_108_MAG_00267	110	107	3	18	127	50.1961
TARA_PSW_86_MAG_00256	139	137	2	23	93	63.5294
TARA_MED_95_MAG_00399	111	110	1	20	124	51.3725
TARA_ARC_108_MAG_00232	36	36	0	11	208	18.4314
Chaetoceros-affinis-CCMP159	166	165	1	16	73	71.3725
Chaetoceros-neogracile-CCMP1317	180	158	22	15	60	76.4706
Chaetoceros-curvisetus	114	111	3	56	85	66.6667
MMETSP0200	171	101	70	12	72	71.7647
Chaetoceros-debilis-MM31A_1	188	184	4	13	54	78.8235
TARA_SOC_28_MAG_00060	45	45	0	13	197	22.7451
MMETSP1429	71	68	3	64	120	52.9412
MMETSP1336	151	147	4	35	69	72.9412
TARA_ARC_108_MAG_00116	197	193	4	13	45	82.3529
TARA_SOC_28_MAG_00037	192	190	2	14	49	80.7843
TARA_ARC_108_MAG_00217	170	165	5	15	70	72.549
TARA_PSE_93_MAG_00171	185	180	5	14	56	78.0392
Chaetoceros tenuissimus NIES-3715	199	195	4	8	48	81.1765
