# Supplementary material for: Whole-genome scanning reveals environmental selection mechanisms that shape diversity in populations of the epipelagic diatom Chaetoceros
Source: PLoS Biol. 2022 Nov 28;20(11):e3001893. doi: 10.1371/journal.pbio.3001893 (PMC9731442; doi:10.1371/journal.pbio.3001893)
Supplement: S5 Table — (A) Number of reads, SNVs, and SNV percentage. D: deep-chlorophyll maximum; S: surface. (B) Transition to transversion ratio of the MAGs. (C) Variant position of the MAGs. (D) Variant effect of the MAGs. (XLSX) [file pbio.3001893.s005.xlsx]

## Sheet: S5A
S5A Table. Number of reads, SNVs and SNV percentage. D: deep-chlorophyll maximum; S: surface.
MAG	Station	MAG_reads	SNV_number	MAG_size	SNV_percentage	Latitude	Longitude
PSW_256	113S	2688937	369348	44361495	0.832587	-23.1139	-134.92
PSW_256	119S	2514796	343326	44361495	0.773928	-23.0123	-134.912
PSW_256	120S	4732557	463897	44361495	1.04572	-23.0125	-134.912
SOC_37	173D	26538614	276067	30419621	0.907529	78.9391	75.3448
ARC_217	173S	27387091	358675	33988865	1.05527	78.9391	75.3448
SOC_37	173S	3343723	224412	30419621	0.737721	78.9391	75.3448
ARC_116	175S	76373653	128036	32722577	0.391277	79.3429	66.3838
SOC_37	180D	34578327	264527	30419621	0.869593	75.1717	75.459
ARC_116	188D	7550425	136781	32722577	0.418002	78.3037	91.7249
ARC_116	188S	28184500	146432	32722577	0.308356	78.3037	91.7249
ARC_267	188S	2510949	362599	29563790	1.2265	78.3037	91.7249
ARC_116	189D	18360233	141729	32722577	0.447495	78.0215	116.482
ARC_116	189S	1905491	100902	32722577	0.308356	78.0215	116.482
ARC_232	189S	907665	184776	10655193	1.73414	78.0215	116.482
ARC_116	193S	8028006	251239	32722577	0.767785	71.1146	174.901
ARC_116	194D	1133781	764801	32722577	2.33723	73.3359	-168.518
SOC_37	194D	19399756	247176	30419621	0.812555	73.3359	-168.518
ARC_116	194S	5138250	710264	32722577	2.17056	73.3359	-168.518
ARC_217	201D	12925989	343318	33988865	1.01009	74.3292	-85.7293
ARC_232	201D	779767	183611	10655193	1.72321	74.3292	-85.7293
SOC_37	201D	9449358	263898	30419621	0.867526	74.3292	-85.7293
ARC_116	201S	7799909	323484	32722577	0.988565	74.3292	-85.7293
ARC_217	201S	10168604	329993	33988865	0.970886	74.3292	-85.7293
ARC_189	205S	7989900	348535	34156899	1.02039	72.4234	-71.9524
ARC_217	205S	2242958	213454	33988865	0.628012	72.4234	-71.9524
MED_399	23D	1471614	132595	17395980	0.762216	42.176	17.7289
SOC_60	88S	440391	94545	12202481	0.774801	-63.3856	-56.8063
PSE_171	92S	14103757	391980	36009581	1.08854	-33.6968	-71.977
PSE_253	92S	4096409	325200	24577184	1.32318	-33.6968	-71.977

## Sheet: S5B
S5B Table. Transition to transversion ratio of the MAGs.
MAG	Station	Ratio
ARC_116	175S	1.395
ARC_116	188D	1.3966
ARC_116	188S	1.3978
ARC_116	189D	1.3941
ARC_116	189S	1.3957
ARC_116	193S	1.456
ARC_116	194D	1.5197
ARC_116	194S	1.5298
ARC_116	201S	1.4786
SOC_37	173D	1.3557
SOC_37	173S	1.3604
SOC_37	180D	1.35
SOC_37	194D	1.3426
SOC_37	201D	1.3471
ARC_217	173S	1.3103
ARC_217	201D	1.3177
ARC_217	201S	1.3182
ARC_217	205S	1.3313
ARC_232	189S	1.617
ARC_232	201D	1.6041
PSW_256	113S	1.9567
PSW_256	119S	1.9575
PSW_256	120S	1.9301
ARC_189	205S	1.3533
ARC_267	188S	1.5991
MED_399	23D	1.5714
PSE_171	92S	1.6773
PSE_253	92S	1.6368
SOC_60	88S	1.5478

## Sheet: S5C
S5C Table. Variant position of the MAGs.
Station	MAG	Position	Count
175S	ARC_116	Exon	74151
175S	ARC_116	Intron	6969
175S	ARC_116	Intergenic	51914
175S	ARC_116	UTR	28552
188D	ARC_116	Exon	80098
188D	ARC_116	Intron	7352
188D	ARC_116	Intergenic	54162
188D	ARC_116	UTR	30178
188S	ARC_116	Exon	85069
188S	ARC_116	Intron	7915
188S	ARC_116	Intergenic	58382
188S	ARC_116	UTR	32521
189D	ARC_116	Exon	82570
189D	ARC_116	Intron	7776
189D	ARC_116	Intergenic	56809
189D	ARC_116	UTR	31478
189S	ARC_116	Exon	61113
189S	ARC_116	Intron	5243
189S	ARC_116	Intergenic	38760
189S	ARC_116	UTR	22559
193S	ARC_116	Exon	157173
193S	ARC_116	Intron	13020
193S	ARC_116	Intergenic	83711
193S	ARC_116	UTR	58054
194D	ARC_116	Exon	560520
194D	ARC_116	Intron	39522
194D	ARC_116	Intergenic	120182
194D	ARC_116	UTR	178740
194S	ARC_116	Exon	503864
194S	ARC_116	Intron	36809
194S	ARC_116	Intergenic	141692
194S	ARC_116	UTR	165880
201S	ARC_116	Exon	210986
201S	ARC_116	Intron	16371
201S	ARC_116	Intergenic	96913
201S	ARC_116	UTR	73269
173D	SOC_37	Exon	139502
173D	SOC_37	Intron	16680
173D	SOC_37	Intergenic	112077
173D	SOC_37	UTR	81298
173S	SOC_37	Exon	117952
173S	SOC_37	Intron	12666
173S	SOC_37	Intergenic	84909
173S	SOC_37	UTR	64159
180D	SOC_37	Exon	132642
180D	SOC_37	Intron	15979
180D	SOC_37	Intergenic	109278
180D	SOC_37	UTR	76692
194D	SOC_37	Exon	124932
194D	SOC_37	Intron	14507
194D	SOC_37	Intergenic	101516
194D	SOC_37	UTR	69791
201D	SOC_37	Exon	134182
201D	SOC_37	Intron	15338
201D	SOC_37	Intergenic	104808
201D	SOC_37	UTR	75441
173S	ARC_217	Exon	187343
173S	ARC_217	Intron	20694
173S	ARC_217	Intergenic	156603
173S	ARC_217	UTR	58749
201D	ARC_217	Exon	181792
201D	ARC_217	Intron	19418
201D	ARC_217	Intergenic	147451
201D	ARC_217	UTR	55394
201S	ARC_217	Exon	175013
201S	ARC_217	Intron	18326
201S	ARC_217	Intergenic	141398
201S	ARC_217	UTR	52591
205S	ARC_217	Exon	116871
205S	ARC_217	Intron	11398
205S	ARC_217	Intergenic	87421
205S	ARC_217	UTR	32351
189S	ARC_232	Exon	107083
189S	ARC_232	Intron	6536
189S	ARC_232	Intergenic	67499
189S	ARC_232	UTR	12841
201D	ARC_232	Exon	106555
201D	ARC_232	Intron	5719
201D	ARC_232	Intergenic	66320
201D	ARC_232	UTR	12500
113S	PSW_256	Exon	196655
113S	PSW_256	Intron	11771
113S	PSW_256	Intergenic	157005
113S	PSW_256	UTR	19816
119S	PSW_256	Exon	188738
119S	PSW_256	Intron	10426
119S	PSW_256	Intergenic	140212
119S	PSW_256	UTR	18542
120S	PSW_256	Exon	251090
120S	PSW_256	Intron	14046
120S	PSW_256	Intergenic	190389
120S	PSW_256	UTR	25154
205S	ARC_189	Exon	218887
205S	ARC_189	Intron	13232
205S	ARC_189	Intergenic	116193
205S	ARC_189	UTR	33281
188S	ARC_267	Exon	166942
188S	ARC_267	Intron	12143
188S	ARC_267	Intergenic	163051
188S	ARC_267	UTR	36752
23D	MED_399	Exon	94025
23D	MED_399	Intron	7287
23D	MED_399	Intergenic	34566
23D	MED_399	UTR	4680
92S	PSE_171	Exon	188405
92S	PSE_171	Intron	21582
92S	PSE_171	Intergenic	183276
92S	PSE_171	UTR	45955
92S	PSE_253	Exon	210221
92S	PSE_253	Intron	8064
92S	PSE_253	Intergenic	88327
92S	PSE_253	UTR	30237
88S	SOC_60	Exon	46119
88S	SOC_60	Intron	2943
88S	SOC_60	Intergenic	44729
88S	SOC_60	UTR	5969

## Sheet: S5D
S5D Table. Variant effect of the MAGs.
Station	MAG	Effect	Prop_eff	Type	Num_type
175S	ARC_116	Missense	57.1681	Deletion	9336
175S	ARC_116	Nonsense	0.814771	Insertion	12192
175S	ARC_116	Silent	42.0171	SNV	128036
188D	ARC_116	Missense	57.7506	Deletion	9636
188D	ARC_116	Nonsense	0.901349	Insertion	12539
188D	ARC_116	Silent	41.3481	SNV	136781
188S	ARC_116	Missense	57.4878	Deletion	10272
188S	ARC_116	Nonsense	0.863306	Insertion	13322
188S	ARC_116	Silent	41.6489	SNV	146432
189D	ARC_116	Missense	57.4505	Deletion	10318
189D	ARC_116	Nonsense	0.886794	Insertion	13215
189D	ARC_116	Silent	41.6627	SNV	141729
189S	ARC_116	Missense	56.9771	Deletion	6843
189S	ARC_116	Nonsense	1.09677	Insertion	9993
189S	ARC_116	Silent	41.9261	SNV	100902
193S	ARC_116	Missense	51.6234	Deletion	14459
193S	ARC_116	Nonsense	0.641979	Insertion	17168
193S	ARC_116	Silent	47.7347	SNV	251239
194D	ARC_116	Missense	45.137	Deletion	8348
194D	ARC_116	Nonsense	0.414733	Insertion	8107
194D	ARC_116	Silent	54.4483	SNV	764801
194S	ARC_116	Missense	45.9816	Deletion	15945
194S	ARC_116	Nonsense	0.443893	Insertion	17831
194S	ARC_116	Silent	53.5745	SNV	710264
201S	ARC_116	Missense	50.0054	Deletion	15704
201S	ARC_116	Nonsense	0.594242	Insertion	18828
201S	ARC_116	Silent	49.4004	SNV	323484
173D	SOC_37	Missense	54.679	Deletion	16187
173D	SOC_37	Nonsense	0.821	Insertion	19229
173D	SOC_37	Silent	44.499	SNV	276067
173S	SOC_37	Missense	54.219	Deletion	11476
173S	SOC_37	Nonsense	0.935	Insertion	13087
173S	SOC_37	Silent	44.845	SNV	224412
180D	SOC_37	Missense	54.84	Deletion	15919
180D	SOC_37	Nonsense	0.826	Insertion	18614
180D	SOC_37	Silent	44.333	SNV	264527
194D	SOC_37	Missense	55.349	Deletion	14353
194D	SOC_37	Nonsense	0.853	Insertion	17158
194D	SOC_37	Silent	43.797	SNV	247176
201D	SOC_37	Missense	55.186	Deletion	14008
201D	SOC_37	Nonsense	0.86	Insertion	16574
201D	SOC_37	Silent	43.955	SNV	263898
173S	ARC_217	Missense	54.322	Deletion	19344
173S	ARC_217	Nonsense	0.881	Insertion	24327
173S	ARC_217	Silent	44.797	SNV	358675
201D	ARC_217	Missense	54.019	Deletion	18308
201D	ARC_217	Nonsense	0.849	Insertion	22671
201D	ARC_217	Silent	45.132	SNV	343318
201S	ARC_217	Missense	54.05	Deletion	17345
201S	ARC_217	Nonsense	0.879	Insertion	21373
201S	ARC_217	Silent	45.071	SNV	329993
205S	ARC_217	Missense	54.173	Deletion	10295
205S	ARC_217	Nonsense	0.976	Insertion	13118
205S	ARC_217	Silent	44.851	SNV	213454
189S	ARC_232	Missense	46.017	Deletion	3167
189S	ARC_232	Nonsense	1.034	Insertion	3818
189S	ARC_232	Silent	52.949	SNV	184776
201D	ARC_232	Missense	45.789	Deletion	2235
201D	ARC_232	Nonsense	1.086	Insertion	3044
201D	ARC_232	Silent	53.125	SNV	183611
113S	PSW_256	Missense	45.024	Deletion	6534
113S	PSW_256	Nonsense	0.98	Insertion	7148
113S	PSW_256	Silent	53.996	SNV	369348
119S	PSW_256	Missense	44.332	Deletion	5953
119S	PSW_256	Nonsense	0.977	Insertion	6536
119S	PSW_256	Silent	54.692	SNV	343326
120S	PSW_256	Missense	44.245	Deletion	6580
120S	PSW_256	Nonsense	0.969	Insertion	7278
120S	PSW_256	Silent	54.786	SNV	463897
205S	ARC_189	Missense	47.515	Deletion	9659
205S	ARC_189	Nonsense	0.811	Insertion	12155
205S	ARC_189	Silent	51.675	SNV	348535
188S	ARC_267	Missense	50.26	Deletion	3628
188S	ARC_267	Nonsense	1.269	Insertion	4760
188S	ARC_267	Silent	48.471	SNV	362599
23D	MED_399	Missense	44.189	Deletion	3750
23D	MED_399	Nonsense	0.39	Insertion	4387
23D	MED_399	Silent	55.421	SNV	132595
92S	PSE_171	Missense	50.438	Deletion	13722
92S	PSE_171	Nonsense	0.792	Insertion	18851
92S	PSE_171	Silent	48.77	SNV	391980
92S	PSE_253	Missense	40.261	Deletion	3062
92S	PSE_253	Nonsense	0.873	Insertion	3692
92S	PSE_253	Silent	58.866	SNV	325200
88S	SOC_60	Missense	52.794	Deletion	2008
88S	SOC_60	Nonsense	1.11	Insertion	2704
88S	SOC_60	Silent	46.096	SNV	94545
