# Supplementary material for: Whole-genome scanning reveals environmental selection mechanisms that shape diversity in populations of the epipelagic diatom Chaetoceros
Source: PLoS Biol. 2022 Nov 28;20(11):e3001893. doi: 10.1371/journal.pbio.3001893 (PMC9731442; doi:10.1371/journal.pbio.3001893)
Supplement: S7 Table — (A) Loci under selection in ARC_116 populations. D: deep-chlorophyll maximum; S: surface. (B) Loci under selection in ARC_217 populations. D: deep-chlorophyll maximum; S: surface. (C) Loci under selection in SOC_37 populations. D: deep-chlorophyll maximum; S: surface. (D) Loci under selection in ARC_116 populations and located within a gene sequence with an associated PFAM domain. D: deep-chlorophyll maximum; S: surface. (E) Loci under selection in ARC_217 populations and located within a gene sequence with an associated PFAM domain. D: deep-chlorophyll maximum; S: surface. (F) Loci under selection in SOC_37 populations and located within a gene sequence with an associated PFAM domain. D: deep-chlorophyll maximum; S: surface. (XLSX) [file pbio.3001893.s007.xlsx]

## Sheet: S7A|ARC_116_all
S7A Table. Loci under selection in ARC_116 populations. D: deep-chlorophyll maximum; S: surface.
contig	pos	qval	TARA_175S	TARA_188S	TARA_188D	TARA_189S	TARA_189D	TARA_193S	TARA_201S
TARA_ARC_108_MAG_00116_000000000004	11354	0.137146	0.887218	0.444444	0	0	0	1	0.933333
TARA_ARC_108_MAG_00116_000000000042	2798	0.137146	0.703518	0.941176	0	0.235294	0	0.84058	0.930233
TARA_ARC_108_MAG_00116_000000000093	327	0.145789	0.913043	0.952381	0.5	0.842105	0	1	0.976744
TARA_ARC_108_MAG_00116_000000000179	10525	0.137146	0.827225	0.9	0.173913	0.285714	0	0.95	0.979592
TARA_ARC_108_MAG_00116_000000000233	6067	0.137146	0.751269	1	0.0869565	0.3	0	0.828571	0.857143
TARA_ARC_108_MAG_00116_000000000431	1021	0.137146	0.744681	0.777778	0	0.3	0	0.851852	0.981132
TARA_ARC_108_MAG_00116_000000000519	3646	0.137146	0.96	0.933333	0.125	0.413793	0	0.949153	0.837209
TARA_ARC_108_MAG_00116_000000000540	1430	0.137146	0.946809	0.941176	0.2	0.875	0	0.966667	0.820513
TARA_ARC_108_MAG_00116_000000000616	1956	0.137146	0.836735	0.923077	0.0487805	0.2	0	1	0.9375
TARA_ARC_108_MAG_00116_000000000700	4946	0.137146	0.780488	0.941176	0	0.526316	0	0.884615	0.857143
TARA_ARC_108_MAG_00116_000000000900	1593	0.137146	0.988636	0.782609	0.266667	0.583333	0	1	0.944444
TARA_ARC_108_MAG_00116_000000001153	5463	0.137146	0.873684	0.941176	0.1	0	0	0.826667	0.926829
TARA_ARC_108_MAG_00116_000000001338	7173	0.143164	0.854271	0.571429	0	0	0	0.819672	0.976744
TARA_ARC_108_MAG_00116_000000001683	3832	0.137146	0.951872	0.928571	0.0833333	0	0	0.947368	0.897959
TARA_ARC_108_MAG_00116_000000001981	585	0.137146	0.826347	0.846154	0.166667	0.0909091	0	0.958904	0.978723
TARA_ARC_108_MAG_00116_000000002191	3079	0.137146	0.958763	0.947368	0.137931	0.105263	0	0.944444	0.869565
TARA_ARC_108_MAG_00116_000000002473	4489	0.137146	0.860335	0.941176	0.190476	0.222222	0	1	0.978723
TARA_ARC_108_MAG_00116_000000002515	7059	0.137146	0.823529	0.956522	0.117647	0	0	0.892308	0.790698
TARA_ARC_108_MAG_00116_000000002541	3511	0.137146	0.940541	0.941176	0	0.222222	0	0.885714	0.941176
TARA_ARC_108_MAG_00116_000000002548	6924	0.137146	0.956522	0.952381	0	0.173913	0	0.945455	0.731707
TARA_ARC_108_MAG_00116_000000002591	8849	0.137146	0.759358	0.818182	0	0.190476	0	0.818182	0.962963
TARA_ARC_108_MAG_00116_000000002593	1907	0.137146	0.751381	0.9	0	0.222222	0	0.881356	0.974359
TARA_ARC_108_MAG_00116_000000002671	5433	0.137146	0.989583	0.928571	0.235294	0.470588	0	0.865672	0.897959
TARA_ARC_108_MAG_00116_000000002712	3262	0.137146	0.881988	0.75	0.0909091	0	0	0.767123	0.96
TARA_ARC_108_MAG_00116_000000002978	10007	0.137146	0.908046	0.952381	0.148148	0.352941	0	0.8	0.976744
TARA_ARC_108_MAG_00116_000000002999	8719	0.137146	1	1	0.37037	0.933333	0	0.983607	0.893617
TARA_ARC_108_MAG_00116_000000003092	1153	0.143164	0.978947	0.9	0.375	0.842105	0	0.909091	0.978723
TARA_ARC_108_MAG_00116_000000003202	5054	0.137146	0.994413	1	0.5	0.210526	0	0.895522	0.954545

## Sheet: S7B|ARC_217_all
S7B Table. Loci under selection in ARC_217 populations. D: deep-chlorophyll maximum; S: surface.
contig	pos	qval	TARA_173S	TARA_201S	TARA_201D	TARA_205S
TARA_ARC_108_MAG_00217_000000000002	1267	0.126246	0.367816	0.928571	0.275862	0
TARA_ARC_108_MAG_00217_000000000005	1488	0.0206095	0	0.916667	0.105263	1
TARA_ARC_108_MAG_00217_000000000005	2915	0.01108	0.275862	0	0.9	0.8
TARA_ARC_108_MAG_00217_000000000010	2320	0.0233746	0.266667	0.2	1	0
TARA_ARC_108_MAG_00217_000000000016	1041	0.101399	0.111111	0.916667	0.26087	0
TARA_ARC_108_MAG_00217_000000000019	463	0.145975	0.915254	0.72	0.05	0.444444
TARA_ARC_108_MAG_00217_000000000022	27	0.138218	0.25	0.1	0.8	0
TARA_ARC_108_MAG_00217_000000000031	1989	0.148837	0.966667	0.285714	1	0.333333
TARA_ARC_108_MAG_00217_000000000033	4768	0.104234	0.561404	0.941176	0.173913	0.5
TARA_ARC_108_MAG_00217_000000000044	849	0.147174	0.125	0.75	0.111111	1
TARA_ARC_108_MAG_00217_000000000046	1287	0.140897	0.037037	0.727273	0	0.5
TARA_ARC_108_MAG_00217_000000000063	3947	0.0827977	0.166667	0.75	0	0
TARA_ARC_108_MAG_00217_000000000074	2983	0.044279	0.212766	0.222222	0.965517	0
TARA_ARC_108_MAG_00217_000000000075	1851	0.0988179	0.881356	0.125	0.894737	0.4
TARA_ARC_108_MAG_00217_000000000094	2194	0.0225455	0.235294	0.2	1	0
TARA_ARC_108_MAG_00217_000000000103	1601	0.0363456	0.117647	0.210526	0.956522	0
TARA_ARC_108_MAG_00217_000000000105	967	0.135328	0.753623	0.242424	1	0.571429
TARA_ARC_108_MAG_00217_000000000114	538	0.0773946	0	1	0.4	0
TARA_ARC_108_MAG_00217_000000000116	4651	0.125552	0.941176	0.727273	0.0952381	0
TARA_ARC_108_MAG_00217_000000000119	1472	0.0577206	0.8125	0	0.777778	0.75
TARA_ARC_108_MAG_00217_000000000119	1477	0.040583	0.193548	0	0.777778	0.857143
TARA_ARC_108_MAG_00217_000000000128	732	0.0826223	0.296296	0.142857	0.875	0
TARA_ARC_108_MAG_00217_000000000130	1355	0.122777	0.166667	0.2	0.869565	0
TARA_ARC_108_MAG_00217_000000000132	1234	0.00329864	0.0454545	0.941176	0	0
TARA_ARC_108_MAG_00217_000000000132	1237	0.0694955	0.0681818	0.761905	0	0
TARA_ARC_108_MAG_00217_000000000136	580	0.112625	0.933333	0.342857	1	0
TARA_ARC_108_MAG_00217_000000000142	6759	0.0340636	0.736842	0	0.857143	0.5
TARA_ARC_108_MAG_00217_000000000178	1289	0.0786309	0.648649	0.666667	0	1
TARA_ARC_108_MAG_00217_000000000178	1305	0.0391626	0.585366	0.75	0	1
TARA_ARC_108_MAG_00217_000000000190	2962	0.00147208	0	0	1	0
TARA_ARC_108_MAG_00217_000000000196	4320	0.141398	1	0.222222	0.947368	0.4
TARA_ARC_108_MAG_00217_000000000197	1134	0.141398	0	0.37037	0.923077	0
TARA_ARC_108_MAG_00217_000000000197	1138	0.141398	0	0.37037	0.923077	0
TARA_ARC_108_MAG_00217_000000000214	56	0.0116385	0.153846	0	0.888889	0
TARA_ARC_108_MAG_00217_000000000214	88	0.0448096	0.153846	0	0.8	0
TARA_ARC_108_MAG_00217_000000000221	6083	0.00546865	0.0769231	1	0.111111	0
TARA_ARC_108_MAG_00217_000000000221	6106	0.0614053	0.0689655	0.857143	0.117647	0
TARA_ARC_108_MAG_00217_000000000239	109	0.00261424	0	0.956522	0	0
TARA_ARC_108_MAG_00217_000000000239	113	0.00261424	0	0.956522	0	0
TARA_ARC_108_MAG_00217_000000000239	122	0.113933	0.0571429	1	0.285714	0.666667
TARA_ARC_108_MAG_00217_000000000242	5786	0.00342512	0	0	0.956522	0.5
TARA_ARC_108_MAG_00217_000000000247	879	0.0332527	0.190476	0	0.823529	0
TARA_ARC_108_MAG_00217_000000000254	116	0.138218	0.523077	0.888889	0.193548	1
TARA_ARC_108_MAG_00217_000000000254	136	0.136654	0.492754	0.888889	0.166667	0.857143
TARA_ARC_108_MAG_00217_000000000262	1276	0.141529	0.0327869	1	0.347826	0.333333
TARA_ARC_108_MAG_00217_000000000265	5737	0.077928	0.153846	0.75	0	0.8
TARA_ARC_108_MAG_00217_000000000267	124	0.0822898	0.366667	0	0.769231	0
TARA_ARC_108_MAG_00217_000000000267	645	0.115869	0.955224	0.25	0.965517	1
TARA_ARC_108_MAG_00217_000000000269	151	0.0563102	0	0.117647	0.888889	0.5
TARA_ARC_108_MAG_00217_000000000269	1981	0.0958284	0.176471	1	0.3	0.2
TARA_ARC_108_MAG_00217_000000000297	2399	0.081884	0.135593	0.75	0	0
TARA_ARC_108_MAG_00217_000000000304	562	0.102046	0	1	0.451613	0
TARA_ARC_108_MAG_00217_000000000305	20056	0.0363456	0.857143	0.896552	0.148148	0
TARA_ARC_108_MAG_00217_000000000305	23506	0.136511	0.704225	0.2	0.956522	0.5
TARA_ARC_108_MAG_00217_000000000334	2472	0.122513	0.827586	1	0.388889	0
TARA_ARC_108_MAG_00217_000000000352	395	0.109071	0.806452	1	0.272727	0.333333
TARA_ARC_108_MAG_00217_000000000354	1602	0.145975	0.0769231	1	1	0
TARA_ARC_108_MAG_00217_000000000356	4238	0.0246252	0.773333	0.0952381	0.928571	0
TARA_ARC_108_MAG_00217_000000000356	4250	0.021481	0.764706	0.117647	0.96	0
TARA_ARC_108_MAG_00217_000000000357	2381	0.13931	0.823529	0.25	1	0.5
TARA_ARC_108_MAG_00217_000000000360	114	0.149493	0	1	0.923077	0
TARA_ARC_108_MAG_00217_000000000370	3774	0.124271	0.40678	1	0.380952	0
TARA_ARC_108_MAG_00217_000000000376	5525	0.136483	0	0.421053	0.952381	0
TARA_ARC_108_MAG_00217_000000000380	5737	0.0345714	0.272727	0.181818	0.96	0
TARA_ARC_108_MAG_00217_000000000393	1295	0.138998	0.705882	0.571429	0	1
TARA_ARC_108_MAG_00217_000000000408	11447	0.0305417	0.416667	0	0.842105	0
TARA_ARC_108_MAG_00217_000000000411	9	0.0695812	0.173913	1	0.333333	0
TARA_ARC_108_MAG_00217_000000000414	7220	0.136725	0.83871	0.105263	0.848485	0.4
TARA_ARC_108_MAG_00217_000000000418	1455	0.132053	0.971429	0.0869565	0.761905	0
TARA_ARC_108_MAG_00217_000000000422	5414	0.0779868	0.0816327	0	0.705882	0.857143
TARA_ARC_108_MAG_00217_000000000436	5789	0.113379	0	0	0.714286	0
TARA_ARC_108_MAG_00217_000000000459	1438	0.0763009	0.0289855	1	0.387097	0
TARA_ARC_108_MAG_00217_000000000461	381	0.0127754	0.466667	0.125	1	0
TARA_ARC_108_MAG_00217_000000000470	1823	0.113379	0.9375	0.857143	0.1875	1
TARA_ARC_108_MAG_00217_000000000481	2086	0.0935678	0.382979	0.923077	0.230769	0
TARA_ARC_108_MAG_00217_000000000485	1544	0.0309047	0.875	0.814815	0	0.5
TARA_ARC_108_MAG_00217_000000000488	1484	0.0804226	0.571429	1	0.222222	0.4
TARA_ARC_108_MAG_00217_000000000492	919	0.0644442	0.0416667	0.222222	0.916667	0
TARA_ARC_108_MAG_00217_000000000507	751	0.137987	0	0.933333	0.26087	0.285714
TARA_ARC_108_MAG_00217_000000000512	881	0.0248754	0	0.857143	0	0.333333
TARA_ARC_108_MAG_00217_000000000512	898	0.0309047	0.153846	0.857143	0	0.5
TARA_ARC_108_MAG_00217_000000000513	2300	0.104299	0.333333	0.133333	0.9	0.5
TARA_ARC_108_MAG_00217_000000000520	1736	0.00938255	0.188679	0.133333	1	0
TARA_ARC_108_MAG_00217_000000000520	1747	0.00852534	0.192308	0.125	1	0
TARA_ARC_108_MAG_00217_000000000524	1224	0.0415626	0.526316	0.869565	0.0909091	0
TARA_ARC_108_MAG_00217_000000000524	1226	0.0415626	0.526316	0.869565	0.0909091	0
TARA_ARC_108_MAG_00217_000000000525	1702	0.0194939	0.837209	0	0.857143	0
TARA_ARC_108_MAG_00217_000000000526	10650	0.0164519	0.8	0	0.909091	0.4
TARA_ARC_108_MAG_00217_000000000526	10662	0.109997	0.651163	0	0.769231	0.4
TARA_ARC_108_MAG_00217_000000000526	10664	0.0660155	0.888889	0.2	1	0.333333
TARA_ARC_108_MAG_00217_000000000526	10665	0.0660155	0.888889	0.2	1	0.333333
TARA_ARC_108_MAG_00217_000000000529	3063	0.00261424	0.0645161	1	0	0.5
TARA_ARC_108_MAG_00217_000000000533	2504	0.0600413	0.893617	0	0.8	0.333333
TARA_ARC_108_MAG_00217_000000000539	8048	0.00162646	0.4	1	0	0
TARA_ARC_108_MAG_00217_000000000539	8062	0.00315267	0.333333	0	1	0.5
TARA_ARC_108_MAG_00217_000000000551	510	0.0880129	0.411765	1	0.222222	0.5
TARA_ARC_108_MAG_00217_000000000558	1984	0.00736769	0.0434783	0.142857	1	0
TARA_ARC_108_MAG_00217_000000000558	2029	0.00173209	0.285714	0	1	0
TARA_ARC_108_MAG_00217_000000000560	251	0.108941	0	0	0.727273	0.533333
TARA_ARC_108_MAG_00217_000000000560	272	0.111145	0	0	0.72	0.571429
TARA_ARC_108_MAG_00217_000000000573	1700	0.101464	0	0	0.736842	0.5
TARA_ARC_108_MAG_00217_000000000576	1336	0.124274	0.208955	0.24	0.9	0
TARA_ARC_108_MAG_00217_000000000580	3145	0.0956634	0.598291	0.25	0.956522	0
TARA_ARC_108_MAG_00217_000000000581	3984	0.114168	0.758621	0.285714	0.965517	0
TARA_ARC_108_MAG_00217_000000000584	936	0.077928	0.276923	1	0.333333	0
TARA_ARC_108_MAG_00217_000000000584	4963	0.0250003	0.928571	0.947368	0.142857	1
TARA_ARC_108_MAG_00217_000000000586	174	0.100821	0.266667	0	0.75	0
TARA_ARC_108_MAG_00217_000000000586	180	0.0232941	0.0769231	0.181818	1	0.8
TARA_ARC_108_MAG_00217_000000000586	198	0.00546141	0.818182	0	0.909091	1
TARA_ARC_108_MAG_00217_000000000586	617	0.021481	0.0550459	0.235294	1	0
TARA_ARC_108_MAG_00217_000000000586	4464	0.0752335	0.466667	0.941176	0.230769	0
TARA_ARC_108_MAG_00217_000000000589	2796	0.141398	0	0	0.705882	0.5
TARA_ARC_108_MAG_00217_000000000590	2004	0.0124095	0.8	1	0.166667	0
TARA_ARC_108_MAG_00217_000000000590	2010	0.0923954	0.75	0.857143	0.166667	0
TARA_ARC_108_MAG_00217_000000000590	2035	0.0923954	0.75	0.857143	0.166667	0
TARA_ARC_108_MAG_00217_000000000590	2036	0.0923954	0.75	0.857143	0.166667	0
TARA_ARC_108_MAG_00217_000000000591	2194	0.142176	0.115942	0.3	0.933333	1
TARA_ARC_108_MAG_00217_000000000607	3209	0.0692363	0	0.285714	0.941176	0
TARA_ARC_108_MAG_00217_000000000617	2567	0.108575	0.641026	0.272727	0.962963	0
TARA_ARC_108_MAG_00217_000000000617	4632	0.0163869	0.09375	0.133333	1	0.4
TARA_ARC_108_MAG_00217_000000000620	331	0.00260284	0	1	0	0.4
TARA_ARC_108_MAG_00217_000000000628	202	0.134609	0.75	0.214286	0.965517	0.4
TARA_ARC_108_MAG_00217_000000000629	6945	0.040904	0.0384615	0.230769	0.95	0
TARA_ARC_108_MAG_00217_000000000629	9197	0.0464023	0.862069	0	0.777778	0.8
TARA_ARC_108_MAG_00217_000000000630	572	0.14915	0.53125	0.117647	0.814815	0
TARA_ARC_108_MAG_00217_000000000630	2673	0.0382823	0.971429	0.117647	0.896552	0
TARA_ARC_108_MAG_00217_000000000640	2483	0.0697169	0.145455	0.105263	0.848485	0
TARA_ARC_108_MAG_00217_000000000653	5310	0.0697596	0	0.4	1	0
TARA_ARC_108_MAG_00217_000000000657	1365	0.03407	0.815789	0.153846	1	0.285714
TARA_ARC_108_MAG_00217_000000000668	6151	0.0943047	0	0.833333	0.08	0.5
TARA_ARC_108_MAG_00217_000000000672	243	0.126246	0.681818	0	0.75	0.5
TARA_ARC_108_MAG_00217_000000000677	11763	0.140322	0.08	0.416667	0.965517	0
TARA_ARC_108_MAG_00217_000000000687	3537	0.142613	0.228571	0.142857	0.823529	0
TARA_ARC_108_MAG_00217_000000000693	64	0.037593	0.615385	0.952381	0.111111	0.5
TARA_ARC_108_MAG_00217_000000000697	5523	0.0459175	0.196078	0.125	0.894737	0
TARA_ARC_108_MAG_00217_000000000700	4425	0.141249	0.275862	0.285714	1	0.666667
TARA_ARC_108_MAG_00217_000000000706	7439	0.0149207	0.137931	0.111111	0.952381	0
TARA_ARC_108_MAG_00217_000000000707	4780	0.149426	0.688525	0.952381	0.235294	0.4
TARA_ARC_108_MAG_00217_000000000711	2960	0.109071	0.266667	0.823529	0.0606061	0.4
TARA_ARC_108_MAG_00217_000000000711	4311	0.0324135	0.772727	1	0.181818	1
TARA_ARC_108_MAG_00217_000000000715	5489	0.0467651	0	0.129032	0.869565	0
TARA_ARC_108_MAG_00217_000000000721	3761	0.121464	0.765957	1	0.258065	0.5
TARA_ARC_108_MAG_00217_000000000726	2156	0.0930979	0.16129	0.782609	0.0512821	0
TARA_ARC_108_MAG_00217_000000000728	1174	0.137987	0.0555556	0.105263	0.8	0.666667
TARA_ARC_108_MAG_00217_000000000729	2625	0.0505141	0.933333	1	0.307692	0
TARA_ARC_108_MAG_00217_000000000730	2237	0.0192749	0.786885	0.0869565	0.941176	0
TARA_ARC_108_MAG_00217_000000000738	4725	0.14889	0	0.971429	0.3	0.75
TARA_ARC_108_MAG_00217_000000000746	1370	0.0320953	0.638889	0.142857	0.956522	0
TARA_ARC_108_MAG_00217_000000000746	1374	0.0451241	0	0.125	0.869565	0
TARA_ARC_108_MAG_00217_000000000746	1390	0.0697596	0.121212	1	0.26087	1
TARA_ARC_108_MAG_00217_000000000751	1447	0.145329	0.594595	0.823529	0.153846	1
TARA_ARC_108_MAG_00217_000000000754	2340	0.145208	0	0.923077	0.285714	1
TARA_ARC_108_MAG_00217_000000000754	2375	0.137987	0	0.903226	0.25641	1
TARA_ARC_108_MAG_00217_000000000756	146	0.0551623	0.75	0.25	1	0
TARA_ARC_108_MAG_00217_000000000756	212	0.111656	0.933333	0	0.727273	0.5
TARA_ARC_108_MAG_00217_000000000763	197	0.0190375	0.057971	0	0.782609	1
TARA_ARC_108_MAG_00217_000000000778	2539	0.0749983	0.885246	0.947368	0.190476	0.857143
TARA_ARC_108_MAG_00217_000000000781	3001	0.141491	0.375	0.615385	0	1
TARA_ARC_108_MAG_00217_000000000795	5539	0.130252	0.9	0.636364	0	0
TARA_ARC_108_MAG_00217_000000000812	5106	0.00147208	0	1	0	0
TARA_ARC_108_MAG_00217_000000000820	964	0.141374	0.212766	1	0.285714	0.5
TARA_ARC_108_MAG_00217_000000000821	1708	0.141374	0.655738	0.2	0.947368	0.4
TARA_ARC_108_MAG_00217_000000000834	2782	0.107559	0.711111	0.88	0.142857	0.8
TARA_ARC_108_MAG_00217_000000000843	12140	0.0926504	0.62069	0.909091	0.216216	0
TARA_ARC_108_MAG_00217_000000000848	1387	0.114426	0.285714	0	0.736842	0.666667
TARA_ARC_108_MAG_00217_000000000862	2802	0.0717998	0	0.25	0.916667	0
TARA_ARC_108_MAG_00217_000000000868	10016	0.03407	0.140351	0.266667	1	0
TARA_ARC_108_MAG_00217_000000000869	3274	0.118107	0	0.3	0.903226	0
TARA_ARC_108_MAG_00217_000000000869	3582	0.0533237	0.0816327	1	0.322581	0
TARA_ARC_108_MAG_00217_000000000870	1212	0.0254539	0.333333	0.8	0	1
TARA_ARC_108_MAG_00217_000000000870	4648	0.105999	0.47619	0	0.75	0
TARA_ARC_108_MAG_00217_000000000874	2726	0.113379	0.142857	0.3	1	0.4
TARA_ARC_108_MAG_00217_000000000889	2316	0.0555766	0	0.857143	0.117647	0
TARA_ARC_108_MAG_00217_000000000891	1168	0.0293189	0.05	1	0.181818	0.857143
TARA_ARC_108_MAG_00217_000000000892	6179	0.0576507	0.787879	0.142857	0.909091	0
TARA_ARC_108_MAG_00217_000000000920	630	0.0807953	0	0.8	0.111111	1
TARA_ARC_108_MAG_00217_000000000922	43	0.0225263	0.833333	0.0833333	0.923077	0
TARA_ARC_108_MAG_00217_000000000922	46	0.112625	0.8	0.230769	0.923077	0
TARA_ARC_108_MAG_00217_000000000922	134	0.138252	0	0.972973	0.451613	0
TARA_ARC_108_MAG_00217_000000000922	169	0.0781751	0.230769	1	0.25	0.285714
TARA_ARC_108_MAG_00217_000000000922	172	0.0684671	0.363636	1	0.2	0.5
TARA_ARC_108_MAG_00217_000000000926	1019	0.11537	0	0.125	0.8	0
TARA_ARC_108_MAG_00217_000000000945	509	0.113379	0	0.5	1	0
TARA_ARC_108_MAG_00217_000000000950	6923	0.14928	0.83871	1	0.421053	0
TARA_ARC_108_MAG_00217_000000000965	7233	0.0709403	0.0322581	0.272727	0.9375	0
TARA_ARC_108_MAG_00217_000000000968	11630	0.00685203	0.0645161	0	0.888889	0.857143
TARA_ARC_108_MAG_00217_000000000975	2612	0.0746922	0.457143	0.222222	0.952381	0
TARA_ARC_108_MAG_00217_000000000981	829	0.109071	0.08	0.444444	1	0
TARA_ARC_108_MAG_00217_000000000981	1292	0.141398	0.304348	0.166667	0.9	0.5
TARA_ARC_108_MAG_00217_000000000981	1899	0.0462514	0.0384615	0.173913	0.933333	0.8
TARA_ARC_108_MAG_00217_000000000983	261	0.023282	0.0344828	0.25	1	0
TARA_ARC_108_MAG_00217_000000000983	873	0.0240669	0	0.857143	0	0.285714
TARA_ARC_108_MAG_00217_000000000983	874	0.0240669	0	0.857143	0	0.285714
TARA_ARC_108_MAG_00217_000000000983	875	0.0233746	0	0.857143	0	0.25
TARA_ARC_108_MAG_00217_000000000989	1319	0.0366695	0.285714	0.166667	1	0.5
TARA_ARC_108_MAG_00217_000000001006	2015	0.101399	0	0.272727	0.962963	0.666667
TARA_ARC_108_MAG_00217_000000001006	4784	0.0721924	0.875	0	0.782609	0.25
TARA_ARC_108_MAG_00217_000000001006	4817	0.101055	0.04	0.222222	0.88	0
TARA_ARC_108_MAG_00217_000000001019	472	0.0811788	0	0	0.761905	0.3
TARA_ARC_108_MAG_00217_000000001019	475	0.0233204	0	0	0.85	0.3
TARA_ARC_108_MAG_00217_000000001019	478	0.0953109	0	0	0.75	0.3
TARA_ARC_108_MAG_00217_000000001019	479	0.00393405	0	0	0.95	0.3
TARA_ARC_108_MAG_00217_000000001019	490	0.011878	0	0	0.894737	0.3
TARA_ARC_108_MAG_00217_000000001019	496	0.0875356	0	0	0.756757	0.315789
TARA_ARC_108_MAG_00217_000000001019	2017	0.143023	0	0	0.678571	0.666667
TARA_ARC_108_MAG_00217_000000001019	2880	0.0795454	0	0.166667	0.857143	0.888889
TARA_ARC_108_MAG_00217_000000001019	2904	0.0945203	0	0.0952381	0.8	0.75
TARA_ARC_108_MAG_00217_000000001019	2912	0.0505141	0	0.1	0.857143	0.75
TARA_ARC_108_MAG_00217_000000001019	2924	0.0331956	0	0	0.790698	0.75
TARA_ARC_108_MAG_00217_000000001019	2925	0.0250879	0	0	0.809524	0.75
TARA_ARC_108_MAG_00217_000000001019	2936	0.0410341	0	0	0.7	1
TARA_ARC_108_MAG_00217_000000001020	6234	0.00489348	0	0	0.941176	0.5
TARA_ARC_108_MAG_00217_000000001020	6578	0.0786309	0.144928	0.153846	0.846154	1
TARA_ARC_108_MAG_00217_000000001031	1612	0.121464	0.971429	0.2	0.933333	0.8
TARA_ARC_108_MAG_00217_000000001038	2489	0.101271	0.486486	0.16	0.916667	0.8
TARA_ARC_108_MAG_00217_000000001039	114	0.021176	0.222222	0	0.857143	0
TARA_ARC_108_MAG_00217_000000001039	1808	0.145348	0.0571429	0.363636	0.928571	0
TARA_ARC_108_MAG_00217_000000001043	139	0.077928	0.0384615	0.117647	0.833333	0
TARA_ARC_108_MAG_00217_000000001044	3012	0.0190375	0.285714	0.857143	0	0
TARA_ARC_108_MAG_00217_000000001047	2086	0.14407	0	0.956522	0.296296	0.888889
TARA_ARC_108_MAG_00217_000000001058	439	0.00147208	0	0	1	1
TARA_ARC_108_MAG_00217_000000001058	443	0.00147208	0	0	1	1
TARA_ARC_108_MAG_00217_000000001058	633	0.00315267	0.390244	1	0	0.5
TARA_ARC_108_MAG_00217_000000001058	635	0.00315267	0.333333	1	0	0.5
TARA_ARC_108_MAG_00217_000000001066	1639	0.11537	0.545455	0.181818	0.888889	0
TARA_ARC_108_MAG_00217_000000001066	6457	0.149813	0.151899	0.818182	0.16	0
TARA_ARC_108_MAG_00217_000000001070	1246	0.0849371	0.542373	0.923077	0.222222	0
TARA_ARC_108_MAG_00217_000000001077	486	0.0407959	0.142857	0.153846	0.903226	1
TARA_ARC_108_MAG_00217_000000001078	1588	0.0650113	0	0.761905	0	0
TARA_ARC_108_MAG_00217_000000001078	1609	0.02763	0	0.857143	0.0540541	0
TARA_ARC_108_MAG_00217_000000001078	1615	0.0797858	0	0.782609	0.0526316	0
TARA_ARC_108_MAG_00217_000000001078	1619	0.0797858	0	0.782609	0.0526316	0
TARA_ARC_108_MAG_00217_000000001078	1620	0.0808404	0	0.782609	0.0540541	0
TARA_ARC_108_MAG_00217_000000001078	1621	0.12288	0	0.75	0.0540541	0
TARA_ARC_108_MAG_00217_000000001078	2349	0.127655	0.113208	0.214286	0.857143	1
TARA_ARC_108_MAG_00217_000000001082	1471	0.0773946	0.163934	0	0.666667	1
TARA_ARC_108_MAG_00217_000000001083	514	0.0630745	0.4375	0.153846	0.909091	1
TARA_ARC_108_MAG_00217_000000001083	516	0.0618349	0.424242	0.153846	0.909091	1
TARA_ARC_108_MAG_00217_000000001083	519	0.0863188	0.424242	0.181818	0.909091	1
TARA_ARC_108_MAG_00217_000000001083	622	0.0779868	0.470588	0	0.8	0.5
TARA_ARC_108_MAG_00217_000000001086	209	0.0889676	0.472222	0.222222	1	0.4
TARA_ARC_108_MAG_00217_000000001097	15292	0.124274	0	0.421053	0.96	0
TARA_ARC_108_MAG_00217_000000001097	15313	0.0752271	0.031746	0.315789	0.956522	0
TARA_ARC_108_MAG_00217_000000001103	2158	0.00546141	0	0	0.933333	0.5
TARA_ARC_108_MAG_00217_000000001122	1309	0.0189938	0.0377358	0.222222	1	0
TARA_ARC_108_MAG_00217_000000001134	2411	0.0192749	0.0357143	0.125	0.933333	0
TARA_ARC_108_MAG_00217_000000001136	2493	0.0190375	0.0357143	0.952381	0.142857	0
TARA_ARC_108_MAG_00217_000000001168	629	0.138453	0.5	0.181818	0.933333	0.5
TARA_ARC_108_MAG_00217_000000001177	537	0.147174	0.0645161	0.833333	0.117647	0.5
TARA_ARC_108_MAG_00217_000000001177	1166	0.0326354	0.926829	0.941176	0.125	0.4
TARA_ARC_108_MAG_00217_000000001212	949	0.0650113	0	0.181818	0.909091	0.8
TARA_ARC_108_MAG_00217_000000001215	3012	0.104234	0	0.8	0.133333	1
TARA_ARC_108_MAG_00217_000000001234	341	0.0118969	0.782609	0	0.933333	0.4
TARA_ARC_108_MAG_00217_000000001240	3675	0.0951022	0.869565	0	0.615385	1
TARA_ARC_108_MAG_00217_000000001240	3679	0.141374	0.916667	0	0.615385	0.857143
TARA_ARC_108_MAG_00217_000000001259	393	0.100777	0.714286	0.945455	0.185567	0.722222
TARA_ARC_108_MAG_00217_000000001259	405	0.00477567	0.09375	0.097561	1	0
TARA_ARC_108_MAG_00217_000000001265	1026	0.0696744	0.1875	0.875	0.1	0.8
TARA_ARC_108_MAG_00217_000000001270	3442	0.141374	0.933333	0.909091	0.307692	0
TARA_ARC_108_MAG_00217_000000001270	3462	0.0875356	0.615385	0.727273	0	0
TARA_ARC_108_MAG_00217_000000001279	649	0.092671	0.894737	0.166667	0.88	0
TARA_ARC_108_MAG_00217_000000001279	10900	0.147886	0.488889	0.333333	0.969697	0
TARA_ARC_108_MAG_00217_000000001286	2205	0.138095	0.714286	0.181818	0.923077	0.285714
TARA_ARC_108_MAG_00217_000000001286	2213	0.00736769	0.315789	0	0.923077	0
TARA_ARC_108_MAG_00217_000000001287	2214	0.0203151	0	1	0.148148	0.4
TARA_ARC_108_MAG_00217_000000001292	14290	0.0293189	0	0.214286	0.956522	0
TARA_ARC_108_MAG_00217_000000001294	795	0.139025	0.0634921	0.846154	0.2	0
TARA_ARC_108_MAG_00217_000000001312	2820	0.01108	0.916667	0	0.888889	0
TARA_ARC_108_MAG_00217_000000001313	2292	0.099477	0.407407	0.888889	0.133333	0.8
TARA_ARC_108_MAG_00217_000000001315	1791	0.141491	0.44	0.8	0.117647	0
TARA_ARC_108_MAG_00217_000000001316	2413	0.108941	0.126984	0.714286	0	0.8
TARA_ARC_108_MAG_00217_000000001316	2422	0.106184	0.229508	0.2	0.888889	0
TARA_ARC_108_MAG_00217_000000001316	2516	0.0636909	0.243902	0.166667	0.909091	0
TARA_ARC_108_MAG_00217_000000001332	2889	0.148837	0.785714	0.117647	0.8	0.888889
TARA_ARC_108_MAG_00217_000000001353	10230	0.0451241	0	1	0.210526	0.666667
TARA_ARC_108_MAG_00217_000000001363	1921	0.105201	0.7	0.26087	0.956522	0
TARA_ARC_108_MAG_00217_000000001365	784	0.0127754	0	0	0.888889	0.461538
TARA_ARC_108_MAG_00217_000000001371	4043	0.149237	0.823529	0.666667	0.0555556	0.909091
TARA_ARC_108_MAG_00217_000000001373	7470	0.00261424	0.974359	0.909091	0	0
TARA_ARC_108_MAG_00217_000000001374	4434	0.141491	0.984615	0.272727	1	0.4
TARA_ARC_108_MAG_00217_000000001374	4435	0.141374	1	0.272727	1	0.4
TARA_ARC_108_MAG_00217_000000001374	10190	0.00941554	0.867925	0.111111	1	0
TARA_ARC_108_MAG_00217_000000001392	355	0.124969	0.678899	0.97561	0.27907	0.181818
TARA_ARC_108_MAG_00217_000000001396	1109	0.13049	0.25	0.75	0	0.4
TARA_ARC_108_MAG_00217_000000001399	34	0.131069	0.969697	0.588235	0	0.8
TARA_ARC_108_MAG_00217_000000001414	15938	0.142613	0.536585	0.952381	0.25	1
TARA_ARC_108_MAG_00217_000000001417	1016	0.0785324	0.262295	0	0.769231	0
TARA_ARC_108_MAG_00217_000000001417	1020	0.145208	0.21875	0	0.714286	0
TARA_ARC_108_MAG_00217_000000001431	2703	0.05737	0.056338	0.133333	0.869565	0
TARA_ARC_108_MAG_00217_000000001441	543	0.0694721	0	0.875	0.166667	0
TARA_ARC_108_MAG_00217_000000001448	1554	0.0660155	0.0952381	0.888889	0.166667	0
TARA_ARC_108_MAG_00217_000000001460	4372	0.139718	0	0.875	0.173913	0.666667
TARA_ARC_108_MAG_00217_000000001462	2703	0.110891	0.785714	0.96	0.210526	0.666667
TARA_ARC_108_MAG_00217_000000001466	2302	0.108575	0	0.769231	0.0666667	0
TARA_ARC_108_MAG_00217_000000001466	2312	0.108575	0	0.769231	0.0666667	0
TARA_ARC_108_MAG_00217_000000001466	2318	0.108575	0	0.769231	0.0666667	0
TARA_ARC_108_MAG_00217_000000001466	2319	0.0830286	0	0.789474	0.0666667	0
TARA_ARC_108_MAG_00217_000000001477	2178	0.0724021	0.439024	1	0.24	0.222222
TARA_ARC_108_MAG_00217_000000001483	267	0.00147208	0	1	0	0
TARA_ARC_108_MAG_00217_000000001491	947	0.127848	0.2	0.421053	1	0
TARA_ARC_108_MAG_00217_000000001500	737	0.0576507	0.333333	0.1	0.916667	0.5
TARA_ARC_108_MAG_00217_000000001501	267	0.00315267	0.333333	0	1	0.5
TARA_ARC_108_MAG_00217_000000001504	990	0.0740843	0.555556	0.2	0.956522	1
TARA_ARC_108_MAG_00217_000000001508	9008	0.148607	0.08	0.4	1	0.2
TARA_ARC_108_MAG_00217_000000001510	1626	0.127655	0	0.181818	0.875	0.4
TARA_ARC_108_MAG_00217_000000001517	7130	0.0943634	0	1	0.315789	1
TARA_ARC_108_MAG_00217_000000001518	3051	0.070732	0.16	0.285714	1	1
TARA_ARC_108_MAG_00217_000000001523	1438	0.0795454	0.585366	0.117647	0.869565	0
TARA_ARC_108_MAG_00217_000000001523	3387	0.0192749	0.1875	0	0.8	1
TARA_ARC_108_MAG_00217_000000001528	8908	0.149774	0.786885	0	0.692308	0
TARA_ARC_108_MAG_00217_000000001528	10309	0.0769776	0.754717	0	0.761905	0
TARA_ARC_108_MAG_00217_000000001530	376	0.0795454	0.20339	0.857143	0.0952381	0.8
TARA_ARC_108_MAG_00217_000000001530	389	0.142613	0.166667	0.782609	0.0833333	0.8
TARA_ARC_108_MAG_00217_000000001530	29792	0.0924265	0.964286	1	0.375	0
TARA_ARC_108_MAG_00217_000000001537	3827	0.141374	0	1	0.529412	0
TARA_ARC_108_MAG_00217_000000001542	2819	0.0345714	0.928571	0.125	0.916667	1
TARA_ARC_108_MAG_00217_000000001549	4455	0.0889676	0.926829	0.666667	0	0
TARA_ARC_108_MAG_00217_000000001557	707	0.104299	0.352941	0.235294	0.926829	0
TARA_ARC_108_MAG_00217_000000001557	3273	0.0476866	0.197183	0.2	1	0.5
TARA_ARC_108_MAG_00217_000000001560	833	0.104544	0.1875	0.307692	0.952381	0
TARA_ARC_108_MAG_00217_000000001560	865	0.0220476	0.181818	0	0.875	0.5
TARA_ARC_108_MAG_00217_000000001572	2891	0.133193	0.295082	0.210526	0.916667	0.857143
TARA_ARC_108_MAG_00217_000000001576	447	0.0391626	0.169492	0	0.833333	0.25
TARA_ARC_108_MAG_00217_000000001596	1164	0.099937	0.62069	0.857143	0.0952381	0.4
TARA_ARC_108_MAG_00217_000000001615	683	0.0239879	0.8	0.8	0	0
TARA_ARC_108_MAG_00217_000000001615	689	0.00261424	0.909091	0.923077	0	0
TARA_ARC_108_MAG_00217_000000001621	2246	0.0696744	0	1	0.380952	0
TARA_ARC_108_MAG_00217_000000001623	320	0.133193	0.216216	0.421053	1	0
TARA_ARC_108_MAG_00217_000000001627	1541	0.0181832	0.465116	0.857143	0	0
TARA_ARC_108_MAG_00217_000000001647	2701	0.0145562	0.697674	1	0.1	0.4
TARA_ARC_108_MAG_00217_000000001652	1455	0.0421532	0.0357143	1	0.230769	0.25
TARA_ARC_108_MAG_00217_000000001665	320	0.0476011	0.596491	0.952381	0.148148	0.25
TARA_ARC_108_MAG_00217_000000001666	1294	0.0962217	0.0333333	0.181818	0.88	0.8
TARA_ARC_108_MAG_00217_000000001678	1269	0.125552	1	0.210526	0.875	0
TARA_ARC_108_MAG_00217_000000001678	1310	0.0888341	1	0.117647	0.823529	0
TARA_ARC_108_MAG_00217_000000001679	243	0.0558876	0.0208333	1	0.222222	0.666667
TARA_ARC_108_MAG_00217_000000001679	1083	0.145208	0.0547945	0.526316	1	0
TARA_ARC_108_MAG_00217_000000001684	3984	0.0233746	0.101266	0.117647	0.923077	0
TARA_ARC_108_MAG_00217_000000001689	230	0.0203151	0.166667	0.133333	0.952381	0
TARA_ARC_108_MAG_00217_000000001689	241	0.00880797	0.166667	0.133333	1	0
TARA_ARC_108_MAG_00217_000000001689	247	0.00880797	0.166667	0.133333	1	0
TARA_ARC_108_MAG_00217_000000001694	1691	0.138998	0.0218579	0.965517	0.313725	0.25
TARA_ARC_108_MAG_00217_000000001694	2437	0.113379	0.0408163	1	0.326531	0.285714
TARA_ARC_108_MAG_00217_000000001695	8541	0.141647	0.28	0.416667	1	0
TARA_ARC_108_MAG_00217_000000001699	13991	0.0508471	0.307692	1	0.181818	0.5
TARA_ARC_108_MAG_00217_000000001699	13995	0.0863188	0.363636	0.909091	0.173913	1
TARA_ARC_108_MAG_00217_000000001714	2893	0.0687547	0	0.117647	0.875	0.5
TARA_ARC_108_MAG_00217_000000001720	5597	0.0734857	0.0307692	0.333333	0.967742	0
TARA_ARC_108_MAG_00217_000000001728	6305	0.00546141	0	0	0.909091	0
TARA_ARC_108_MAG_00217_000000001741	274	0.077928	0.12	0.285714	0.952381	0
TARA_ARC_108_MAG_00217_000000001741	3635	0.138095	0.0333333	0.8	0.133333	0
TARA_ARC_108_MAG_00217_000000001741	3662	0.0651777	0.0322581	0.810811	0.0625	0
TARA_ARC_108_MAG_00217_000000001741	3671	0.0706637	0	0.8	0.0606061	0
TARA_ARC_108_MAG_00217_000000001743	9784	0.109071	0	0.375	1	0.222222
TARA_ARC_108_MAG_00217_000000001745	13378	0.099477	0	0.727273	0	0
TARA_ARC_108_MAG_00217_000000001750	1104	0.140605	0	0.470588	0.969697	0
TARA_ARC_108_MAG_00217_000000001751	2559	0.14568	0.825397	0.923077	0.3125	0
TARA_ARC_108_MAG_00217_000000001756	3030	0.134703	0.307692	0.272727	1	0.571429
TARA_ARC_108_MAG_00217_000000001759	379	0.0480261	0.047619	0.333333	1	0
TARA_ARC_108_MAG_00217_000000001761	1190	0.00173835	0.307692	0	1	0
TARA_ARC_108_MAG_00217_000000001768	2813	0.138998	0.0465116	0.923077	0.333333	0
TARA_ARC_108_MAG_00217_000000001770	1986	0.119765	0	0.933333	0.222222	0.5
TARA_ARC_108_MAG_00217_000000001773	3030	0.133193	1	0	0.666667	0
TARA_ARC_108_MAG_00217_000000001773	5584	0.110517	0.857143	1	0.380952	0
TARA_ARC_108_MAG_00217_000000001774	2063	0.0476011	0	1	0.333333	0
TARA_ARC_108_MAG_00217_000000001785	1177	0.0795454	0.156863	0.210526	0.909091	1
TARA_ARC_108_MAG_00217_000000001794	12757	0.133849	0.163265	0.181818	0.827586	1
TARA_ARC_108_MAG_00217_000000001795	2669	0.023282	0.5	0.117647	0.952381	1
TARA_ARC_108_MAG_00217_000000001796	400	0.0248754	0.212766	1	0.222222	0
TARA_ARC_108_MAG_00217_000000001799	3206	0.140616	0.536585	0.947368	0.222222	0.333333
TARA_ARC_108_MAG_00217_000000001811	2789	0.143876	0	0.2	0.827586	0
TARA_ARC_108_MAG_00217_000000001827	2732	0.110891	0.415094	0.222222	0.916667	0
TARA_ARC_108_MAG_00217_000000001827	2743	0.0916772	0.415094	0.117647	0.857143	0
TARA_ARC_108_MAG_00217_000000001827	2753	0.141398	0.392857	0.117647	0.818182	0
TARA_ARC_108_MAG_00217_000000001845	385	0.117561	0.3	0.181818	0.875	0
TARA_ARC_108_MAG_00217_000000001849	143	0.0627971	0	0	0.777778	0.5
TARA_ARC_108_MAG_00217_000000001849	199	0.0826223	0.560976	0.0740741	0.83871	0.8
TARA_ARC_108_MAG_00217_000000001859	3573	0.0681513	0	1	0.258065	0.857143
TARA_ARC_108_MAG_00217_000000001864	2778	0.0943047	0	0.833333	0.153846	1
TARA_ARC_108_MAG_00217_000000001874	1883	0.105201	0.863636	0.666667	0	0
TARA_ARC_108_MAG_00217_000000001879	932	0.0786309	0	0.0952381	0.75	1
TARA_ARC_108_MAG_00217_000000001879	7170	0.0752271	0	0.285714	1	0.5
TARA_ARC_108_MAG_00217_000000001882	4108	0.0795454	0.178571	0	0.761905	0
TARA_ARC_108_MAG_00217_000000001882	6921	0.105476	0.117647	0	0.75	0.5
TARA_ARC_108_MAG_00217_000000001888	129	0.10592	0	0.923077	0.206897	0.75
TARA_ARC_108_MAG_00217_000000001897	8058	0.149623	0	0.153846	0.740741	1
TARA_ARC_108_MAG_00217_000000001904	453	0.148042	0.0392157	0.941176	0.25	0.666667
TARA_ARC_108_MAG_00217_000000001906	1700	0.0326354	0.95082	0.142857	1	0.5
TARA_ARC_108_MAG_00217_000000001916	547	0.139771	0.969697	0.941176	0.235294	0.666667
TARA_ARC_108_MAG_00217_000000001917	562	0.0467651	0.88	0.166667	1	0.666667
TARA_ARC_108_MAG_00217_000000001937	262	0.00340241	0.376812	0	0.965517	0
TARA_ARC_108_MAG_00217_000000001937	272	0.0197295	0.382353	0.08	0.933333	0
TARA_ARC_108_MAG_00217_000000001938	2219	0.138218	0.952381	0.727273	0.125	1
TARA_ARC_108_MAG_00217_000000001938	2550	0.105591	0.5	0	0.75	0
TARA_ARC_108_MAG_00217_000000001938	2570	0.10592	0.482759	0	0.75	0
TARA_ARC_108_MAG_00217_000000001955	3795	0.076368	0.84	0.909091	0.222222	0
TARA_ARC_108_MAG_00217_000000001955	3805	0.138637	0.340426	0.8	0.111111	0
TARA_ARC_108_MAG_00217_000000001968	455	0.133193	0.346667	0	0.75	0.5
TARA_ARC_108_MAG_00217_000000001968	463	0.00147208	0	1	0	0
TARA_ARC_108_MAG_00217_000000001968	479	0.00315267	0.32	0	1	0.5
TARA_ARC_108_MAG_00217_000000001971	1018	0.00343781	0.205128	0	0.952381	0
TARA_ARC_108_MAG_00217_000000001971	1021	0.00771931	0.157895	0	0.909091	0
TARA_ARC_108_MAG_00217_000000001979	3239	0.102699	0.297872	0.25	1	0.5
TARA_ARC_108_MAG_00217_000000002000	3216	0.139652	0	0.551724	1	0
TARA_ARC_108_MAG_00217_000000002007	1627	0.0410812	0.588235	0	0.75	1
TARA_ARC_108_MAG_00217_000000002010	3491	0.134609	0.945455	0.307692	0.956522	0
TARA_ARC_108_MAG_00217_000000002016	4097	0.141374	0	0	0.714286	0.4
TARA_ARC_108_MAG_00217_000000002023	3997	0.145961	0	0.444444	0.952381	0
TARA_ARC_108_MAG_00217_000000002028	2934	0.013551	0.411765	1	0.153846	0
TARA_ARC_108_MAG_00217_000000002028	7065	0.126246	0	0.818182	0.0909091	0.4
TARA_ARC_108_MAG_00217_000000002028	7080	0.0577206	0.162162	0.777778	0	0.8
TARA_ARC_108_MAG_00217_000000002035	1554	0.0220476	0.107143	0	0.869565	0.333333
TARA_ARC_108_MAG_00217_000000002047	1390	0.125552	0	0	0.727273	0.352941
TARA_ARC_108_MAG_00217_000000002047	1967	0.100821	0	0.357143	0.947368	0
TARA_ARC_108_MAG_00217_000000002049	393	0.0614053	0.122449	1	0.222222	0.4
TARA_ARC_108_MAG_00217_000000002051	1371	0.0987124	0	1	0.285714	0.5
TARA_ARC_108_MAG_00217_000000002058	984	0.0410398	0.0333333	0.222222	1	0.5
TARA_ARC_108_MAG_00217_000000002058	1311	0.0935678	0	0.0952381	0.814815	0.666667
TARA_ARC_108_MAG_00217_000000002064	481	0.141374	0	1	0.947368	0
TARA_ARC_108_MAG_00217_000000002069	1977	0.0935678	0	0.923077	0.285714	0
TARA_ARC_108_MAG_00217_000000002084	2594	0.099477	0.459016	0.173913	0.888889	1
TARA_ARC_108_MAG_00217_000000002087	2409	0.136792	0.133333	0.25	0.947368	0.4
TARA_ARC_108_MAG_00217_000000002096	350	0.146994	0	0.923077	1	0
TARA_ARC_108_MAG_00217_000000002101	1065	0.0962217	0.0384615	0.142857	0.869565	0.285714
TARA_ARC_108_MAG_00217_000000002104	698	0.127655	0.90625	0.190476	0.869565	0
TARA_ARC_108_MAG_00217_000000002104	1872	0.104258	0.888889	0.285714	0.967742	0
TARA_ARC_108_MAG_00217_000000002108	1751	0.14915	0.0350877	0.956522	1	0
TARA_ARC_108_MAG_00217_000000002117	2612	0.0988484	0.25	0.266667	1	0.8
TARA_ARC_108_MAG_00217_000000002119	2577	0.0353013	0	1	0.3	0
TARA_ARC_108_MAG_00217_000000002127	2572	0.0660155	0.2	0.769231	0	0.8
TARA_ARC_108_MAG_00217_000000002133	6258	0.0326686	0.424242	0.857143	0	0.5
TARA_ARC_108_MAG_00217_000000002137	981	0.0797858	0.787879	0	0.782609	0.5
TARA_ARC_108_MAG_00217_000000002144	2425	0.05676	0.171429	1	0.2	0.666667
TARA_ARC_108_MAG_00217_000000002161	3130	0.136215	0.273973	0.923077	0.205128	0.857143
TARA_ARC_108_MAG_00217_000000002180	2638	0.00173209	0	0	1	0.4
TARA_ARC_108_MAG_00217_000000002183	2149	0.0258036	0.09375	0.190476	0.962963	0
TARA_ARC_108_MAG_00217_000000002183	7155	0.0709518	0.776119	0.275862	1	0
TARA_ARC_108_MAG_00217_000000002192	9174	0.145208	0	0.947368	0.272727	0.4
TARA_ARC_108_MAG_00217_000000002208	6021	0.0749525	0	0.333333	1	1
TARA_ARC_108_MAG_00217_000000002217	5148	0.0951022	0.428571	0.888889	0.125	0.285714
TARA_ARC_108_MAG_00217_000000002222	1125	0.147174	0.823529	0	0.714286	0.5
TARA_ARC_108_MAG_00217_000000002237	2878	0.123014	0.733333	0.125	0.833333	0
TARA_ARC_108_MAG_00217_000000002245	2032	0.0459175	0	0.344828	1	0
TARA_ARC_108_MAG_00217_000000002250	4721	0.145208	0.0987654	0.965517	0.410256	0
TARA_ARC_108_MAG_00217_000000002259	501	0.059655	0.162791	0.153846	0.941176	0.4
TARA_ARC_108_MAG_00217_000000002259	2176	0.0633561	0.0408163	0.8	0	0.4
TARA_ARC_108_MAG_00217_000000002262	8014	0.021481	0.188679	0	0.842105	0.8
TARA_ARC_108_MAG_00217_000000002280	236	0.113379	0.323529	0.266667	0.9375	0
TARA_ARC_108_MAG_00217_000000002289	6513	0.040583	0.875	0.153846	1	0.5
TARA_ARC_108_MAG_00217_000000002290	5383	0.0190375	0.136364	0	0.857143	0
TARA_ARC_108_MAG_00217_000000002302	811	0.0464023	0.825397	0.125	0.9	1
TARA_ARC_108_MAG_00217_000000002303	808	0.142613	0	0.333333	0.933333	1
TARA_ARC_108_MAG_00217_000000002310	436	0.0609259	0.352941	0	0.8	0.666667
TARA_ARC_108_MAG_00217_000000002330	636	0.0415626	0.30303	0.8	0	0
TARA_ARC_108_MAG_00217_000000002330	682	0.0254539	0.25	0.833333	0	0
TARA_ARC_108_MAG_00217_000000002330	698	0.0253877	0.222222	0.833333	0	0
TARA_ARC_108_MAG_00217_000000002349	3309	0.0963237	0.942857	0.0952381	0.761905	1
TARA_ARC_108_MAG_00217_000000002349	3311	0.141529	0.898551	0.0869565	0.7	1
TARA_ARC_108_MAG_00217_000000002355	3498	0.021481	0	0.0952381	0.9	0
TARA_ARC_108_MAG_00217_000000002361	5780	0.0459175	0.578947	0.235294	1	0
TARA_ARC_108_MAG_00217_000000002380	427	0.127127	0.227273	0.785714	0.0689655	0.8
TARA_ARC_108_MAG_00217_000000002384	11878	0.106738	0	0	0.72	0
TARA_ARC_108_MAG_00217_000000002389	1574	0.10216	0.307692	0	0.75	0.666667
TARA_ARC_108_MAG_00217_000000002389	2008	0.0148178	0.592593	0	0.923077	0.5
TARA_ARC_108_MAG_00217_000000002396	10933	0.0783941	0	0.75	0.0645161	1
TARA_ARC_108_MAG_00217_000000002398	2703	0.0505506	0.0882353	0.105263	0.888889	0.666667
TARA_ARC_108_MAG_00217_000000002401	1776	0.0327335	0.612903	0.923077	0.137931	0
TARA_ARC_108_MAG_00217_000000002408	3920	0.0345714	0.030303	0.173913	0.923077	0
TARA_ARC_108_MAG_00217_000000002415	2532	0.0778187	0.754098	0.285714	1	0
TARA_ARC_108_MAG_00217_000000002430	1126	0.106943	0.65625	0.105263	0.833333	0
TARA_ARC_108_MAG_00217_000000002440	2255	0.0248754	0.387097	0	0.88	0.5
TARA_ARC_108_MAG_00217_000000002445	3382	0.149237	0	0.916667	1	0
TARA_ARC_108_MAG_00217_000000002449	5432	0.00430247	0.163934	0	0.962963	0.222222
TARA_ARC_108_MAG_00217_000000002451	2137	0.138998	0.53125	1	0.285714	1
TARA_ARC_108_MAG_00217_000000002458	1967	0.0331956	0.163265	0.133333	0.956522	0.285714
TARA_ARC_108_MAG_00217_000000002458	2484	0.0118969	0.0655738	0.133333	1	0.8
TARA_ARC_108_MAG_00217_000000002465	7506	0.131667	0.0888889	0	0.714286	0
TARA_ARC_108_MAG_00217_000000002475	419	0.0579068	0.428571	0	0.823529	0.5
TARA_ARC_108_MAG_00217_000000002489	5543	0.0339299	0.8125	0	0.818182	0
TARA_ARC_108_MAG_00217_000000002493	3559	0.124274	0	0.111111	0.785714	0
TARA_ARC_108_MAG_00217_000000002493	5219	0.0339299	0.193548	0.222222	1	1
TARA_ARC_108_MAG_00217_000000002502	2418	0.113379	0	0.333333	1	0.5
TARA_ARC_108_MAG_00217_000000002508	122	0.0741515	1	1	0.26087	1
TARA_ARC_108_MAG_00217_000000002512	6273	0.0192749	0.151515	1	0.2	0
TARA_ARC_108_MAG_00217_000000002550	2890	0.110891	0.295082	0.941176	0.285714	0
TARA_ARC_108_MAG_00217_000000002550	2918	0.0154692	0.3	0.909091	0	0.5
TARA_ARC_108_MAG_00217_000000002551	1686	0.125552	0	0.117647	0.8	0.727273
TARA_ARC_108_MAG_00217_000000002578	2220	0.0972777	0.0816327	0.933333	0.235294	1
TARA_ARC_108_MAG_00217_000000002578	2221	0.142613	0.04	0.933333	0.235294	0.5
TARA_ARC_108_MAG_00217_000000002587	7301	0.097641	0.0784314	0	0.736842	0
TARA_ARC_108_MAG_00217_000000002601	9976	0.0197295	0.190476	0.111111	0.969697	0.75
TARA_ARC_108_MAG_00217_000000002601	10008	0.0709518	0.226415	0.125	0.83871	1
TARA_ARC_108_MAG_00217_000000002606	2167	0.145095	0.875	0	0.714286	0.4
TARA_ARC_108_MAG_00217_000000002627	765	0.142584	0.55	0.75	0.0666667	0
TARA_ARC_108_MAG_00217_000000002636	3193	0.122682	0.26087	1	0.4	0
TARA_ARC_108_MAG_00217_000000002650	4867	0.127655	0	1	0.5	0
TARA_ARC_108_MAG_00217_000000002663	198	0.054034	0.47619	0	0.727273	1
TARA_ARC_108_MAG_00217_000000002670	612	0.0709518	0.2	0.181818	0.956522	0.4
TARA_ARC_108_MAG_00217_000000002671	125	0.0691995	0.181818	0	0.8	0.333333
TARA_ARC_108_MAG_00217_000000002671	922	0.0752271	0.844444	0.875	0.181818	0
TARA_ARC_108_MAG_00217_000000002672	8588	0.149623	0.176471	0.466667	1	0
TARA_ARC_108_MAG_00217_000000002676	1499	0.116437	0.0888889	1	0.285714	0.5
TARA_ARC_108_MAG_00217_000000002676	2663	0.138491	0.0869565	0	0.714286	0.571429
TARA_ARC_108_MAG_00217_000000002676	2680	0.141529	0.704545	0.133333	0.88	0.571429
TARA_ARC_108_MAG_00217_000000002676	2694	0.0247695	0.0705882	0	0.846154	0.571429
TARA_ARC_108_MAG_00217_000000002678	1752	0.0334851	0.0701754	1	0.272727	0
TARA_ARC_108_MAG_00217_000000002678	1753	0.0644442	0.0677966	1	0.347826	0
TARA_ARC_108_MAG_00217_000000002691	177	0.0660155	0	0	0.758621	0
TARA_ARC_108_MAG_00217_000000002698	1879	0.141374	0.115385	0.736842	0	0.363636
TARA_ARC_108_MAG_00217_000000002701	900	0.143642	0.641975	0.230769	0.926829	1
TARA_ARC_108_MAG_00217_000000002701	919	0.0614053	0.54321	0.0769231	0.820513	1
TARA_ARC_108_MAG_00217_000000002735	3561	0.0946799	0.862069	1	0.24	0.666667
TARA_ARC_108_MAG_00217_000000002738	1992	0.129429	0.102564	0.888889	0.25	0
TARA_ARC_108_MAG_00217_000000002744	10301	0.0592303	0.222222	0.888889	0.142857	0
TARA_ARC_108_MAG_00217_000000002744	10314	0.0233746	0.222222	1	0.214286	0
TARA_ARC_108_MAG_00217_000000002744	10321	0.0604738	0.227273	0.933333	0.206897	0
TARA_ARC_108_MAG_00217_000000002747	4171	0.00162646	0.133333	0	1	0
TARA_ARC_108_MAG_00217_000000002748	1260	0.134149	0	0.137931	0.8	0.8
TARA_ARC_108_MAG_00217_000000002757	37	0.145208	0.526316	0.909091	0.266667	0
TARA_ARC_108_MAG_00217_000000002769	1900	0.0860057	0.150943	0.375	1	0
TARA_ARC_108_MAG_00217_000000002780	291	0.105201	0.266667	0.37037	1	0
TARA_ARC_108_MAG_00217_000000002795	2406	0.0865675	0	0	0.75	0.5
TARA_ARC_108_MAG_00217_000000002799	2558	0.133193	0.05	0.857143	0.212766	0
TARA_ARC_108_MAG_00217_000000002809	2852	0.0630745	0.576271	0.947368	0.222222	0
TARA_ARC_108_MAG_00217_000000002816	2725	0.110479	0	0.133333	0.8	0.857143
TARA_ARC_108_MAG_00217_000000002818	4668	0.00511749	0.169492	0	0.933333	0
TARA_ARC_108_MAG_00217_000000002820	1782	0.0308398	0.137931	1	0.25	0
TARA_ARC_108_MAG_00217_000000002827	24467	0.0867672	0.877193	1	0.25	0.4
TARA_ARC_108_MAG_00217_000000002833	993	0.11537	0.717949	0.952381	0.235294	1
TARA_ARC_108_MAG_00217_000000002833	2182	0.0875356	0.146341	0	0.758621	0.6
TARA_ARC_108_MAG_00217_000000002847	3826	0.0585572	0.923077	1	0.222222	0.4
TARA_ARC_108_MAG_00217_000000002850	2361	0.108882	1	0	0	1
TARA_ARC_108_MAG_00217_000000002851	3093	0.0923954	0.0363636	0.210526	0.88	0
TARA_ARC_108_MAG_00217_000000002861	646	0.0993842	0.03125	0.25	0.896552	0
TARA_ARC_108_MAG_00217_000000002865	5241	0.113679	0.0869565	1	0.4375	0
TARA_ARC_108_MAG_00217_000000002868	3156	0.115892	0.786885	0.714286	0	0.4
TARA_ARC_108_MAG_00217_000000002872	504	0.141398	0.172414	0.25	0.888889	0
TARA_ARC_108_MAG_00217_000000002879	1327	0.141374	0	1	0.529412	0
TARA_ARC_108_MAG_00217_000000002879	1328	0.141374	0	1	0.529412	0
TARA_ARC_108_MAG_00217_000000002905	6998	0.113933	0	1	1	0
TARA_ARC_108_MAG_00217_000000002914	4686	0.0681513	0.0606061	0.190476	0.941176	0.666667
TARA_ARC_108_MAG_00217_000000002916	323	0.140322	0	0.727273	0	0.285714
TARA_ARC_108_MAG_00217_000000002929	1233	0.14928	0.65	0.833333	0.166667	1
TARA_ARC_108_MAG_00217_000000002931	925	0.141374	0.258824	1	0.27451	0.666667
TARA_ARC_108_MAG_00217_000000002935	40	0.0808404	0.117647	0.75	0	0
TARA_ARC_108_MAG_00217_000000002946	3314	0.115249	0.807018	0	0.75	0.333333
TARA_ARC_108_MAG_00217_000000002946	3322	0.109997	0.842105	0	0.75	0.333333
TARA_ARC_108_MAG_00217_000000002948	4809	0.0193539	0.690909	0.1	1	0.333333
TARA_ARC_108_MAG_00217_000000002949	1845	0.13049	0.0344828	1	0.333333	0.333333
TARA_ARC_108_MAG_00217_000000002951	283	0.0770896	0	0.857143	0.153846	0
TARA_ARC_108_MAG_00217_000000002951	763	0.0540735	0.25974	0.142857	0.947368	0.333333
TARA_ARC_108_MAG_00217_000000002951	796	0.00162646	0.151899	0	1	0
TARA_ARC_108_MAG_00217_000000002952	6146	0.0924265	0	0.923077	0.235294	1
TARA_ARC_108_MAG_00217_000000002963	41041	0.111145	0	0.32	0.918919	0
TARA_ARC_108_MAG_00217_000000002963	50024	0.028751	0	0.285714	1	0
TARA_ARC_108_MAG_00217_000000002989	2337	0.0555766	0.233333	0.117647	0.888889	0.857143
TARA_ARC_108_MAG_00217_000000003007	4138	0.107304	0.375	0.210526	0.909091	0
TARA_ARC_108_MAG_00217_000000003018	5843	0.0478364	0	0	0.777778	0
TARA_ARC_108_MAG_00217_000000003018	9191	0.143085	0.0273973	1	0.965517	0
TARA_ARC_108_MAG_00217_000000003025	3355	0.071431	0	0.947368	0.2	0.8
TARA_ARC_108_MAG_00217_000000003034	119	0.0357781	0.2	0	0.8	0.8
TARA_ARC_108_MAG_00217_000000003046	203	0.145208	0.486486	0.923077	0.285714	0
TARA_ARC_108_MAG_00217_000000003046	228	0.0741515	0.181818	0.869565	0.142857	0
TARA_ARC_108_MAG_00217_000000003046	229	0.0344755	0.181818	0.869565	0.0740741	0
TARA_ARC_108_MAG_00217_000000003050	1784	0.0809081	0.218182	0.347826	1	0
TARA_ARC_108_MAG_00217_000000003050	4506	0.0866637	0.711111	0	0.782609	0.5
TARA_ARC_108_MAG_00217_000000003074	7976	0.03407	0.518519	0	0.833333	0
TARA_ARC_108_MAG_00217_000000003076	3900	0.104544	0.4	0	0.777778	0.4
TARA_ARC_108_MAG_00217_000000003080	236	0.11537	0.148148	0.375	0.974359	0
TARA_ARC_108_MAG_00217_000000003083	2627	0.0242772	0.529412	0.8	0	1
TARA_ARC_108_MAG_00217_000000003083	2729	0.0508471	0.882353	1	0.222222	1
TARA_ARC_108_MAG_00217_000000003085	6520	0.137501	0.25641	0.769231	0.105263	1
TARA_ARC_108_MAG_00217_000000003094	1029	0.105463	1	0.666667	0	0.5
TARA_ARC_108_MAG_00217_000000003104	2612	0.00173209	0	0	1	0.5
TARA_ARC_108_MAG_00217_000000003117	1133	0.0180145	0	0.173913	0.965517	0
TARA_ARC_108_MAG_00217_000000003129	2343	0.112353	0.793103	0	0.722222	0
TARA_ARC_108_MAG_00217_000000003132	12013	0.145208	0.75	0	0.666667	0.8
TARA_ARC_108_MAG_00217_000000003134	3526	0.110891	0.833333	0.266667	1	1
TARA_ARC_108_MAG_00217_000000003152	1187	0.00261424	0.28	1	0	0.25
TARA_ARC_108_MAG_00217_000000003152	1190	0.00261424	0.375	1	0	0.25
TARA_ARC_108_MAG_00217_000000003152	1216	0.0717998	0.291667	0	0.8	0.5
TARA_ARC_108_MAG_00217_000000003152	1556	0.126246	0.119403	0.210526	0.923077	0.5
TARA_ARC_108_MAG_00217_000000003155	519	0.081735	0.0253165	0.857143	0.0909091	0.5
TARA_ARC_108_MAG_00217_000000003174	330	0.00225253	0.533333	0	1	0
TARA_ARC_108_MAG_00217_000000003174	335	0.0149207	0.533333	0	0.888889	0
TARA_ARC_108_MAG_00217_000000003174	355	0.0149207	0.533333	0	0.888889	0
TARA_ARC_108_MAG_00217_000000003205	2250	0.0761516	0	0.3	1	0.8
TARA_ARC_108_MAG_00217_000000003212	11369	0.103787	0.105263	0.222222	0.888889	0
TARA_ARC_108_MAG_00217_000000003215	2121	0.145208	0	0.571429	1	0
TARA_ARC_108_MAG_00217_000000003230	6575	0.128075	0.541667	0.25	0.96	1
TARA_ARC_108_MAG_00217_000000003246	10	0.104299	0.347826	0.769231	0	0.4
TARA_ARC_108_MAG_00217_000000003273	1957	0.0706637	0.208333	0.25	0.952381	0
TARA_ARC_108_MAG_00217_000000003275	3265	0.141374	0.0540541	0.941176	0.285714	1
TARA_ARC_108_MAG_00217_000000003275	9942	0.0200016	0	1	0.230769	0
TARA_ARC_108_MAG_00217_000000003275	11039	0.113379	0	0.5	1	0
TARA_ARC_108_MAG_00217_000000003284	2655	0.0203151	0.578947	1	0.111111	0.5
TARA_ARC_108_MAG_00217_000000003285	3774	0.03407	0	0.307692	1	0
TARA_ARC_108_MAG_00217_000000003285	3834	0.0824333	0.0727273	1	0.272727	0.333333
TARA_ARC_108_MAG_00217_000000003295	420	0.136995	0	0.727273	0	0.5
TARA_ARC_108_MAG_00217_000000003299	15215	0.0830286	0.45	0	0.769231	0
TARA_ARC_108_MAG_00217_000000003304	2475	0.0994736	0.25	1	0.37037	0
TARA_ARC_108_MAG_00217_000000003310	5563	0.138998	0.0952381	0.125	0.8	0
TARA_ARC_108_MAG_00217_000000003311	580	0.148863	0.280702	0.0952381	0.789474	0
TARA_ARC_108_MAG_00217_000000003313	3021	0.136483	0	0.421053	0.952381	0
TARA_ARC_108_MAG_00217_000000003316	122	0.0486396	0.540541	1	0.173913	0.5
TARA_ARC_108_MAG_00217_000000003322	425	0.00808256	0.204082	0.0714286	1	0.333333
TARA_ARC_108_MAG_00217_000000003345	865	0.0324135	0.0384615	0	0.8	0.75
TARA_ARC_108_MAG_00217_000000003357	811	0.110517	0.947368	0.857143	0.222222	0
TARA_ARC_108_MAG_00217_000000003360	7265	0.0951022	0.031746	0.285714	0.967742	0.857143
TARA_ARC_108_MAG_00217_000000003362	2961	0.00880797	0.26087	0.9	0	0
TARA_ARC_108_MAG_00217_000000003366	860	0.0614053	0.031746	0	0.736842	0.8
TARA_ARC_108_MAG_00217_000000003371	5077	0.131667	0.0392157	0.933333	0.344828	0
TARA_ARC_108_MAG_00217_000000003374	437	0.134609	0.653061	0.941176	0.2	0.5
TARA_ARC_108_MAG_00217_000000003374	438	0.146619	0.816327	0.117647	0.8	0
TARA_ARC_108_MAG_00217_000000003377	2170	0.088344	0.836364	0.190476	0.909091	0
TARA_ARC_108_MAG_00217_000000003382	4260	0.141398	0	0.56	1	0
TARA_ARC_108_MAG_00217_000000003388	572	0.0411996	0	0.181818	0.9	1
TARA_ARC_108_MAG_00217_000000003388	573	0.071431	0	0.181818	0.9	0.8
TARA_ARC_108_MAG_00217_000000003393	548	0.113379	0.421053	1	0.25	0.444444
TARA_ARC_108_MAG_00217_000000003395	2102	0.00546865	0.338983	1	0.0952381	0
TARA_ARC_108_MAG_00217_000000003397	3384	0.113379	0	0.5	1	0
TARA_ARC_108_MAG_00217_000000003399	2698	0.104783	1	0.166667	0.923077	0.5
TARA_ARC_108_MAG_00217_000000003399	2700	0.0735993	0.923077	0.2	1	0.5
TARA_ARC_108_MAG_00217_000000003400	2358	0.0951022	0	0.888889	0.166667	0.8
TARA_ARC_108_MAG_00217_000000003408	2192	0.0447515	0.666667	0	0.8	0.8
TARA_ARC_108_MAG_00217_000000003408	2204	0.0570599	0.754098	0.117647	0.923077	0.8
TARA_ARC_108_MAG_00217_000000003408	2218	0.101399	0.786885	0.125	0.823529	1
TARA_ARC_108_MAG_00217_000000003408	2225	0.149237	0.707692	0.125	0.777778	1
TARA_ARC_108_MAG_00217_000000003420	11967	0.0988484	0.615385	0.875	0.111111	0.4
TARA_ARC_108_MAG_00217_000000003427	1584	0.113764	0.318182	0.125	0.8	1
TARA_ARC_108_MAG_00217_000000003434	639	0.0697596	0	0	0.769231	0.5
TARA_ARC_108_MAG_00217_000000003451	378	0.0476011	0.97561	0.2	0.952381	0
TARA_ARC_108_MAG_00217_000000003451	3513	0.149034	0.253968	0.434783	1	0
TARA_ARC_108_MAG_00217_000000003455	39920	0.0962217	0.0277778	1	0.428571	0
TARA_ARC_108_MAG_00217_000000003456	4113	0.14529	0.857143	1	0.307692	0.333333
TARA_ARC_108_MAG_00217_000000003480	1322	0.146019	0.0392157	0.2	0.88	0.6
TARA_ARC_108_MAG_00217_000000003483	4215	0.117974	0.346154	0.3	1	1
TARA_ARC_108_MAG_00217_000000003484	1007	0.149237	0.0392157	0.96	1	0
TARA_ARC_108_MAG_00217_000000003484	1017	0.132442	0.0363636	1	1	0
TARA_ARC_108_MAG_00217_000000003488	1755	0.0763009	0.0512821	0	0.769231	0.5
TARA_ARC_108_MAG_00217_000000003489	9584	0.0644442	0.0888889	0.285714	0.962963	0
TARA_ARC_108_MAG_00217_000000003492	4265	0.11537	0	0.714286	0	0
TARA_ARC_108_MAG_00217_000000003518	2335	0.01108	0.590909	0	0.909091	0
TARA_ARC_108_MAG_00217_000000003518	2359	0.00774543	0.714286	0	0.923077	0
TARA_ARC_108_MAG_00217_000000003518	2362	0.0314596	0.714286	0	0.833333	0
TARA_ARC_108_MAG_00217_000000003520	576	0.0301528	0.391304	0.153846	1	0.8
TARA_ARC_108_MAG_00217_000000003520	581	0.00153743	0.285714	0	1	1
TARA_ARC_108_MAG_00217_000000003520	583	0.00261424	0.372093	0	0.96	1
TARA_ARC_108_MAG_00217_000000003529	3106	0.121208	0.172414	0.3	0.933333	0
TARA_ARC_108_MAG_00217_000000003529	3147	0.0614053	0.135593	0.24	1	0.75
TARA_ARC_108_MAG_00217_000000003545	6018	0.0651777	0.428571	0.714286	0	1
TARA_ARC_108_MAG_00217_000000003560	2795	0.0376453	0.784314	0.933333	0.181818	0
TARA_ARC_108_MAG_00217_000000003560	2828	0.0382823	0.857143	1	0.272727	0
TARA_ARC_108_MAG_00217_000000003570	67	0.0350684	0.819277	0.941176	0.125	0.333333
TARA_ARC_108_MAG_00217_000000003585	1766	0.0724021	0.255319	0.235294	1	0.333333
TARA_ARC_108_MAG_00217_000000003587	2745	0.131292	0	0.461538	0.972973	0
TARA_ARC_108_MAG_00217_000000003587	2765	0.138998	0.0677966	0.166667	0.823529	0
TARA_ARC_108_MAG_00217_000000003588	215	0.145095	0.372093	1	0.3	1
TARA_ARC_108_MAG_00217_000000003589	2640	0.0724021	0.181818	1	0.222222	0.5
TARA_ARC_108_MAG_00217_000000003603	949	0.0660155	0.031746	0.0869565	0.857143	0.5
TARA_ARC_108_MAG_00217_000000003604	228	0.0192749	0.125	0.888889	0	0.5
TARA_ARC_108_MAG_00217_000000003604	234	0.0786309	0.0645161	0.75	0	0
TARA_ARC_108_MAG_00217_000000003610	3024	0.0899682	0	0.952381	0.230769	0.333333
TARA_ARC_108_MAG_00217_000000003630	5225	0.0326354	0	0.2	0.941176	0
TARA_ARC_108_MAG_00217_000000003630	5228	0.0145562	0	0.210526	1	0
TARA_ARC_108_MAG_00217_000000003637	3415	0.119765	0.473684	0.0952381	0.818182	0
TARA_ARC_108_MAG_00217_000000003637	3445	0.0326354	0.666667	0.0769231	0.9	0
TARA_ARC_108_MAG_00217_000000003642	2433	0.109071	0.137931	0.956522	0.333333	0
TARA_ARC_108_MAG_00217_000000003657	3151	0.0865675	0.909091	0.947368	0.2	0.8
TARA_ARC_108_MAG_00217_000000003679	555	0.0331956	0	1	0.193548	0.8
TARA_ARC_108_MAG_00217_000000003684	2514	0.0943047	0.962963	0.173913	0.941176	0.4
TARA_ARC_108_MAG_00217_000000003707	5393	0.149426	0.133333	0.285714	0.967742	0.5
TARA_ARC_108_MAG_00217_000000003709	1462	0.141398	0.282609	0.952381	0.222222	0.5
TARA_ARC_108_MAG_00217_000000003709	5582	0.0749983	0	0.75	0	0
TARA_ARC_108_MAG_00217_000000003712	2703	0.13931	0.0618557	0.0769231	0.761905	0
TARA_ARC_108_MAG_00217_000000003724	1726	0.0614053	0	0.181818	0.869565	1
TARA_ARC_108_MAG_00217_000000003730	4209	0.00519732	0.103448	0	0.923077	0.8
TARA_ARC_108_MAG_00217_000000003730	4246	0.0867672	0.0714286	0.25	0.923077	1
TARA_ARC_108_MAG_00217_000000003733	698	0.141491	0.25	1	0.428571	0
TARA_ARC_108_MAG_00217_000000003735	1589	0.0789919	0.0540541	0	0.75	0
TARA_ARC_108_MAG_00217_000000003735	1591	0.0787882	0.0526316	0	0.75	0
TARA_ARC_108_MAG_00217_000000003737	2467	0.141374	0.516129	0.190476	0.875	1
TARA_ARC_108_MAG_00217_000000003738	1930	0.0863188	0.162162	0.166667	0.9	0.8
TARA_ARC_108_MAG_00217_000000003761	1450	0.145208	0.135593	0.357143	0.941176	0
TARA_ARC_108_MAG_00217_000000003776	1593	0.0320953	0	0.296296	1	0
TARA_ARC_108_MAG_00217_000000003793	9211	0.121464	0	0.344828	1	0.75
TARA_ARC_108_MAG_00217_000000003793	10614	0.0797858	0	0.857143	0.16	0
TARA_ARC_108_MAG_00217_000000003796	2613	0.0797858	0	0.666667	0	1
TARA_ARC_108_MAG_00217_000000003796	2614	0.0797858	0	0.666667	0	1
TARA_ARC_108_MAG_00217_000000003796	2624	0.0826754	0.0294118	0.666667	0	1
TARA_ARC_108_MAG_00217_000000003813	624	0.0713563	0.0392157	0.08	0.814815	0
TARA_ARC_108_MAG_00217_000000003820	128	0.0644442	0.0740741	0.818182	0.0666667	0
TARA_ARC_108_MAG_00217_000000003830	437	0.0348367	0.909091	0.125	0.916667	0
TARA_ARC_108_MAG_00217_000000003836	900	0.128764	0.268657	0.4	1	0
TARA_ARC_108_MAG_00217_000000003864	416	0.0999084	0.4375	0.272727	1	1
TARA_ARC_108_MAG_00217_000000003869	6991	0.0824333	0.666667	0.947368	0.166667	0.666667
TARA_ARC_108_MAG_00217_000000003869	7003	0.03407	0.439024	0.823529	0	0.8
TARA_ARC_108_MAG_00217_000000003871	5195	0.137501	1	0.6	0	0
TARA_ARC_108_MAG_00217_000000003880	2399	0.145208	0	0.833333	0.2	1
TARA_ARC_108_MAG_00217_000000003886	200	0.0129588	0.0930233	0	0.875	0
TARA_ARC_108_MAG_00217_000000003887	2337	0.0999084	0.888889	0.909091	0.181818	0.333333
TARA_ARC_108_MAG_00217_000000003887	2423	0.0240669	0	0.857143	0	0.285714
TARA_ARC_108_MAG_00217_000000003897	263	0.127655	0.962963	0.222222	0.888889	0
TARA_ARC_108_MAG_00217_000000003897	268	0.104299	0.962963	0.2	0.888889	0
TARA_ARC_108_MAG_00217_000000003902	4227	0.00261424	0.181818	0	0.933333	1
TARA_ARC_108_MAG_00217_000000003902	4283	0.0196864	0.121212	0.153846	0.962963	0
TARA_ARC_108_MAG_00217_000000003927	100	0.00546865	0.114286	0	0.947368	0.5
TARA_ARC_108_MAG_00217_000000003935	11731	0.0849371	0.679245	1	0.230769	0.4
TARA_ARC_108_MAG_00217_000000003937	3717	0.092671	0.163934	0.3	1	0.222222
TARA_ARC_108_MAG_00217_000000003942	721	0.0675589	0	0.941176	0.171429	0.5
TARA_ARC_108_MAG_00217_000000003944	2724	0.030227	0	1	0.181818	0.4
TARA_ARC_108_MAG_00217_000000003947	325	0.0258539	0.326531	0.142857	0.956522	0
TARA_ARC_108_MAG_00217_000000003960	1407	0.0651777	0	0.857143	0.133333	0
TARA_ARC_108_MAG_00217_000000003969	1691	0.0776354	0.539683	1	0.315789	0
TARA_ARC_108_MAG_00217_000000003987	3709	0.149803	0.295455	1	0.285714	0.8
TARA_ARC_108_MAG_00217_000000003987	3940	0.14568	0.148148	0.111111	0.727273	1
TARA_ARC_108_MAG_00217_000000003992	12993	0.137987	0.235294	0.153846	0.875	0.25
TARA_ARC_108_MAG_00217_000000003995	2431	0.110517	0.21875	0.9	0.230769	0
TARA_ARC_108_MAG_00217_000000004000	2669	0.0943047	0.689655	0	0.75	0
TARA_ARC_108_MAG_00217_000000004002	188	0.145208	0	0.266667	0.9	0.857143
TARA_ARC_108_MAG_00217_000000004008	251	0.0935678	0	0.133333	0.823529	0
TARA_ARC_108_MAG_00217_000000004009	3033	0.041126	0.835821	0.117647	0.941176	0.2
TARA_ARC_108_MAG_00217_000000004009	4285	0.0190375	0	1	0.222222	0
TARA_ARC_108_MAG_00217_000000004009	4288	0.0576507	0	0.909091	0.2	0
TARA_ARC_108_MAG_00217_000000004011	4896	0.0709518	0	0.206897	0.882353	1
TARA_ARC_108_MAG_00217_000000004014	3149	0.0365648	0.367347	0.923077	0.142857	0
TARA_ARC_108_MAG_00217_000000004015	5038	0.0939085	0.0512821	0.909091	0.25	0
TARA_ARC_108_MAG_00217_000000004018	2395	0.0411996	0	0.333333	1	0
TARA_ARC_108_MAG_00217_000000004024	770	0.0935678	0.163265	0.933333	0.266667	0
TARA_ARC_108_MAG_00217_000000004026	3074	0.120908	0.307692	0	0.736842	0
TARA_ARC_108_MAG_00217_000000004030	1617	0.0127754	0	0.125	0.952381	0
TARA_ARC_108_MAG_00217_000000004030	1620	0.0127754	0	0.125	0.952381	0
TARA_ARC_108_MAG_00217_000000004030	2997	0.1262	0.358209	0.375	1	0
TARA_ARC_108_MAG_00217_000000004037	2598	0.02763	0.111111	0.25	1	0
TARA_ARC_108_MAG_00217_000000004037	4471	0.141398	0.8125	0.190476	0.933333	0.666667
TARA_ARC_108_MAG_00217_000000004037	4498	0.0143029	0.148148	0.117647	1	0.666667
TARA_ARC_108_MAG_00217_000000004045	1599	0.0327335	0.875	0.153846	0.952381	0
TARA_ARC_108_MAG_00217_000000004047	2986	0.0411996	1	0.166667	1	0.5
TARA_ARC_108_MAG_00217_000000004053	687	0.0127754	0.553191	0	0.9	0
TARA_ARC_108_MAG_00217_000000004062	1713	0.0589749	0	0.375	1	0
TARA_ARC_108_MAG_00217_000000004067	2718	0.0879554	0.09375	0.4	1	0
TARA_ARC_108_MAG_00217_000000004069	900	0.0523808	0.689655	0	0.827586	0.5
TARA_ARC_108_MAG_00217_000000004070	1168	0.14928	0.666667	0.857143	0.142857	0.333333
TARA_ARC_108_MAG_00217_000000004080	3573	0.0408769	0.956522	0.24	1	0
TARA_ARC_108_MAG_00217_000000004082	3167	0.14407	0.814815	0.833333	0.2	0
TARA_ARC_108_MAG_00217_000000004088	2855	0.03407	0.0666667	0.25	1	1
TARA_ARC_108_MAG_00217_000000004090	74	0.129318	0.666667	0.947368	0.210526	0.8
TARA_ARC_108_MAG_00217_000000004096	4317	0.143023	0.188679	0.923077	0.222222	0.857143
TARA_ARC_108_MAG_00217_000000004097	489	0.0410398	0.229508	0.0833333	0.875	0
TARA_ARC_108_MAG_00217_000000004114	7052	0.142613	0.135593	0.952381	0.25	0.4
TARA_ARC_108_MAG_00217_000000004114	7136	0.0665502	0.115385	1	0.222222	0.5
TARA_ARC_108_MAG_00217_000000004114	10782	0.138637	0.237288	1	0.424242	0
TARA_ARC_108_MAG_00217_000000004130	8208	0.0792596	0.0740741	0.75	0	0
TARA_ARC_108_MAG_00217_000000004130	8778	0.121464	0	0.2	0.857143	0.857143
TARA_ARC_108_MAG_00217_000000004130	8780	0.121464	0	0.2	0.857143	0.857143
TARA_ARC_108_MAG_00217_000000004130	8787	0.121464	0	0.2	0.857143	0.857143
TARA_ARC_108_MAG_00217_000000004130	8791	0.0595481	0	0.2	0.923077	0.857143
TARA_ARC_108_MAG_00217_000000004130	8805	0.0614053	0.0952381	0.166667	0.909091	0.857143
TARA_ARC_108_MAG_00217_000000004130	8808	0.138218	0.0952381	0.166667	0.833333	0.857143
TARA_ARC_108_MAG_00217_000000004130	8810	0.0668117	0	0.166667	0.909091	0.666667
TARA_ARC_108_MAG_00217_000000004130	8820	0.0724021	0.0952381	0.181818	0.909091	0.857143
TARA_ARC_108_MAG_00217_000000004130	10072	0.102095	0.55814	1	0.235294	0.8
TARA_ARC_108_MAG_00217_000000004136	367	0.00877021	0.418605	0	0.923077	0.8
TARA_ARC_108_MAG_00217_000000004159	2269	0.0123278	0	0.142857	0.967742	0
TARA_ARC_108_MAG_00217_000000004170	19633	0.107065	0.0322581	0.363636	0.952381	0
TARA_ARC_108_MAG_00217_000000004172	412	0.02763	0	0.952381	0.137931	0.857143
TARA_ARC_108_MAG_00217_000000004172	2918	0.133633	0.222222	0.909091	0.222222	1
TARA_ARC_108_MAG_00217_000000004173	1807	0.0129588	0	0.2	1	0
TARA_ARC_108_MAG_00217_000000004185	8978	0.126484	0.2	0	0.727273	0
TARA_ARC_108_MAG_00217_000000004193	1600	0.14517	0.285714	0.166667	0.818182	1
TARA_ARC_108_MAG_00217_000000004194	4838	0.141374	0.133333	0.857143	0.153846	0.8
TARA_ARC_108_MAG_00217_000000004203	337	0.1485	0.266667	1	0.285714	0.5
TARA_ARC_108_MAG_00217_000000004217	2508	0.12531	0.0350877	0.125	0.8	0
TARA_ARC_108_MAG_00217_000000004222	6383	0.130079	0.333333	0.923077	0.222222	1
TARA_ARC_108_MAG_00217_000000004223	1131	0.126246	0.857143	0.866667	0.148148	0.444444
TARA_ARC_108_MAG_00217_000000004223	1147	0.0824333	0.888889	0.896552	0.148148	0.4
TARA_ARC_108_MAG_00217_000000004229	5821	0.109071	0.272727	0	0.761905	0.5
TARA_ARC_108_MAG_00217_000000004233	6275	0.013551	0.056338	0	0.857143	0.8
TARA_ARC_108_MAG_00217_000000004233	6277	0.013551	0.0571429	0	0.857143	0.8
TARA_ARC_108_MAG_00217_000000004233	6347	0.0749525	0.03125	0.117647	0.869565	0.285714
TARA_ARC_108_MAG_00217_000000004234	887	0.113379	0.349206	0.363636	1	0
TARA_ARC_108_MAG_00217_000000004234	2563	0.127655	0.028169	0.307692	0.967742	0.8
TARA_ARC_108_MAG_00217_000000004240	2359	0.03407	0.883721	0.923077	0.176471	0
TARA_ARC_108_MAG_00217_000000004241	1332	0.0978973	0.258065	0.956522	0.296296	0
TARA_ARC_108_MAG_00217_000000004241	1336	0.0505141	0.262295	1	0.285714	0
TARA_ARC_108_MAG_00217_000000004248	2047	0.127655	0.0363636	0.307692	0.909091	0
TARA_ARC_108_MAG_00217_000000004248	6747	0.0576507	0.208955	0.210526	1	0.571429
TARA_ARC_108_MAG_00217_000000004248	6815	0.101781	0.210526	0.380952	1	0
TARA_ARC_108_MAG_00217_000000004271	4707	0.029553	0.764706	0	0.833333	0
TARA_ARC_108_MAG_00217_000000004274	1456	0.118293	0.232558	0.2	0.88	0
TARA_ARC_108_MAG_00217_000000004274	2289	0.0193552	0.169492	0.08	0.888889	1
TARA_ARC_108_MAG_00217_000000004274	2339	0.141374	0.113208	0.272727	0.956522	0.4
TARA_ARC_108_MAG_00217_000000004279	2378	0.0415626	0.322581	0.8	0	0
TARA_ARC_108_MAG_00217_000000004283	1285	0.0154692	0.0930233	1	0.190476	0
TARA_ARC_108_MAG_00217_000000004283	1291	0.0725924	0.217391	1	0.333333	0
TARA_ARC_108_MAG_00217_000000004283	1296	0.0233746	0	1	0.25	0
TARA_ARC_108_MAG_00217_000000004329	1158	0.149237	0.0727273	0.272727	0.88	0
TARA_ARC_108_MAG_00217_000000004331	41	0.0462514	0.578947	1	0.2	1
TARA_ARC_108_MAG_00217_000000004332	4317	0.138218	0	1	0.518519	0
TARA_ARC_108_MAG_00217_000000004337	1207	0.0149207	0.857143	0.142857	1	0
TARA_ARC_108_MAG_00217_000000004338	458	0.00261424	0.108108	1	0	0.5
TARA_ARC_108_MAG_00217_000000004341	3237	0.0532597	0	1	0.344828	0
TARA_ARC_108_MAG_00217_000000004344	2633	0.0394973	0.102564	0.8	0	0
TARA_ARC_108_MAG_00217_000000004352	2402	0.0577206	0	0.8	0	0.5
TARA_ARC_108_MAG_00217_000000004358	3122	0.117396	0.487805	0.857143	0.1	0.5
TARA_ARC_108_MAG_00217_000000004370	6041	0.108941	0.666667	0.0869565	0.857143	0.571429
TARA_ARC_108_MAG_00217_000000004370	6419	0.0808404	0.904762	0.2	0.941176	1
TARA_ARC_108_MAG_00217_000000004376	944	0.0337751	0.338983	0.2	1	1
TARA_ARC_108_MAG_00217_000000004381	1744	0.10592	0.757576	0.222222	1	0.571429
TARA_ARC_108_MAG_00217_000000004381	1750	0.104299	0.738462	0.235294	1	0.333333
TARA_ARC_108_MAG_00217_000000004381	1753	0.104401	0.727273	0.235294	1	0.333333
TARA_ARC_108_MAG_00217_000000004381	4214	0.077928	0	0.916667	0.25	0
TARA_ARC_108_MAG_00217_000000004384	4602	0.0532597	0	0.916667	0.142857	0.8
TARA_ARC_108_MAG_00217_000000004384	4653	0.141398	0.0571429	1	0.322581	0.857143
TARA_ARC_108_MAG_00217_000000004392	1920	0.0935816	0	0.857143	0.111111	0.333333
TARA_ARC_108_MAG_00217_000000004398	165	0.0275859	0.909091	1	0.25	0
TARA_ARC_108_MAG_00217_000000004398	170	0.00147208	0.9375	1	0	0
TARA_ARC_108_MAG_00217_000000004398	175	0.00147208	0.971429	1	0	0
TARA_ARC_108_MAG_00217_000000004401	1009	0.127655	0.185185	0.181818	0.857143	0
TARA_ARC_108_MAG_00217_000000004412	2333	0.0595481	0.571429	0.857143	0.105263	0
TARA_ARC_108_MAG_00217_000000004412	2375	0.0849371	0.153846	0.888889	0.190476	0
TARA_ARC_108_MAG_00217_000000004415	4292	0.149037	0.0769231	0.518519	1	0
TARA_ARC_108_MAG_00217_000000004429	713	0.136215	0.807692	0.869565	0.230769	0
TARA_ARC_108_MAG_00217_000000004430	1989	0.0464023	0.222222	0.956522	0.133333	0.5
TARA_ARC_108_MAG_00217_000000004436	5243	0.0761516	0.705882	1	0.32	0
TARA_ARC_108_MAG_00217_000000004436	5442	0.131642	0.861111	0.3	0.96	0
TARA_ARC_108_MAG_00217_000000004437	6477	0.0348367	0.863636	0.111111	0.909091	0
TARA_ARC_108_MAG_00217_000000004439	6302	0.0331956	0.666667	0	0.769231	1
TARA_ARC_108_MAG_00217_000000004445	2700	0.141529	0	0.2	0.875	0.333333
TARA_ARC_108_MAG_00217_000000004460	2962	0.110637	0	0.923077	0.3125	0
TARA_ARC_108_MAG_00217_000000004463	83	0.101271	0	0.25	0.888889	0
TARA_ARC_108_MAG_00217_000000004491	914	0.0997012	0.75	0.153846	0.875	0
TARA_ARC_108_MAG_00217_000000004491	2821	0.12531	0.928571	0.5	0	1
TARA_ARC_108_MAG_00217_000000004491	5129	0.0326354	0.285714	0	0.857143	0.5
TARA_ARC_108_MAG_00217_000000004494	2115	0.0350684	0.179487	0	0.83871	0.5
TARA_ARC_108_MAG_00217_000000004502	9447	0.0779868	0.692308	0.285714	1	0
TARA_ARC_108_MAG_00217_000000004502	9463	0.11537	0.692308	0.333333	1	0
TARA_ARC_108_MAG_00217_000000004523	562	0.0804226	0	0.333333	0.952381	0
TARA_ARC_108_MAG_00217_000000004553	1982	0.136475	0.631579	0.352941	1	0
TARA_ARC_108_MAG_00217_000000004567	53	0.0724021	0	0.25	0.923077	1
TARA_ARC_108_MAG_00217_000000004567	54	0.0724021	0	0.25	0.923077	1
TARA_ARC_108_MAG_00217_000000004568	201	0.0732142	0	0	0.75	0
TARA_ARC_108_MAG_00217_000000004568	202	0.141398	0	0	0.695652	0
TARA_ARC_108_MAG_00217_000000004587	638	0.141249	0.266667	0.2	0.869565	0
TARA_ARC_108_MAG_00217_000000004594	452	0.104207	0.645161	1	0.26087	1
TARA_ARC_108_MAG_00217_000000004602	720	0.147398	0.0923077	0.421053	0.962963	0
TARA_ARC_108_MAG_00217_000000004607	4475	0.118107	0.511628	1	0.272727	1
TARA_ARC_108_MAG_00217_000000004609	6200	0.0879554	0.307692	0.111111	0.848485	0
TARA_ARC_108_MAG_00217_000000004617	661	0.113379	0.0833333	0.75	0	0.5
TARA_ARC_108_MAG_00217_000000004617	664	0.141374	0.084507	0.782609	0.0540541	0.5
TARA_ARC_108_MAG_00217_000000004622	2583	0.102122	0.031746	0.4	0.974359	0
TARA_ARC_108_MAG_00217_000000004624	1843	0.127848	0.576271	0.909091	0.25	0
TARA_ARC_108_MAG_00217_000000004626	777	0.0798344	0.461538	0.210526	0.952381	1
TARA_ARC_108_MAG_00217_000000004636	14459	0.0508471	0	0.357143	1	0
TARA_ARC_108_MAG_00217_000000004644	399	0.120908	0	0.857143	0.133333	0.4
TARA_ARC_108_MAG_00217_000000004652	3687	0.03407	0	0	0.8	0
TARA_ARC_108_MAG_00217_000000004666	67	0.0143146	0.333333	0	0.888889	0
TARA_ARC_108_MAG_00217_000000004690	274	0.142613	0.125	0.952381	0.285714	1
TARA_ARC_108_MAG_00217_000000004702	4635	0.149237	0.783784	0.222222	0.952381	0.333333
TARA_ARC_108_MAG_00217_000000004703	975	0.138491	0	0.470588	0.971429	0
TARA_ARC_108_MAG_00217_000000004705	5869	0.041126	0	0.761905	0	0.909091
TARA_ARC_108_MAG_00217_000000004705	5873	0.0261317	0	0.8	0	0.909091
TARA_ARC_108_MAG_00217_000000004711	2254	0.14928	0.0869565	0	0.7	0
TARA_ARC_108_MAG_00217_000000004714	999	0.104299	0	0	0.722222	0
TARA_ARC_108_MAG_00217_000000004714	1000	0.139652	0.253521	0	0.722222	0
TARA_ARC_108_MAG_00217_000000004717	1465	0.0943766	0.047619	0.25	0.903226	0
TARA_ARC_108_MAG_00217_000000004718	198	0.117119	0.153846	0.857143	0.111111	0.4
TARA_ARC_108_MAG_00217_000000004719	9322	0.141529	0.835821	0.285714	0.941176	0
TARA_ARC_108_MAG_00217_000000004723	2010	0.127655	0	1	0.5	0
TARA_ARC_108_MAG_00217_000000004724	1991	0.00546865	0.835821	0	0.933333	0
TARA_ARC_108_MAG_00217_000000004727	1335	0.0951022	0	0.315789	0.96	1
TARA_ARC_108_MAG_00217_000000004727	1372	0.118185	0	0.285714	0.947368	0.8
TARA_ARC_108_MAG_00217_000000004727	1397	0.071431	0	0.181818	0.9	0.8
TARA_ARC_108_MAG_00217_000000004733	4861	0.0357781	0	1	0.193548	0.5
TARA_ARC_108_MAG_00217_000000004736	4557	0.138998	0.576271	1	0.388889	0
TARA_ARC_108_MAG_00217_000000004739	3089	0.105591	0	0	0.631579	0.933333
TARA_ARC_108_MAG_00217_000000004740	7	0.00162646	0.16	1	0	1
TARA_ARC_108_MAG_00217_000000004741	2013	0.145261	0	0.4	0.933333	0
TARA_ARC_108_MAG_00217_000000004753	468	0.0706637	0.0555556	0.0833333	0.820513	0
TARA_ARC_108_MAG_00217_000000004769	555	0.0956634	0.9	0.666667	0	0
TARA_ARC_108_MAG_00217_000000004769	588	0.0410341	0.952381	0.727273	0	0
TARA_ARC_108_MAG_00217_000000004775	995	0.143023	0.45283	0.96	0.230769	0.8
TARA_ARC_108_MAG_00217_000000004781	7819	0.0248754	0	1	0.258065	0
TARA_ARC_108_MAG_00217_000000004784	3295	0.0943047	0.590909	0.947368	0.266667	0
TARA_ARC_108_MAG_00217_000000004785	1215	0.0445657	0	0.285714	0.969697	0
TARA_ARC_108_MAG_00217_000000004788	117	0.0400772	0.791667	0	0.8	0.8
TARA_ARC_108_MAG_00217_000000004789	66	0.109071	0.166667	0.909091	0.25	0
TARA_ARC_108_MAG_00217_000000004794	92	0.118107	1	0.909091	0.235294	0.222222
TARA_ARC_108_MAG_00217_000000004801	2194	0.124271	0	0.3	0.967742	0.666667
TARA_ARC_108_MAG_00217_000000004802	991	0.140616	0	0.142857	0.785714	0.857143
TARA_ARC_108_MAG_00217_000000004802	992	0.140616	0	0.142857	0.785714	0.857143
TARA_ARC_108_MAG_00217_000000004802	993	0.140616	0	0.142857	0.785714	0.857143
TARA_ARC_108_MAG_00217_000000004803	7318	0.149037	0.0327869	0.333333	0.965517	0.857143
TARA_ARC_108_MAG_00217_000000004810	2199	0.018616	0.0350877	0.153846	0.956522	0
TARA_ARC_108_MAG_00217_000000004823	1633	0.145208	0	0.928571	1	0
TARA_ARC_108_MAG_00217_000000004843	1627	0.028751	0	0.285714	1	0
TARA_ARC_108_MAG_00217_000000004859	2033	0.118855	0.830769	0.9	0.173913	0.4
TARA_ARC_108_MAG_00217_000000004860	1692	0.0411996	0.230769	0.266667	1	0
TARA_ARC_108_MAG_00217_000000004871	7199	0.0684398	0.516129	0.166667	0.923077	1
TARA_ARC_108_MAG_00217_000000004874	5737	0.0147127	0.121212	0.181818	1	0
TARA_ARC_108_MAG_00217_000000004877	726	0.110891	0.833333	0	0.75	0.4
TARA_ARC_108_MAG_00217_000000004877	760	0.0451241	0.846154	0.2	1	1
TARA_ARC_108_MAG_00217_000000004877	769	0.0660155	0.769231	0.222222	1	1
TARA_ARC_108_MAG_00217_000000004884	1427	0.142782	0	0.7	0	0.666667
TARA_ARC_108_MAG_00217_000000004887	7583	0.102046	0.77551	0.923077	0.26087	0
TARA_ARC_108_MAG_00217_000000004895	134	0.0786309	0.0645161	0.75	0	0
TARA_ARC_108_MAG_00217_000000004897	1125	0.105277	0.608696	0.2	0.923077	1
TARA_ARC_108_MAG_00217_000000004897	3902	0.0154289	0.896552	0	0.9	0.571429
TARA_ARC_108_MAG_00217_000000004906	28	0.00557148	1	0.857143	0	0
TARA_ARC_108_MAG_00217_000000004924	4781	0.0797858	0.4	0	0.8	0.333333
TARA_ARC_108_MAG_00217_000000004925	4117	0.141374	0.212121	0.434783	1	0
TARA_ARC_108_MAG_00217_000000004939	403	0.0769776	0.958333	0.105263	0.888889	0.5
TARA_ARC_108_MAG_00217_000000004967	2748	0.00685203	0	0.9	0	0
TARA_ARC_108_MAG_00217_000000004967	2776	0.00147208	0	1	0	0
TARA_ARC_108_MAG_00217_000000004967	2778	0.00346637	0	0.933333	0	0
TARA_ARC_108_MAG_00217_000000004967	2782	0.0149207	0	0.857143	0	0
TARA_ARC_108_MAG_00217_000000004967	2784	0.0149207	0	0.857143	0	0
TARA_ARC_108_MAG_00217_000000004967	2787	0.0116385	0	0.875	0	0
TARA_ARC_108_MAG_00217_000000004967	2794	0.129871	0	0.705882	0	0
TARA_ARC_108_MAG_00217_000000004975	2432	0.0849371	0.0344828	0.421053	1	0
TARA_ARC_108_MAG_00217_000000004984	2285	0.021481	0	0.2	1	0.857143
TARA_ARC_108_MAG_00217_000000004984	2325	0.0721924	0	0.181818	0.923077	0.461538
TARA_ARC_108_MAG_00217_000000004984	2333	0.0786309	0	0.2	0.923077	0.666667
TARA_ARC_108_MAG_00217_000000004984	2372	0.0939205	0	0.75	0	0.133333
TARA_ARC_108_MAG_00217_000000004984	2383	0.00173209	0	0	1	0.5
TARA_ARC_108_MAG_00217_000000004984	2384	0.0865675	0	0	0.75	0.5
TARA_ARC_108_MAG_00217_000000004984	2406	0.0476011	0	0	0.8	0.4
TARA_ARC_108_MAG_00217_000000004984	2407	0.0476011	0	0	0.8	0.4
TARA_ARC_108_MAG_00217_000000004985	1807	0.109071	0	0.777778	0.08	0
TARA_ARC_108_MAG_00217_000000004985	5376	0.106738	0.0888889	0.315789	1	0.333333
TARA_ARC_108_MAG_00217_000000004997	3391	0.109071	0.130435	0.421053	1	0
TARA_ARC_108_MAG_00217_000000004999	14155	0.105156	0	0.75	0	0.5
TARA_ARC_108_MAG_00217_000000005055	501	0.03407	0	0	0.8	0
TARA_ARC_108_MAG_00217_000000005055	3318	0.0749983	0	0.75	0	0
TARA_ARC_108_MAG_00217_000000005066	2830	0.0795454	0	0.333333	1	0.222222
TARA_ARC_108_MAG_00217_000000005080	1374	0.0696744	0.236842	0.923077	0.125	0.5
TARA_ARC_108_MAG_00217_000000005090	1845	0.0604738	0	0.235294	0.962963	0.8
TARA_ARC_108_MAG_00217_000000005091	8132	0.00670199	0.153846	0.933333	0	0.8
TARA_ARC_108_MAG_00217_000000005100	2531	0.00670199	0	1	0.0666667	0.5
TARA_ARC_108_MAG_00217_000000005107	4749	0.0381207	0.698413	0	0.818182	0
TARA_ARC_108_MAG_00217_000000005118	1599	0.117561	0	0.285714	0.96	0.666667
TARA_ARC_108_MAG_00217_000000005134	1649	0.099477	0.268657	0.210526	0.965517	0.5
TARA_ARC_108_MAG_00217_000000005137	848	0.113379	0.0816327	0	0.666667	0.857143
TARA_ARC_108_MAG_00217_000000005158	1852	0.0943047	0.0416667	0.25	0.96	0.666667
TARA_ARC_108_MAG_00217_000000005167	2485	0.0220476	0.0701754	0.142857	0.941176	0
TARA_ARC_108_MAG_00217_000000005175	3997	0.00519732	0.097561	0	0.952381	0.4
TARA_ARC_108_MAG_00217_000000005181	3648	0.0551455	0.185185	0.133333	0.888889	0
TARA_ARC_108_MAG_00217_000000005183	1953	0.131642	0.847458	0.857143	0.16	0.25
TARA_ARC_108_MAG_00217_000000005183	3918	0.110891	0	1	0.333333	1
TARA_ARC_108_MAG_00217_000000005196	2659	0.145208	0.42623	0.285714	1	0.333333
TARA_ARC_108_MAG_00217_000000005197	3207	0.142395	0	0.222222	0.842105	0
TARA_ARC_108_MAG_00217_000000005204	10533	0.0804554	0.103448	0.333333	0.972973	0
TARA_ARC_108_MAG_00217_000000005226	2941	0.041126	0	0.2	0.923077	0
TARA_ARC_108_MAG_00217_000000005228	1936	0.141374	0.783217	0.746269	0.09375	0
TARA_ARC_108_MAG_00217_000000005230	181	0.00880797	0.193548	0	0.933333	0.4
TARA_ARC_108_MAG_00217_000000005242	326	0.13931	0.708333	0.105263	0.761905	1
TARA_ARC_108_MAG_00217_000000005245	495	0.0761516	0.507463	0.125	0.88	0
TARA_ARC_108_MAG_00217_000000005253	972	0.0943047	0	0.190476	0.9	0.285714
TARA_ARC_108_MAG_00217_000000005270	865	0.0345714	0.482759	0.833333	0	0.181818
TARA_ARC_108_MAG_00217_000000005271	866	0.115977	0.111111	0.964286	0.25	0.833333
TARA_ARC_108_MAG_00217_000000005271	934	0.0127754	0.0701754	0.985075	0.150943	0
TARA_ARC_108_MAG_00217_000000005271	965	0.0258036	0.107143	0.970588	0.170213	0.0869565
TARA_ARC_108_MAG_00217_000000005271	1142	0.129589	0.0597015	0	0.731707	0.4
TARA_ARC_108_MAG_00217_000000005271	1145	0.118855	0.0615385	0	0.731707	0.5
TARA_ARC_108_MAG_00217_000000005274	4035	0.0544612	1	0.933333	0.166667	0.8
TARA_ARC_108_MAG_00217_000000005275	3216	0.0275757	0.441558	0.956522	0.0909091	0.4
TARA_ARC_108_MAG_00217_000000005279	196	0.0522151	0.533333	0.866667	0.1	1
TARA_ARC_108_MAG_00217_000000005280	3034	0.141647	0.88	0	0.536585	1
TARA_ARC_108_MAG_00217_000000005288	1242	0.0943047	0	1	0.296296	0.888889
TARA_ARC_108_MAG_00217_000000005290	1137	0.109071	0.0363636	0.75	0	0.5
TARA_ARC_108_MAG_00217_000000005296	4923	0.0476011	0.205128	0	0.8	0
TARA_ARC_108_MAG_00217_000000005296	4956	0.0190375	0.914286	0.8	0	0
TARA_ARC_108_MAG_00217_000000005318	2943	0.112625	0	0	0.727273	0.5
TARA_ARC_108_MAG_00217_000000005320	184	0.0798344	0.736842	0	0.758621	0
TARA_ARC_108_MAG_00217_000000005335	8061	0.0233746	0	1	0.25	0
TARA_ARC_108_MAG_00217_000000005336	3638	0.0544542	0.181818	0.857143	0.0952381	0
TARA_ARC_108_MAG_00217_000000005336	3640	0.00519732	0.178571	1	0.0952381	0
TARA_ARC_108_MAG_00217_000000005349	1492	0.0533237	0.83871	0.117647	0.888889	0
TARA_ARC_108_MAG_00217_000000005352	1183	0.0696744	0.0540541	0.173913	0.923077	0.666667
TARA_ARC_108_MAG_00217_000000005362	6248	0.145435	0	1	0.933333	0
TARA_ARC_108_MAG_00217_000000005372	2919	0.0345714	0.680851	0.933333	0.1	0.75
TARA_ARC_108_MAG_00217_000000005388	6335	0.0345714	0.436364	1	0.24	0
TARA_ARC_108_MAG_00217_000000005406	1383	0.0308398	0.356164	0.190476	1	1
TARA_ARC_108_MAG_00217_000000005409	1615	0.148631	0.622222	0.166667	0.888889	0.8
TARA_ARC_108_MAG_00217_000000005417	1877	0.141374	0.923077	0.181818	0.888889	0.857143
TARA_ARC_108_MAG_00217_000000005419	176	0.126246	0.0869565	0.875	0.142857	0.5
TARA_ARC_108_MAG_00217_000000005419	184	0.0709518	0.0888889	0.933333	0.153846	0.5
TARA_ARC_108_MAG_00217_000000005426	1812	0.134609	0.857143	0.285714	0.947368	0
TARA_ARC_108_MAG_00217_000000005426	3373	0.0226023	0	0.888889	0.0769231	0
TARA_ARC_108_MAG_00217_000000005438	5659	0.146619	0.953846	0.923077	0.235294	0.4
TARA_ARC_108_MAG_00217_000000005447	4168	0.101271	0	0.285714	0.909091	0
TARA_ARC_108_MAG_00217_000000005451	4238	0.131292	0.0363636	0.181818	0.833333	0
TARA_ARC_108_MAG_00217_000000005451	4242	0.0724021	0.413793	0.181818	0.923077	0
TARA_ARC_108_MAG_00217_000000005451	7519	0.142952	0.913043	0	0	1
TARA_ARC_108_MAG_00217_000000005453	4887	0.0348367	0	0.8	0	0
TARA_ARC_108_MAG_00217_000000005481	447	0.143085	0.125	1	0.333333	1
TARA_ARC_108_MAG_00217_000000005493	4207	0.141398	0.612903	0.869565	0.214286	0
TARA_ARC_108_MAG_00217_000000005495	2800	0.146343	0	0.923077	0.363636	0
TARA_ARC_108_MAG_00217_000000005506	717	0.0240669	0.0327869	0.210526	0.971429	0
TARA_ARC_108_MAG_00217_000000005506	2242	0.149037	0.135593	0.9	0.24	1
TARA_ARC_108_MAG_00217_000000005507	691	0.0350684	0.723404	0	0.814815	0.8
TARA_ARC_108_MAG_00217_000000005514	6563	0.0875356	0	0.25	0.9	0
TARA_ARC_108_MAG_00217_000000005517	2825	0.077928	0.0454545	0.923077	0.25	0
TARA_ARC_108_MAG_00217_000000005517	2829	0.0781608	0.0487805	0.923077	0.25	0
TARA_ARC_108_MAG_00217_000000005535	548	0.0474438	0.507463	0.2	0.969697	0
TARA_ARC_108_MAG_00217_000000005541	1169	0.0660155	0.545455	0.8	0	0.4
TARA_ARC_108_MAG_00217_000000005557	226	0.137987	0	0	0.7	0
TARA_ARC_108_MAG_00217_000000005557	227	0.127655	0	0	0.705882	0
TARA_ARC_108_MAG_00217_000000005557	246	0.113379	0	0	0.714286	0
TARA_ARC_108_MAG_00217_000000005557	2181	0.0668117	0.521739	0.888889	0.133333	1
TARA_ARC_108_MAG_00217_000000005558	634	0.0959136	0.0930233	0.956522	0.210526	0.5
TARA_ARC_108_MAG_00217_000000005575	433	0.0742179	0.415584	0.952381	0.173913	0.285714
TARA_ARC_108_MAG_00217_000000005575	434	0.0694955	0.415584	0.952381	0.166667	0.285714
TARA_ARC_108_MAG_00217_000000005579	1364	0.141374	0.730769	0.285714	1	1
TARA_ARC_108_MAG_00217_000000005584	5252	0.0175246	0.380952	0.117647	0.971429	0
TARA_ARC_108_MAG_00217_000000005585	3132	0.122611	0	0	0.619048	0.923077
TARA_ARC_108_MAG_00217_000000005585	3143	0.107461	0	0	0.666667	0.833333
TARA_ARC_108_MAG_00217_000000005585	3154	0.0786309	0	0	0.697674	0.833333
TARA_ARC_108_MAG_00217_000000005585	3161	0.0681513	0	0	0.714286	0.833333
TARA_ARC_108_MAG_00217_000000005585	3239	0.099477	0	0	0.648649	0.909091
TARA_ARC_108_MAG_00217_000000005585	3244	0.138453	0	0	0.611111	0.909091
TARA_ARC_108_MAG_00217_000000005585	3248	0.0571952	0	0	0.705882	0.909091
TARA_ARC_108_MAG_00217_000000005585	3260	0.138453	0	0	0.611111	0.909091
TARA_ARC_108_MAG_00217_000000005587	2646	0.141491	0.0350877	0	0.7	0
TARA_ARC_108_MAG_00217_000000005587	3045	0.149426	0.12	0.25	0.933333	0.4
TARA_ARC_108_MAG_00217_000000005603	2978	0.01108	0.1	1	0.125	1
TARA_ARC_108_MAG_00217_000000005604	3952	0.0935678	0.027027	0.347826	1	1
TARA_ARC_108_MAG_00217_000000005605	100	0.108291	0	1	0.32	0.333333
TARA_ARC_108_MAG_00217_000000005616	13322	0.137987	0.190476	0.88	0.173913	0.857143
TARA_ARC_108_MAG_00217_000000005618	18048	0.13931	0.393443	0.24	0.909091	0
TARA_ARC_108_MAG_00217_000000005624	1117	0.092671	0.5	0.666667	0	1
TARA_ARC_108_MAG_00217_000000005643	2243	0.144966	0	1	0.333333	0.5
TARA_ARC_108_MAG_00217_000000005643	2952	0.0325364	0.484848	0.142857	1	0.333333
TARA_ARC_108_MAG_00217_000000005644	6414	0.0840001	0	0.166667	0.896552	0.4
TARA_ARC_108_MAG_00217_000000005659	261	0.0238764	0.583333	0	0.857143	0
TARA_ARC_108_MAG_00217_000000005662	309	0.0935816	0.0666667	0.888889	0.214286	0
TARA_ARC_108_MAG_00217_000000005663	2938	0.0987124	0	1	0.285714	0.5
TARA_ARC_108_MAG_00217_000000005668	1989	0.142613	0.4	0.0952381	0.8	0
TARA_ARC_108_MAG_00217_000000005702	296	0.137501	1	0.6	0	0
TARA_ARC_108_MAG_00217_000000005728	2536	0.00173209	0.275862	1	0	1
TARA_ARC_108_MAG_00217_000000005742	4648	0.0763123	0.8	0.285714	1	0
TARA_ARC_108_MAG_00217_000000005751	594	0.077928	0.91954	0.166667	0.9375	0.833333
TARA_ARC_108_MAG_00217_000000005751	3144	0.141374	0.862745	0.105263	0.827586	0.222222
TARA_ARC_108_MAG_00217_000000005751	3158	0.03407	0.792453	0	0.846154	0.222222
TARA_ARC_108_MAG_00217_000000005751	3163	0.0827977	0.716981	0	0.782609	0.2
TARA_ARC_108_MAG_00217_000000005752	2676	0.112775	0.75	0	0.727273	0
TARA_ARC_108_MAG_00217_000000005752	2678	0.132283	0.25	0	0.727273	0
TARA_ARC_108_MAG_00217_000000005752	2684	0.134609	0.272727	0	0.727273	0
TARA_ARC_108_MAG_00217_000000005759	102	0.0614053	0.0454545	0.8	0	0.5
TARA_ARC_108_MAG_00217_000000005769	817	0.0311447	0	0	0.785714	0.8
TARA_ARC_108_MAG_00217_000000005769	837	0.0697596	0	0	0.769231	0.5
TARA_ARC_108_MAG_00217_000000005770	3341	0.0455585	0	0.25	0.947368	0
TARA_ARC_108_MAG_00217_000000005770	3342	0.0535765	0	0.266667	0.947368	0
TARA_ARC_108_MAG_00217_000000005770	3942	0.149037	0.0327869	0.285714	0.88	0
TARA_ARC_108_MAG_00217_000000005773	1840	0.0951022	0.451613	0.0909091	0.875	0.5
TARA_ARC_108_MAG_00217_000000005776	1558	0.0706353	0.12	0.3	0.969697	0
TARA_ARC_108_MAG_00217_000000005781	374	0.138998	0	0.117647	0.814815	0.5
TARA_ARC_108_MAG_00217_000000005789	2313	0.149813	0.925926	0	0.666667	0
TARA_ARC_108_MAG_00217_000000005805	19	0.104313	0.333333	0	0.75	0
TARA_ARC_108_MAG_00217_000000005837	1311	0.141529	0.894737	0.666667	0	0.4
TARA_ARC_108_MAG_00217_000000005837	3029	0.136215	0.985915	0.166667	0.823529	1
TARA_ARC_108_MAG_00217_000000005841	1399	0.149016	0.653846	0.2	0.878049	0
TARA_ARC_108_MAG_00217_000000005843	1079	0.0421532	0	0.285714	1	1
TARA_ARC_108_MAG_00217_000000005843	15956	0.099477	0.923077	0.142857	0.848485	0
TARA_ARC_108_MAG_00217_000000005858	5980	0.0408032	0.954545	1	0.193548	0.5
TARA_ARC_108_MAG_00217_000000005867	226	0.0875356	0.0909091	0.4	1	0
TARA_ARC_108_MAG_00217_000000005872	3083	0.110891	0.109589	0.956522	0.230769	0.4
TARA_ARC_108_MAG_00217_000000005898	25	0.109071	0.296296	0.105263	0.833333	0.8
TARA_ARC_108_MAG_00217_000000005900	3474	0.102046	0.714286	0.7	0	0
TARA_ARC_108_MAG_00217_000000005906	1293	0.0568082	0.571429	0.133333	0.952381	0.285714
TARA_ARC_108_MAG_00217_000000005914	302	0.0684038	0.666667	0.125	0.941176	0.444444
TARA_ARC_108_MAG_00217_000000005916	1618	0.145329	0.31746	0.923077	0.294118	0
TARA_ARC_108_MAG_00217_000000005924	4169	0.0190375	0.1	1	0.133333	0.333333
TARA_ARC_108_MAG_00217_000000005928	8745	0.138491	0	0.206897	0.888889	0.5
TARA_ARC_108_MAG_00217_000000005935	63	0.00147208	0.918919	1	0	1
TARA_ARC_108_MAG_00217_000000005935	79	0.0226849	1	1	0.181818	1
TARA_ARC_108_MAG_00217_000000005935	80	0.0226849	1	1	0.181818	1
TARA_ARC_108_MAG_00217_000000005935	81	0.0233746	0.97561	1	0.181818	1
TARA_ARC_108_MAG_00217_000000005935	84	0.0226849	1	1	0.181818	1
TARA_ARC_108_MAG_00217_000000005935	88	0.0226849	1	1	0.181818	1
TARA_ARC_108_MAG_00217_000000005935	90	0.0226849	1	1	0.181818	1
TARA_ARC_108_MAG_00217_000000005936	2146	0.137795	0.2	0.105263	0.8	0
TARA_ARC_108_MAG_00217_000000005939	2432	0.03407	0	0	0.8	0
TARA_ARC_108_MAG_00217_000000005939	2439	0.03407	0	0	0.8	0
TARA_ARC_108_MAG_00217_000000005939	2441	0.03407	0	0	0.8	0
TARA_ARC_108_MAG_00217_000000005949	2684	0.0411996	0	0.333333	1	0
TARA_ARC_108_MAG_00217_000000005955	1851	0.133193	0.892857	0.275862	0.9375	0
TARA_ARC_108_MAG_00217_000000005958	5228	0.107559	0	0.956522	0.37037	0
TARA_ARC_108_MAG_00217_000000005961	277	0.0915998	0.45	0.181818	0.947368	0.8
TARA_ARC_108_MAG_00217_000000005983	902	0.0827977	0.645161	0.909091	0.129032	0.5
TARA_ARC_108_MAG_00217_000000005987	2102	0.088344	0.15625	0.315789	0.965517	0
TARA_ARC_108_MAG_00217_000000006041	92	0.00546865	0.25641	0.923077	0	0
TARA_ARC_108_MAG_00217_000000006041	106	0.142584	0.27907	0.705882	0	0
TARA_ARC_108_MAG_00217_000000006053	2781	0.141374	0	0.928571	0.242424	0.4
TARA_ARC_108_MAG_00217_000000006063	2013	0.143876	0.0634921	0.16	0.857143	0.5
TARA_ARC_108_MAG_00217_000000006080	2227	0.0145562	0	0.210526	1	0
TARA_ARC_108_MAG_00217_000000006083	341	0.055649	0.782609	0	0.705882	1
TARA_ARC_108_MAG_00217_000000006091	3946	0.141374	0.791667	0.222222	0.971429	0.5
TARA_ARC_108_MAG_00217_000000006092	18277	0.145961	0.0289855	0.842105	0.137931	0.333333
TARA_ARC_108_MAG_00217_000000006098	2810	0.0451241	0.0714286	1	0.307692	0
TARA_ARC_108_MAG_00217_000000006100	385	0.0975562	0.709677	0.235294	1	0.285714
TARA_ARC_108_MAG_00217_000000006108	779	0.00793483	0.636364	0	0.933333	0.8
TARA_ARC_108_MAG_00217_000000006108	806	0.0935678	0.727273	0.222222	1	0.8
TARA_ARC_108_MAG_00217_000000006112	5461	0.0394973	0.8	0	0.842105	0.4
TARA_ARC_108_MAG_00217_000000006116	409	0.0254539	0.322581	0.833333	0	0
TARA_ARC_108_MAG_00217_000000006122	482	0.113379	0.888889	1	0.285714	0.333333
TARA_ARC_108_MAG_00217_000000006122	552	0.109071	0.782609	1	0.25	0.5
TARA_ARC_108_MAG_00217_000000006128	1021	0.11016	0	0.8	0.0625	0.571429
TARA_ARC_108_MAG_00217_000000006144	1062	0.117396	0	0.333333	0.952381	0.133333
TARA_ARC_108_MAG_00217_000000006144	1067	0.117396	0	0.333333	0.952381	0.133333
TARA_ARC_108_MAG_00217_000000006152	393	0.12288	0	0.947368	0.375	0
TARA_ARC_108_MAG_00217_000000006155	600	0.138218	0	0.352941	1	0.666667
TARA_ARC_108_MAG_00217_000000006162	2948	0.0134531	0.75	0.941176	0.1	0
TARA_ARC_108_MAG_00217_000000006162	2977	0.00569129	0.7	0.941176	0	0.285714
TARA_ARC_108_MAG_00217_000000006162	3003	0.0711894	0.651163	0.777778	0	0.571429
TARA_ARC_108_MAG_00217_000000006174	1679	0.0243136	0.166667	0.117647	0.909091	1

## Sheet: S7C|SOC_37_all
S7C Table. Loci under selection in SOC_37 populations. D: deep-chlorophyll maximum; S: surface.
contig	pos	qval	TARA_173S	TARA_173D	TARA_180D	TARA_194D	TARA_201D
TARA_SOC_28_MAG_00037_000000000015	12903	0.0976221	0	0.135593	0.276923	0.941176	0
TARA_SOC_28_MAG_00037_000000000018	1525	0.0597561	0.222222	0.914286	0.123457	0.0727273	0.933333
TARA_SOC_28_MAG_00037_000000000018	1792	0.110858	0.4	0.816901	0.0652174	0	0.774194
TARA_SOC_28_MAG_00037_000000000019	8900	0.0654285	0.857143	0.459016	0.227848	0.0425532	1
TARA_SOC_28_MAG_00037_000000000032	24	0.109711	0.375	0	0.75	0.933333	0.25
TARA_SOC_28_MAG_00037_000000000056	1383	0.144088	0.888889	0.862745	0.545455	0.103448	1
TARA_SOC_28_MAG_00037_000000000083	5325	0.0522037	1	0.0666667	0.105263	0.24	1
TARA_SOC_28_MAG_00037_000000000083	5358	0.117892	0.666667	0.0909091	0.0740741	0.291667	1
TARA_SOC_28_MAG_00037_000000000088	3497	0.0594269	0	0.789474	0.0449438	0.122449	0.967742
TARA_SOC_28_MAG_00037_000000000088	7685	0.0586886	0	0.571429	0.0963855	0	1
TARA_SOC_28_MAG_00037_000000000094	4116	0.0772296	0	0.979592	0.611111	0.0740741	1
TARA_SOC_28_MAG_00037_000000000101	11307	0.110858	0.4	0.866667	0.101266	0.195122	0.947368
TARA_SOC_28_MAG_00037_000000000108	1951	0.144088	1	0.984615	0.184615	0.340426	0.952381
TARA_SOC_28_MAG_00037_000000000119	2270	0.120143	0.666667	0.518519	0.117647	0.0333333	0.857143
TARA_SOC_28_MAG_00037_000000000126	239	0.140769	1	0.454545	0.903226	0.705882	0
TARA_SOC_28_MAG_00037_000000000130	205	0.0889433	0	0.526316	0.8	0.923077	0.181818
TARA_SOC_28_MAG_00037_000000000131	21503	0.11578	0	0.885246	0.0784314	0.125	0.8
TARA_SOC_28_MAG_00037_000000000131	21527	0.118334	0	1	0.152174	0.37037	0.952381
TARA_SOC_28_MAG_00037_000000000131	21627	0.115971	0	0.686567	0.0970874	0.12	0.909091
TARA_SOC_28_MAG_00037_000000000131	22176	0.109711	1	0.313725	0.711111	0.823529	0
TARA_SOC_28_MAG_00037_000000000138	1039	0.11578	0	0.958333	0.957746	0.307692	0.0952381
TARA_SOC_28_MAG_00037_000000000138	1043	0.11578	0	0.938776	0.971429	0.307692	0.0952381
TARA_SOC_28_MAG_00037_000000000138	1044	0.118222	0	0.938776	0.956522	0.307692	0.0909091
TARA_SOC_28_MAG_00037_000000000138	1045	0.109711	0	0.96	0.972222	0.307692	0.0909091
TARA_SOC_28_MAG_00037_000000000141	80	0.042178	0	0.684211	0	0	1
TARA_SOC_28_MAG_00037_000000000141	263	0.0546362	0.2	0.924731	0.0733945	0	0.866667
TARA_SOC_28_MAG_00037_000000000141	290	0.109321	0.2	0.529412	0	0	0.857143
TARA_SOC_28_MAG_00037_000000000141	336	0.118222	0	0.615385	0.0172414	0	0.8
TARA_SOC_28_MAG_00037_000000000141	630	0.05715	0.4	0.909091	0.0987654	0	0.888889
TARA_SOC_28_MAG_00037_000000000141	764	0.106572	0	0.487805	0.0165289	0	0.88
TARA_SOC_28_MAG_00037_000000000141	800	0.11578	0	0.630137	0.0166667	0	0.8
TARA_SOC_28_MAG_00037_000000000141	809	0.128635	0.222222	0.842105	0.151261	0	0.761905
TARA_SOC_28_MAG_00037_000000000141	897	0.0522037	0	0.823529	0.0224719	0	0.888889
TARA_SOC_28_MAG_00037_000000000141	910	0.042178	0	0.8	0	0	0.941176
TARA_SOC_28_MAG_00037_000000000141	931	0.0522037	0	0.714286	0.0266667	0	0.941176
TARA_SOC_28_MAG_00037_000000000141	933	0.042178	0	0.819672	0.0277778	0	0.941176
TARA_SOC_28_MAG_00037_000000000141	964	0.05715	0	0.631579	0.027027	0	0.952381
TARA_SOC_28_MAG_00037_000000000141	1040	0.0594269	0	0.612903	0.0434783	0	0.947368
TARA_SOC_28_MAG_00037_000000000141	2653	0.106897	0.333333	0.776119	0.44898	0	1
TARA_SOC_28_MAG_00037_000000000141	4719	0.123797	0	0.419355	0	0.0333333	0.88
TARA_SOC_28_MAG_00037_000000000141	5236	0.0772296	0	0.711864	0	0.0606061	0.888889
TARA_SOC_28_MAG_00037_000000000141	5635	0.116049	0.333333	0.793651	0	0.0465116	0.782609
TARA_SOC_28_MAG_00037_000000000141	6893	0.128893	0	0.575342	0.02	0	0.8
TARA_SOC_28_MAG_00037_000000000141	8011	0.0522037	0	0.567901	0	0	1
TARA_SOC_28_MAG_00037_000000000141	8727	0.0522037	0	0.676471	0	0	0.947368
TARA_SOC_28_MAG_00037_000000000141	9893	0.094425	0	0.222222	0	0.0571429	1
TARA_SOC_28_MAG_00037_000000000141	9925	0.0905832	0	0.4	0	0	0.933333
TARA_SOC_28_MAG_00037_000000000141	10709	0.0999943	0	0.34375	0	0	0.923077
TARA_SOC_28_MAG_00037_000000000141	10733	0.117338	0	0.266667	0	0.0625	0.952381
TARA_SOC_28_MAG_00037_000000000141	10778	0.118334	0	0.3	0	0.0740741	0.947368
TARA_SOC_28_MAG_00037_000000000141	10820	0.118334	0	0.354839	0	0.0714286	0.933333
TARA_SOC_28_MAG_00037_000000000141	11858	0.0870963	0.285714	0.891892	0	0	0.758621
TARA_SOC_28_MAG_00037_000000000147	4239	0.084688	0.5	0.153846	0.538462	0.941176	0
TARA_SOC_28_MAG_00037_000000000150	65	0.109711	0.8	0.428571	0.947368	0.75	0
TARA_SOC_28_MAG_00037_000000000155	6131	0.0986069	0	0.897959	0.736842	0.65	0
TARA_SOC_28_MAG_00037_000000000155	6135	0.0772296	0	0.938776	0.736842	0.731707	0
TARA_SOC_28_MAG_00037_000000000161	27589	0.134833	1	0.921053	0.44	0.0740741	0.869565
TARA_SOC_28_MAG_00037_000000000163	3769	0.118334	0.5	0.985075	0.584071	0	0.923077
TARA_SOC_28_MAG_00037_000000000163	3772	0.14903	0.4	0.984615	0.649573	0	0.888889
TARA_SOC_28_MAG_00037_000000000164	2189	0.0522037	0.666667	0.80597	0.0615385	0	0.909091
TARA_SOC_28_MAG_00037_000000000164	2193	0.0856842	0.666667	0.787879	0.107143	0	0.833333
TARA_SOC_28_MAG_00037_000000000164	2235	0.05715	0.666667	0.528302	0.153846	0	1
TARA_SOC_28_MAG_00037_000000000164	2804	0.0594269	0	0.765957	0	0	0.857143
TARA_SOC_28_MAG_00037_000000000164	2832	0.0854618	0	0.831169	0	0	0.761905
TARA_SOC_28_MAG_00037_000000000164	2889	0.0586886	0	0.636364	0	0	0.923077
TARA_SOC_28_MAG_00037_000000000164	3128	0.118334	0	0.8	0	0.0487805	0.736842
TARA_SOC_28_MAG_00037_000000000164	3471	0.084688	0.222222	0.769231	0	0	0.823529
TARA_SOC_28_MAG_00037_000000000164	3488	0.0669906	0.181818	0.769231	0	0	0.857143
TARA_SOC_28_MAG_00037_000000000164	4419	0.11578	0.333333	0.642857	0	0	0.8
TARA_SOC_28_MAG_00037_000000000164	5533	0.042178	0	0.7	0.0229885	0	1
TARA_SOC_28_MAG_00037_000000000164	5599	0.042178	0	0.852459	0.0183486	0	0.947368
TARA_SOC_28_MAG_00037_000000000164	5667	0.0952942	0	0.657895	0	0	0.818182
TARA_SOC_28_MAG_00037_000000000164	13231	0.133857	0	0.901408	0.29703	0.157895	0.875
TARA_SOC_28_MAG_00037_000000000164	13232	0.133857	0	0.901408	0.29703	0.157895	0.875
TARA_SOC_28_MAG_00037_000000000164	14676	0.11578	0	0.888889	0.211765	0.195122	0.916667
TARA_SOC_28_MAG_00037_000000000166	20580	0.11688	0	0.0967742	0.380952	0.947368	0.125
TARA_SOC_28_MAG_00037_000000000166	20581	0.119585	0	0.101695	0.380952	0.941176	0.125
TARA_SOC_28_MAG_00037_000000000172	4512	0.122614	0.5	0.339623	0.285714	0	1
TARA_SOC_28_MAG_00037_000000000176	11478	0.0905832	0.307692	0.0701754	0.0652174	0	1
TARA_SOC_28_MAG_00037_000000000176	11563	0.142495	0.75	0.322581	0.337349	0	0.933333
TARA_SOC_28_MAG_00037_000000000176	12573	0.147881	0.857143	0.734177	0.359551	0.0769231	0.909091
TARA_SOC_28_MAG_00037_000000000179	8763	0.103877	1	1	0.637363	0	0.928571
TARA_SOC_28_MAG_00037_000000000179	10686	0.110858	0	0.985915	0.602151	0	0.8
TARA_SOC_28_MAG_00037_000000000191	5076	0.116049	0.266667	0.0588235	0.0588235	0.08	1
TARA_SOC_28_MAG_00037_000000000191	7891	0.116049	0.222222	0.941176	0.309524	0	0.8
TARA_SOC_28_MAG_00037_000000000194	770	0.0729101	0.857143	0.119403	0.225	0	0.947368
TARA_SOC_28_MAG_00037_000000000194	785	0.143048	0.857143	0.121212	0.263158	0	0.823529
TARA_SOC_28_MAG_00037_000000000194	1079	0.118222	0.8	0.115942	0.333333	0	0.941176
TARA_SOC_28_MAG_00037_000000000194	4754	0.133049	0.857143	0.0779221	0.408602	0.04	0.962963
TARA_SOC_28_MAG_00037_000000000197	7859	0.0654285	0	0.979592	0.0941176	0	0.758621
TARA_SOC_28_MAG_00037_000000000197	7860	0.0729101	0	0.979592	0.0930233	0	0.740741
TARA_SOC_28_MAG_00037_000000000197	7865	0.0522037	0	0.961538	0.0689655	0	0.833333
TARA_SOC_28_MAG_00037_000000000197	7867	0.0522037	0	1	0.0681818	0	0.833333
TARA_SOC_28_MAG_00037_000000000197	7870	0.042178	0	1	0.0898876	0	0.869565
TARA_SOC_28_MAG_00037_000000000197	10496	0.147881	0.4	0.505495	0.652174	0.933333	0.0606061
TARA_SOC_28_MAG_00037_000000000198	6606	0.12479	1	0.492308	0.285714	0.166667	0.941176
TARA_SOC_28_MAG_00037_000000000199	207	0.147881	0	0.2	0	1	0
TARA_SOC_28_MAG_00037_000000000200	2738	0.120143	0	0.125	0	0	0.933333
TARA_SOC_28_MAG_00037_000000000201	183	0.145114	0	0.8	0.882353	0	1
TARA_SOC_28_MAG_00037_000000000209	1187	0.074919	0.333333	0.955224	0.150538	0.0769231	0.909091
TARA_SOC_28_MAG_00037_000000000209	2153	0.0933503	0.4	0.985075	0.238806	0.0344828	0.857143
TARA_SOC_28_MAG_00037_000000000209	2791	0.118334	0.4	0.84507	0.0701754	0.0740741	0.814815
TARA_SOC_28_MAG_00037_000000000209	3320	0.0772296	0	0.895522	0.240964	0	0.846154
TARA_SOC_28_MAG_00037_000000000209	7447	0.119585	0	0.86747	0.16092	0.27451	0.956522
TARA_SOC_28_MAG_00037_000000000209	8191	0.148146	0	0.852941	0.0449438	0.25641	0.857143
TARA_SOC_28_MAG_00037_000000000209	8913	0.109711	0	0.839506	0.105263	0.208333	0.923077
TARA_SOC_28_MAG_00037_000000000209	10487	0.122614	0.25	0.686567	0.216867	0.139535	1
TARA_SOC_28_MAG_00037_000000000211	2947	0.1105	0.222222	0.923077	0.309859	0	0.827586
TARA_SOC_28_MAG_00037_000000000211	2963	0.110858	0.25	0.918919	0.324324	0	0.83871
TARA_SOC_28_MAG_00037_000000000212	176	0.0586886	0	0.881356	0.0289855	0	0.818182
TARA_SOC_28_MAG_00037_000000000212	202	0.0586886	0	0.967742	0.025974	0	0.761905
TARA_SOC_28_MAG_00037_000000000212	384	0.0854618	0	0.810811	0.0421053	0.0350877	0.818182
TARA_SOC_28_MAG_00037_000000000212	619	0.05715	0	0.75	0.028169	0.0606061	0.941176
TARA_SOC_28_MAG_00037_000000000212	624	0.0856842	0	0.773333	0.0273973	0	0.8
TARA_SOC_28_MAG_00037_000000000217	10186	0.0729742	1	0.12766	0.931507	0.68	0
TARA_SOC_28_MAG_00037_000000000218	7903	0.11578	1	0.105263	0.17284	0	0.705882
TARA_SOC_28_MAG_00037_000000000226	61	0.0975276	0.222222	0	0.0666667	1	0
TARA_SOC_28_MAG_00037_000000000227	975	0.123284	0	0.28169	0.0240964	0.0714286	0.956522
TARA_SOC_28_MAG_00037_000000000228	5028	0.102267	0.333333	0.564706	0.0190476	0.0465116	0.896552
TARA_SOC_28_MAG_00037_000000000233	2782	0.0856842	0	0.9375	0.0869565	0.269231	0.96
TARA_SOC_28_MAG_00037_000000000233	4269	0.108483	0.363636	0.967742	0.222222	0.0465116	0.833333
TARA_SOC_28_MAG_00037_000000000235	1018	0.12808	0.666667	0.931507	0.426966	0	0.857143
TARA_SOC_28_MAG_00037_000000000242	2210	0.141531	0.181818	0.586667	0.0731707	0	0.823529
TARA_SOC_28_MAG_00037_000000000250	26743	0.127496	0	0.972973	0.530612	0.242424	1
TARA_SOC_28_MAG_00037_000000000252	8928	0.13124	0	0.823529	0.966292	0	0
TARA_SOC_28_MAG_00037_000000000258	3255	0.132195	0	0.363636	0.740741	0.64	0
TARA_SOC_28_MAG_00037_000000000261	262	0.05715	0	0.77193	0.0224719	0.047619	0.923077
TARA_SOC_28_MAG_00037_000000000261	993	0.122614	0	0.704225	0.0618557	0	0.769231
TARA_SOC_28_MAG_00037_000000000268	14736	0.120143	1	0.392857	0.494118	0	0.947368
TARA_SOC_28_MAG_00037_000000000269	5244	0.12808	0	0.459016	0.121951	0.0540541	0.941176
TARA_SOC_28_MAG_00037_000000000269	8789	0.11578	0	0.539683	0.261905	0	0.965517
TARA_SOC_28_MAG_00037_000000000280	15990	0.122614	0.2	0.96875	0.395604	0.0714286	0.869565
TARA_SOC_28_MAG_00037_000000000281	843	0.109711	0	0.565217	0.195122	0.0851064	1
TARA_SOC_28_MAG_00037_000000000281	7698	0.0854618	0	0.448276	0.0215054	0.0895522	1
TARA_SOC_28_MAG_00037_000000000281	9047	0.118334	0	0.957746	0.170732	0.105263	0.761905
TARA_SOC_28_MAG_00037_000000000290	21232	0.117892	0	0	0.117647	0.972973	0.08
TARA_SOC_28_MAG_00037_000000000290	28216	0.0522037	0	0.944444	0.166667	0	0.916667
TARA_SOC_28_MAG_00037_000000000290	29402	0.110302	0	0	0.428571	0.8	0
TARA_SOC_28_MAG_00037_000000000290	39782	0.0976221	0.25	0.2	0.101695	0	1
TARA_SOC_28_MAG_00037_000000000294	6170	0.05715	0.444444	0.637681	0.0851064	0.0307692	1
TARA_SOC_28_MAG_00037_000000000294	7951	0.0792839	0	0.216216	0	0	1
TARA_SOC_28_MAG_00037_000000000303	2449	0.0669906	0	0.80597	0.298851	0	0.956522
TARA_SOC_28_MAG_00037_000000000303	2473	0.0854618	0	0.698413	0.252874	0	0.952381
TARA_SOC_28_MAG_00037_000000000308	8921	0.0934364	0.181818	0.372093	0.020202	0	0.941176
TARA_SOC_28_MAG_00037_000000000308	8928	0.129289	0.181818	0.988764	0.22	0	0.6875
TARA_SOC_28_MAG_00037_000000000308	9885	0.122137	0	0.43038	0.0606061	0	0.888889
TARA_SOC_28_MAG_00037_000000000308	9936	0.11578	0.153846	0.971429	0.190476	0	0.714286
TARA_SOC_28_MAG_00037_000000000308	13928	0.0952942	0.8	0.297297	0.273684	0	0.952381
TARA_SOC_28_MAG_00037_000000000308	14061	0.134908	0.4	0.376812	0.293333	0	1
TARA_SOC_28_MAG_00037_000000000329	6373	0.0522037	0	0.767442	0.0588235	0	0.952381
TARA_SOC_28_MAG_00037_000000000329	6529	0.134908	0	0.8	0.0535714	0.047619	0.733333
TARA_SOC_28_MAG_00037_000000000329	6534	0.120008	0	0.8	0.0545455	0.047619	0.758621
TARA_SOC_28_MAG_00037_000000000329	6678	0.084688	0	0.96875	0.122449	0.108108	0.833333
TARA_SOC_28_MAG_00037_000000000329	6701	0.0854618	0	0.898551	0.150538	0.108108	0.88
TARA_SOC_28_MAG_00037_000000000329	9292	0.136424	0	0.753623	0.0674157	0.0444444	0.761905
TARA_SOC_28_MAG_00037_000000000329	9438	0.05715	0	0.897959	0.0215054	0.140351	0.933333
TARA_SOC_28_MAG_00037_000000000329	9463	0.134833	0	0.941176	0.0232558	0.140351	0.714286
TARA_SOC_28_MAG_00037_000000000329	11584	0.117767	0.333333	0.852941	0.0449438	0.0465116	0.777778
TARA_SOC_28_MAG_00037_000000000329	11850	0.0540418	0.5	0.852941	0.120482	0.0740741	1
TARA_SOC_28_MAG_00037_000000000329	11883	0.120143	0.571429	0.882353	0.0645161	0.327273	1
TARA_SOC_28_MAG_00037_000000000333	95	0.094425	0	0	0	1	0
TARA_SOC_28_MAG_00037_000000000333	3132	0.094425	0.666667	0.918033	0.105263	0	0.769231
TARA_SOC_28_MAG_00037_000000000333	4084	0.12479	0.166667	0.948718	0.347826	0.146341	0.923077
TARA_SOC_28_MAG_00037_000000000333	9713	0.125647	1	0.965517	0.395833	0.136364	0.909091
TARA_SOC_28_MAG_00037_000000000333	11821	0.11688	0	0.981818	0.441176	0.186047	0.933333
TARA_SOC_28_MAG_00037_000000000345	1630	0.094425	0.2	0.707692	0.114286	0	0.875
TARA_SOC_28_MAG_00037_000000000362	8278	0.128273	0	0.0754717	0	0	0.928571
TARA_SOC_28_MAG_00037_000000000363	1141	0.122614	0	0.742857	0.583333	0.777778	0
TARA_SOC_28_MAG_00037_000000000364	1764	0.11578	0.0740741	0.285714	0.867925	0.8	0.166667
TARA_SOC_28_MAG_00037_000000000364	2251	0.0932664	0	0.545455	0.232558	0	1
TARA_SOC_28_MAG_00037_000000000372	5105	0.0654285	0	0.44	0	0.037037	1
TARA_SOC_28_MAG_00037_000000000372	6269	0.109711	0.153846	0.735294	0.114286	0	0.833333
TARA_SOC_28_MAG_00037_000000000373	740	0.115294	0.2	0.978723	0.302326	0.12766	0.9
TARA_SOC_28_MAG_00037_000000000375	1544	0.11688	0	0.376812	0.0408163	0.04	0.933333
TARA_SOC_28_MAG_00037_000000000375	2195	0.084688	0	0.833333	0.20339	0	0.857143
TARA_SOC_28_MAG_00037_000000000381	29331	0.094425	0	0	0	0	1
TARA_SOC_28_MAG_00037_000000000384	1918	0.118334	0	0.415584	0.104167	0	0.923077
TARA_SOC_28_MAG_00037_000000000386	2488	0.128572	0.222222	0.558824	0.025	0.102564	0.9
TARA_SOC_28_MAG_00037_000000000386	3938	0.0991589	0	0.819672	0.133333	0.04	0.823529
TARA_SOC_28_MAG_00037_000000000386	5942	0.0926437	0.666667	0.702703	0.372093	0	1
TARA_SOC_28_MAG_00037_000000000386	7125	0.0772296	0	0.876712	0	0	0.75
TARA_SOC_28_MAG_00037_000000000388	7559	0.141531	0.571429	0.707692	0.979167	0.983607	0.210526
TARA_SOC_28_MAG_00037_000000000389	5903	0.140769	1	0.459016	0.337079	0.0615385	0.866667
TARA_SOC_28_MAG_00037_000000000413	2983	0.11578	0	0.169492	0	0.0384615	0.96
TARA_SOC_28_MAG_00037_000000000418	141	0.0991589	0.5	0.625	0.923077	0.8	0
TARA_SOC_28_MAG_00037_000000000432	1494	0.131919	0	0.647887	0.12963	0.171429	0.952381
TARA_SOC_28_MAG_00037_000000000432	2996	0.110858	0.4	0.621622	0.156863	0.125	1
TARA_SOC_28_MAG_00037_000000000432	3021	0.106953	0.4	0.53012	0.106195	0.123077	1
TARA_SOC_28_MAG_00037_000000000436	951	0.124526	0	0.235294	0.027027	0.0408163	0.947368
TARA_SOC_28_MAG_00037_000000000437	12216	0.122614	0.25	0.945946	0.27027	0.12766	0.894737
TARA_SOC_28_MAG_00037_000000000437	12252	0.106719	0.285714	0.958904	0.320755	0.117647	0.947368
TARA_SOC_28_MAG_00037_000000000438	10034	0.0820287	0.2	0.779221	0.130435	0	0.888889
TARA_SOC_28_MAG_00037_000000000438	10342	0.0990768	0	0.412698	0.0652174	0	0.941176
TARA_SOC_28_MAG_00037_000000000438	10492	0.0975276	0.5	0.548387	0.0869565	0.142857	1
TARA_SOC_28_MAG_00037_000000000438	10523	0.141704	0.444444	0.634921	0.16092	0.125	0.947368
TARA_SOC_28_MAG_00037_000000000450	6528	0.110858	0	0.955224	0.853933	0	0.896552
TARA_SOC_28_MAG_00037_000000000451	5801	0.116049	0	0.65625	0.266667	0	0.909091
TARA_SOC_28_MAG_00037_000000000452	5384	0.134908	0.333333	0.03125	0.025	0.109091	0.947368
TARA_SOC_28_MAG_00037_000000000453	2410	0.0862427	0.75	0.883117	0.5	0	1
TARA_SOC_28_MAG_00037_000000000454	168	0.146343	0	0.0176991	0.135593	0	1
TARA_SOC_28_MAG_00037_000000000460	1087	0.142497	0	0	0.0212766	0.117647	1
TARA_SOC_28_MAG_00037_000000000482	13345	0.0772296	0	0.754098	0.177215	0.0322581	0.933333
TARA_SOC_28_MAG_00037_000000000482	15813	0.042178	0	0.857143	0.118812	0	1
TARA_SOC_28_MAG_00037_000000000482	15878	0.042178	0	0.90625	0.0888889	0	0.96
TARA_SOC_28_MAG_00037_000000000482	17148	0.146212	0.25	0.84507	0.365591	0.0377358	0.88
TARA_SOC_28_MAG_00037_000000000482	19277	0.0729742	0.5	0.9375	0.243902	0	0.9
TARA_SOC_28_MAG_00037_000000000482	19905	0.0565113	0	0.909091	0.298851	0	0.9375
TARA_SOC_28_MAG_00037_000000000482	19921	0.0546362	0	0.914286	0.320988	0	0.947368
TARA_SOC_28_MAG_00037_000000000482	20787	0.0991589	0.183908	0.985915	0.451613	0	0.857143
TARA_SOC_28_MAG_00037_000000000482	21171	0.0772296	0	0.898551	0.333333	0	0.888889
TARA_SOC_28_MAG_00037_000000000482	21395	0.108827	0	0.912281	0.294737	0	0.774194
TARA_SOC_28_MAG_00037_000000000482	22375	0.0932664	0.05	0.923077	0.311111	0.0392157	0.869565
TARA_SOC_28_MAG_00037_000000000488	1302	0.094425	0.142857	0.916667	0.0412371	0.318182	1
TARA_SOC_28_MAG_00037_000000000488	1699	0.0962231	0	0.622951	0.0493827	0.190476	1
TARA_SOC_28_MAG_00037_000000000488	1976	0.102441	0	0.923077	0.0243902	0.121212	0.777778
TARA_SOC_28_MAG_00037_000000000488	2246	0.120956	0.4	0.571429	0.0289855	0	0.818182
TARA_SOC_28_MAG_00037_000000000488	2640	0.144666	0.25	0.666667	0.0444444	0.0454545	0.8125
TARA_SOC_28_MAG_00037_000000000489	2036	0.094425	0	0.690909	0.40625	0	1
TARA_SOC_28_MAG_00037_000000000493	32867	0.110858	0.2	0.852459	0.390244	0.0333333	0.933333
TARA_SOC_28_MAG_00037_000000000494	4367	0.143852	0	0.214286	0.363636	0.933333	0.1
TARA_SOC_28_MAG_00037_000000000501	437	0.146343	0	0.958904	0.236364	0.338983	0.947368
TARA_SOC_28_MAG_00037_000000000502	5225	0.128255	0	0.4	0.716981	0.666667	0
TARA_SOC_28_MAG_00037_000000000504	10141	0.136424	0.888889	0.56	0.405797	0.0571429	0.952381
TARA_SOC_28_MAG_00037_000000000534	42040	0.0729101	0	0.943396	0	0	0.727273
TARA_SOC_28_MAG_00037_000000000550	805	0.139136	0.5	0.419753	0.271845	0	0.956522
TARA_SOC_28_MAG_00037_000000000554	2658	0.129289	0	0.842105	0.904762	1	0.444444
TARA_SOC_28_MAG_00037_000000000573	5977	0.142513	0.25	0.216216	0.152174	0	0.96
TARA_SOC_28_MAG_00037_000000000573	8411	0.122369	0	0	0	0	0.947368
TARA_SOC_28_MAG_00037_000000000578	3921	0.148146	0	0.0350877	0	0.16	1
TARA_SOC_28_MAG_00037_000000000581	313	0.0854618	0	0.809524	0.0540541	0.0344828	0.823529
TARA_SOC_28_MAG_00037_000000000581	3568	0.134833	0	0	0	0.0392157	0.952381
TARA_SOC_28_MAG_00037_000000000591	7708	0.109414	0	0.04	0.16	0.9375	0
TARA_SOC_28_MAG_00037_000000000594	741	0.118222	0.5	0.102564	0.0465116	0.210526	1
TARA_SOC_28_MAG_00037_000000000598	5711	0.0792839	0.285714	0.727273	0.209302	0	0.96
TARA_SOC_28_MAG_00037_000000000598	5715	0.0706626	0.285714	0.811594	0.164706	0	0.923077
TARA_SOC_28_MAG_00037_000000000598	6733	0.0991589	0	0.984127	0.125	0	0.666667
TARA_SOC_28_MAG_00037_000000000603	2072	0.129137	0.2	0.970588	0.21978	0.186047	0.888889
TARA_SOC_28_MAG_00037_000000000604	10895	0.109711	1	0.636364	0.483516	0	0.941176
TARA_SOC_28_MAG_00037_000000000606	3907	0.0621611	0	0.93617	0.290909	0.0571429	0.933333
TARA_SOC_28_MAG_00037_000000000614	3253	0.115724	0.5	0.28125	0.152174	0.0816327	1
TARA_SOC_28_MAG_00037_000000000614	3258	0.0964056	1	0.4	0.32967	0.0816327	0.96
TARA_SOC_28_MAG_00037_000000000614	3290	0.11578	1	0.369231	0.297872	0.0952381	0.909091
TARA_SOC_28_MAG_00037_000000000614	18010	0.0586886	0	1	0.685714	0	1
TARA_SOC_28_MAG_00037_000000000614	23689	0.142758	0	0.047619	0.147059	0.888889	0
TARA_SOC_28_MAG_00037_000000000616	2521	0.120143	0.222222	0.548387	0	0	0.823529
TARA_SOC_28_MAG_00037_000000000616	4045	0.094425	0	0.709677	0.0246914	0.03125	0.833333
TARA_SOC_28_MAG_00037_000000000617	2889	0.146343	0.25	0.444444	0.318841	0	1
TARA_SOC_28_MAG_00037_000000000620	408	0.11688	0	0.895522	0.888889	0.790698	0.25
TARA_SOC_28_MAG_00037_000000000624	1990	0.106719	0.888889	0.984615	0.418605	0	0.842105
TARA_SOC_28_MAG_00037_000000000624	6373	0.114312	0	0.210526	0	0.109091	1
TARA_SOC_28_MAG_00037_000000000625	16561	0.0926437	0.5	1	0.615385	0	1
TARA_SOC_28_MAG_00037_000000000626	9725	0.0646381	0	0.753623	0.0377358	0.0784314	0.933333
TARA_SOC_28_MAG_00037_000000000626	10196	0.042178	0	0.967742	0.0816327	0	0.96
TARA_SOC_28_MAG_00037_000000000626	10300	0.11578	0	0.896552	0.043956	0.0350877	0.695652
TARA_SOC_28_MAG_00037_000000000626	10482	0.0934364	0	0.827586	0.0618557	0	0.769231
TARA_SOC_28_MAG_00037_000000000626	11079	0.10144	1	0.929577	0	0.037037	0.64
TARA_SOC_28_MAG_00037_000000000626	13244	0.142513	0	0.725275	0.106383	0.0555556	0.8
TARA_SOC_28_MAG_00037_000000000640	13788	0.0870162	0	0.826667	0.222222	0.0444444	0.896552
TARA_SOC_28_MAG_00037_000000000640	16085	0.0854618	0	0.454545	0	0	0.923077
TARA_SOC_28_MAG_00037_000000000642	4249	0.0522037	0.5	0.631579	0.0425532	0	1
TARA_SOC_28_MAG_00037_000000000643	18510	0.0942787	0.8	0.575758	0.954545	0.974359	0.1
TARA_SOC_28_MAG_00037_000000000647	558	0.132102	0	0.93617	0.928571	0	0.0869565
TARA_SOC_28_MAG_00037_000000000673	917	0.122614	0	0.955224	0.195652	0.297872	0.933333
TARA_SOC_28_MAG_00037_000000000674	8648	0.144088	0	0.575758	0.0227273	0.232558	0.952381
TARA_SOC_28_MAG_00037_000000000678	1820	0.0932664	0.8	0.121212	0.169014	0	0.888889
TARA_SOC_28_MAG_00037_000000000688	2847	0.103748	0.363636	0.807339	0.41573	0	0.974359
TARA_SOC_28_MAG_00037_000000000689	4398	0.142808	0	0.716981	0.0449438	0	0.727273
TARA_SOC_28_MAG_00037_000000000691	235	0.147717	0.4	0.490566	0.0731707	0	0.833333
TARA_SOC_28_MAG_00037_000000000691	2830	0.106631	0	0.666667	0.0724638	0.113208	0.923077
TARA_SOC_28_MAG_00037_000000000703	11628	0.143187	0	0.909091	0.45	0.114286	0.875
TARA_SOC_28_MAG_00037_000000000704	107	0.042178	0.8	0	0	0	1
TARA_SOC_28_MAG_00037_000000000705	36554	0.118334	0	0.527778	0.043956	0	0.848485
TARA_SOC_28_MAG_00037_000000000705	37035	0.118222	0	0.0555556	0.0860215	0	1
TARA_SOC_28_MAG_00037_000000000705	48230	0.134833	0	0.0769231	0.0888889	0.0425532	1
TARA_SOC_28_MAG_00037_000000000708	13446	0.106719	0	0.666667	0.123711	0.125	0.956522
TARA_SOC_28_MAG_00037_000000000708	39613	0.119585	0.25	0.985075	0.0824742	0.378378	1
TARA_SOC_28_MAG_00037_000000000708	42087	0.109711	0.333333	0.705882	0	0.0444444	0.827586
TARA_SOC_28_MAG_00037_000000000708	43309	0.0706626	0	0.847458	0.0625	0	0.818182
TARA_SOC_28_MAG_00037_000000000708	43480	0.103175	0	0.683544	0.0208333	0.047619	0.842105
TARA_SOC_28_MAG_00037_000000000708	44215	0.0854618	0	0.915663	0.0720721	0.0454545	0.782609
TARA_SOC_28_MAG_00037_000000000714	22788	0.0597561	1	0.553191	0.372093	0	1
TARA_SOC_28_MAG_00037_000000000714	22789	0.0594269	1	0.595745	0.376471	0	1
TARA_SOC_28_MAG_00037_000000000715	1858	0.122614	0.4	1	0.0731707	0.291667	0.933333
TARA_SOC_28_MAG_00037_000000000725	15831	0.143852	0.166667	1	0.317073	0.263158	0.956522
TARA_SOC_28_MAG_00037_000000000725	22736	0.084688	0	0.8	0.128205	0.0416667	0.88
TARA_SOC_28_MAG_00037_000000000725	24100	0.094425	0	0.153846	0	0.0377358	1
TARA_SOC_28_MAG_00037_000000000725	25137	0.118334	0	0.931034	0.123457	0.0416667	0.7
TARA_SOC_28_MAG_00037_000000000725	25138	0.132102	0	0.896552	0.123457	0.0416667	0.7
TARA_SOC_28_MAG_00037_000000000725	25175	0.092555	0	0.888889	0.158416	0.0408163	0.818182
TARA_SOC_28_MAG_00037_000000000725	25199	0.0854618	0	0.96875	0.141414	0.0425532	0.769231
TARA_SOC_28_MAG_00037_000000000725	27177	0.142758	0.857143	0.757576	0.150538	0.139535	0.842105
TARA_SOC_28_MAG_00037_000000000732	10835	0.110858	0.571429	0.906667	0.466019	0	0.933333
TARA_SOC_28_MAG_00037_000000000732	12219	0.0976221	0.75	0.984127	0.369565	0	0.857143
TARA_SOC_28_MAG_00037_000000000732	14886	0.119585	0	0.028169	0	0	0.947368
TARA_SOC_28_MAG_00037_000000000732	28545	0.134877	0	0.825397	0.0869565	0	0.689655
TARA_SOC_28_MAG_00037_000000000741	6005	0.118334	0	0.760563	0.139535	0.0869565	0.857143
TARA_SOC_28_MAG_00037_000000000741	6072	0.05715	0	0.818182	0.246914	0.04	1
TARA_SOC_28_MAG_00037_000000000741	6799	0.094425	0	0.77193	0.216216	0	0.869565
TARA_SOC_28_MAG_00037_000000000741	6879	0.11445	0	0.761905	0.188679	0	0.818182
TARA_SOC_28_MAG_00037_000000000741	7013	0.124195	0.4	0.537313	0.147368	0.140351	1
TARA_SOC_28_MAG_00037_000000000741	9669	0.126696	0	0.630137	0.147368	0	0.842105
TARA_SOC_28_MAG_00037_000000000741	9913	0.141834	0	0.657143	0.164706	0.178571	0.96
TARA_SOC_28_MAG_00037_000000000741	10045	0.147881	0	0.740741	0.163265	0.0740741	0.827586
TARA_SOC_28_MAG_00037_000000000741	10066	0.138346	0	0.693333	0.16	0.0677966	0.857143
TARA_SOC_28_MAG_00037_000000000741	10368	0.110858	0	0.493827	0.173913	0.0701754	1
TARA_SOC_28_MAG_00037_000000000741	10400	0.0706626	0	0.72	0.175824	0.0714286	1
TARA_SOC_28_MAG_00037_000000000741	10402	0.0854618	0	0.712329	0.145833	0.0689655	0.947368
TARA_SOC_28_MAG_00037_000000000743	4485	0.143939	0.8	0.268657	0.914286	0.888889	0.210526
TARA_SOC_28_MAG_00037_000000000743	15891	0.141345	0	0.745098	0.97561	0.190476	0
TARA_SOC_28_MAG_00037_000000000752	9354	0.134908	0	0.610169	0	0.177778	0.9
TARA_SOC_28_MAG_00037_000000000758	4159	0.124195	0.545455	0.175	0.139535	0.0714286	0.956522
TARA_SOC_28_MAG_00037_000000000767	8462	0.0818647	0.285714	0.918033	0.216867	0	0.869565
TARA_SOC_28_MAG_00037_000000000767	9269	0.0975276	0	0.90625	0.130841	0	0.733333
TARA_SOC_28_MAG_00037_000000000767	9602	0.109711	0.2	0.9	0.309524	0.0384615	0.88
TARA_SOC_28_MAG_00037_000000000767	10678	0.0540418	0.727273	0.988235	0.135593	0.0416667	0.909091
TARA_SOC_28_MAG_00037_000000000767	12164	0.115759	1	0.84058	0.186047	0.0930233	0.8
TARA_SOC_28_MAG_00037_000000000767	12572	0.0870963	0	0.813559	0.0898876	0.0434783	0.842105
TARA_SOC_28_MAG_00037_000000000782	29109	0.107129	0	0.837838	0.337349	0.04	0.888889
TARA_SOC_28_MAG_00037_000000000787	3168	0.144666	0.666667	0.0727273	0.216216	0.0588235	0.923077
TARA_SOC_28_MAG_00037_000000000790	5347	0.122614	0	0.958333	0.025974	0.5	1
TARA_SOC_28_MAG_00037_000000000796	5341	0.0975276	0	0.363636	0	0	0.923077
TARA_SOC_28_MAG_00037_000000000799	4024	0.116049	0	0.935065	0.25	0.227273	0.928571
TARA_SOC_28_MAG_00037_000000000799	4194	0.120855	0.25	0.618182	0.222222	0.0465116	0.956522
TARA_SOC_28_MAG_00037_000000000806	1109	0.106655	0.181818	0.955224	0.407767	0.150943	1
TARA_SOC_28_MAG_00037_000000000809	389	0.144631	0	0.289855	0.0289855	0.181818	1
TARA_SOC_28_MAG_00037_000000000812	2250	0.134908	0	0.0322581	0.0246914	0	0.941176
TARA_SOC_28_MAG_00037_000000000812	2336	0.11688	0.4	0.788732	0.252632	0.047619	0.916667
TARA_SOC_28_MAG_00037_000000000825	137	0.11688	0	0.871795	0.962963	0	0
TARA_SOC_28_MAG_00037_000000000826	1406	0.11578	0	0.958904	0.423077	0.135593	0.9
TARA_SOC_28_MAG_00037_000000000830	13077	0.0831304	0.333333	0.6	0.0779221	0.0909091	1
TARA_SOC_28_MAG_00037_000000000833	3681	0.110858	0	0.0983607	0	0	0.956522
TARA_SOC_28_MAG_00037_000000000838	4255	0.0772296	0	0.384615	0.06	0	1
TARA_SOC_28_MAG_00037_000000000838	8974	0.0991589	0	0.162162	0	0	0.965517
TARA_SOC_28_MAG_00037_000000000840	3104	0.042178	0	0.971429	0.344828	0	1
TARA_SOC_28_MAG_00037_000000000844	15041	0.125647	0	0.473684	0.0210526	0.226415	1
TARA_SOC_28_MAG_00037_000000000844	23930	0.0854618	1	0.74359	0.43038	0	0.947368
TARA_SOC_28_MAG_00037_000000000844	24628	0.0962231	0.181818	0.4	0.152174	0	1
TARA_SOC_28_MAG_00037_000000000850	25458	0.042178	0	0.956522	0.952381	0.75	0
TARA_SOC_28_MAG_00037_000000000850	25480	0.0729742	0	0.545455	0.9	0.666667	0
TARA_SOC_28_MAG_00037_000000000854	8233	0.118334	0	0.83871	0.0540541	0.243902	0.9
TARA_SOC_28_MAG_00037_000000000866	20297	0.110858	0	0.865672	0.0566038	0.37037	1
TARA_SOC_28_MAG_00037_000000000866	22821	0.0912305	1	0.185185	0.393939	0	0.947368
TARA_SOC_28_MAG_00037_000000000868	1594	0.0594269	0	0.842105	0	0	0.814815
TARA_SOC_28_MAG_00037_000000000868	1618	0.106631	0	0.831169	0	0	0.709677
TARA_SOC_28_MAG_00037_000000000868	1738	0.143187	0	0.75	0.0273973	0	0.7
TARA_SOC_28_MAG_00037_000000000868	1760	0.118222	0	0.80597	0.028169	0	0.705882
TARA_SOC_28_MAG_00037_000000000868	1766	0.0932664	0	0.84058	0	0	0.736842
TARA_SOC_28_MAG_00037_000000000868	4618	0.0522037	0.333333	0.933333	0.0697674	0	0.9
TARA_SOC_28_MAG_00037_000000000869	2629	0.108827	0.285714	0.0555556	0.0722892	0.0434783	1
TARA_SOC_28_MAG_00037_000000000870	6196	0.110302	0.0506329	0.631579	0.987952	1	0.4
TARA_SOC_28_MAG_00037_000000000886	1818	0.124086	0.5	0	0.0923077	0	0.888889
TARA_SOC_28_MAG_00037_000000000886	1834	0.144666	0.5	0	0.0833333	0	0.857143
TARA_SOC_28_MAG_00037_000000000886	1845	0.147881	0.5	0	0.0869565	0	0.857143
TARA_SOC_28_MAG_00037_000000000889	28873	0.143852	0	0.52381	0.1	0.214286	1
TARA_SOC_28_MAG_00037_000000000923	5791	0.133118	0	0.0266667	0	0.0714286	0.969697
TARA_SOC_28_MAG_00037_000000000932	659	0.0934364	0.4	0.790698	0.27027	0	0.933333
TARA_SOC_28_MAG_00037_000000000932	2694	0.106572	0.222222	0.259259	0	0	0.923077
TARA_SOC_28_MAG_00037_000000000932	2697	0.122614	0.222222	0.413793	0	0	0.857143
TARA_SOC_28_MAG_00037_000000000942	629	0.11578	0	0.938776	0.229885	0	0.705882
TARA_SOC_28_MAG_00037_000000000943	2104	0.0851811	0.8	0.756757	0.419355	0	1
TARA_SOC_28_MAG_00037_000000000944	1967	0.128722	0	0.969697	0.418605	0	0.705882
TARA_SOC_28_MAG_00037_000000000944	2060	0.042178	0	0.952381	0.28125	0	1
TARA_SOC_28_MAG_00037_000000000944	2153	0.134908	0.285714	0.895522	0.376471	0	0.833333
TARA_SOC_28_MAG_00037_000000000944	2750	0.094425	0.6	0.918367	0.461538	0	0.96
TARA_SOC_28_MAG_00037_000000000944	2840	0.092364	0.333333	0.853659	0.298851	0	0.923077
TARA_SOC_28_MAG_00037_000000000944	3007	0.0964056	0	0.942857	0.538462	0.0416667	0.909091
TARA_SOC_28_MAG_00037_000000000944	3019	0.0713303	0	0.972973	0.512195	0	0.916667
TARA_SOC_28_MAG_00037_000000000944	3458	0.0998246	0.727273	1	0.319149	0.0740741	0.9
TARA_SOC_28_MAG_00037_000000000944	4314	0.109711	0.421053	0.90411	0.3	0	0.857143
TARA_SOC_28_MAG_00037_000000000944	4755	0.114182	0.5	0.75	0.455446	0	1
TARA_SOC_28_MAG_00037_000000000944	4824	0.133049	0.333333	0.875	0.447059	0	0.888889
TARA_SOC_28_MAG_00037_000000000944	4836	0.0932664	0.4	0.925373	0.4	0	0.933333
TARA_SOC_28_MAG_00037_000000000944	8256	0.0851811	1	0.787879	0.38	0	0.909091
TARA_SOC_28_MAG_00037_000000000944	8520	0.0594269	0.571429	0.986667	0.288889	0	0.928571
TARA_SOC_28_MAG_00037_000000000944	8567	0.061055	0.571429	0.95	0.326923	0	0.96
TARA_SOC_28_MAG_00037_000000000944	8781	0.111948	0	0.974359	0.329412	0	0.72
TARA_SOC_28_MAG_00037_000000000944	8787	0.117004	0	0.962025	0.340909	0	0.72
TARA_SOC_28_MAG_00037_000000000944	8794	0.122374	0	0.935065	0.313253	0	0.72
TARA_SOC_28_MAG_00037_000000000944	8840	0.0905832	0	0.988235	0.395349	0	0.8
TARA_SOC_28_MAG_00037_000000000944	8915	0.115289	0.5	0.888889	0.409091	0	0.909091
TARA_SOC_28_MAG_00037_000000000944	8991	0.127496	0.666667	0.962025	0.387755	0	0.823529
TARA_SOC_28_MAG_00037_000000000946	1796	0.124526	0.166667	0.0298507	0.0625	0.0714286	1
TARA_SOC_28_MAG_00037_000000000946	1823	0.123309	0.2	0.03125	0.0789474	0.0606061	1
TARA_SOC_28_MAG_00037_000000000946	2218	0.125846	0	0.08	0.114943	0	1
TARA_SOC_28_MAG_00037_000000000948	84	0.0792839	0	0.96	0.604651	0.857143	0
TARA_SOC_28_MAG_00037_000000000954	3376	0.119585	0	0.03125	0	0	0.947368
TARA_SOC_28_MAG_00037_000000000954	5683	0.094425	0	0	0	0	1
TARA_SOC_28_MAG_00037_000000000957	11516	0.106631	0	0.777778	0.0208333	0	0.75
TARA_SOC_28_MAG_00037_000000000957	11711	0.0522037	0	0.782609	0.0526316	0	0.941176
TARA_SOC_28_MAG_00037_000000000957	11904	0.122614	0.285714	0.945946	0.0625	0.242424	0.9
TARA_SOC_28_MAG_00037_000000000958	1059	0.102852	0.666667	0.885246	0.209302	0	0.818182
TARA_SOC_28_MAG_00037_000000000958	3258	0.120855	0.666667	0.897436	0.390805	0.04	0.909091
TARA_SOC_28_MAG_00037_000000000959	1372	0.116049	0	0.322581	0	0	0.9
TARA_SOC_28_MAG_00037_000000000959	1474	0.118532	0	0.482759	0	0	0.842105
TARA_SOC_28_MAG_00037_000000000959	1842	0.0522037	0.222222	0.510638	0	0	1
TARA_SOC_28_MAG_00037_000000000959	1844	0.0540418	0.222222	0.5	0	0	1
TARA_SOC_28_MAG_00037_000000000959	1886	0.103748	0	0.955224	0.0210526	0	0.64
TARA_SOC_28_MAG_00037_000000000959	2397	0.116603	0	0.954128	0.0136986	0	0.604651
TARA_SOC_28_MAG_00037_000000000959	3568	0.109711	0.25	0.769231	0.0215054	0	0.777778
TARA_SOC_28_MAG_00037_000000000959	3599	0.148267	0.4	0.678571	0	0	0.736842
TARA_SOC_28_MAG_00037_000000000969	7193	0.120855	0.5	0.857143	0.75	0.923077	0
TARA_SOC_28_MAG_00037_000000000972	9977	0.0976221	0.8	0.944444	0.30137	0.0909091	0.923077
TARA_SOC_28_MAG_00037_000000000973	24503	0.124526	0	0.987342	0	0	0.551724
TARA_SOC_28_MAG_00037_000000000973	24520	0.094425	0	0.961039	0	0	0.645161
TARA_SOC_28_MAG_00037_000000000973	28935	0.131229	0.166667	0.764706	0	0	0.72
TARA_SOC_28_MAG_00037_000000000973	28963	0.0594269	0.333333	0.970588	0.203704	0.0701754	0.956522
TARA_SOC_28_MAG_00037_000000000973	29025	0.0589073	0	0.56	0.0212766	0	0.962963
TARA_SOC_28_MAG_00037_000000000973	29365	0.0772296	0.285714	0.953846	0.0888889	0.16	0.941176
TARA_SOC_28_MAG_00037_000000000973	32008	0.102441	0	0.953846	0.02	0	0.642857
TARA_SOC_28_MAG_00037_000000000973	33987	0.122614	0	0.575	0	0	0.8
TARA_SOC_28_MAG_00037_000000000973	34005	0.0772296	0	0.552632	0	0	0.909091
TARA_SOC_28_MAG_00037_000000000973	35274	0.042178	0.8	0.827586	0.0327869	0	0.923077
TARA_SOC_28_MAG_00037_000000000973	35335	0.0772296	0.5	0.564103	0.0740741	0	0.923077
TARA_SOC_28_MAG_00037_000000000978	5332	0.109711	0.5	0.15625	0.0454545	0.103448	0.96
TARA_SOC_28_MAG_00037_000000000978	22531	0.094425	0	0.652174	0.106667	0.16	1
TARA_SOC_28_MAG_00037_000000000978	22541	0.11578	0	0.666667	0.108108	0.142857	0.941176
TARA_SOC_28_MAG_00037_000000000978	40511	0.147881	0.666667	0.760563	0.0674157	0.0338983	0.740741
TARA_SOC_28_MAG_00037_000000000978	41748	0.100697	0	0.117647	0	0.047619	1
TARA_SOC_28_MAG_00037_000000000985	1133	0.0589561	0	0.914286	0.144578	0	0.846154
TARA_SOC_28_MAG_00037_000000000985	4140	0.11578	0.888889	0.948718	0.481013	0	0.869565
TARA_SOC_28_MAG_00037_000000000985	5638	0.124526	0.888889	0.96875	0.3	0	0.740741
TARA_SOC_28_MAG_00037_000000000992	5496	0.0742896	1	0.928571	0.571429	0	1
TARA_SOC_28_MAG_00037_000000000999	2290	0.134908	0.833333	0.623377	0.376471	0.0333333	0.923077
TARA_SOC_28_MAG_00037_000000001006	2916	0.118222	0.833333	0.352941	0.34	0	0.933333
TARA_SOC_28_MAG_00037_000000001006	9022	0.120952	0.461538	0.62963	0	0	0.777778
TARA_SOC_28_MAG_00037_000000001006	9424	0.0729742	0	0.828571	0	0.190476	0.947368
TARA_SOC_28_MAG_00037_000000001006	10600	0.132102	0.181818	0.291667	0.0824742	0	0.923077
TARA_SOC_28_MAG_00037_000000001008	31	0.102441	0.444444	0.540541	0.974359	0.848485	0.0952381
TARA_SOC_28_MAG_00037_000000001013	518	0.132303	0	0.0266667	0.0227273	0.1	1
TARA_SOC_28_MAG_00037_000000001013	2487	0.127833	0.222222	0.0506329	0.0217391	0.0740741	0.96
TARA_SOC_28_MAG_00037_000000001020	1696	0.109711	0.666667	0.0952381	0.136364	0	0.888889
TARA_SOC_28_MAG_00037_000000001021	2624	0.109711	0.222222	0.923077	0.320988	0.113208	0.947368
TARA_SOC_28_MAG_00037_000000001021	3997	0.125647	0.333333	0.833333	0.311111	0.0784314	0.933333
TARA_SOC_28_MAG_00037_000000001021	4013	0.0706626	0.285714	0.828571	0.266667	0.037037	1
TARA_SOC_28_MAG_00037_000000001023	297	0.143187	1	0.419355	0.424242	0.0909091	0.947368
TARA_SOC_28_MAG_00037_000000001023	3540	0.144088	0.333333	0.056338	0.0454545	0.107143	0.952381
TARA_SOC_28_MAG_00037_000000001025	8589	0.127496	0	0.95082	0.909091	0.893617	0.384615
TARA_SOC_28_MAG_00037_000000001034	18986	0.0854618	0.153846	0	0	0	1
TARA_SOC_28_MAG_00037_000000001034	22377	0.106631	0	0.0294118	0	0.04	1
TARA_SOC_28_MAG_00037_000000001034	23471	0.144088	0	0.057971	0	0.0465116	0.941176
TARA_SOC_28_MAG_00037_000000001034	24584	0.132794	0	0	0	0.125	1
TARA_SOC_28_MAG_00037_000000001036	11080	0.128255	0.285714	0.753247	0.233766	0.0465116	0.896552
TARA_SOC_28_MAG_00037_000000001036	11294	0.11688	0	0.793651	0.091954	0.25	0.952381
TARA_SOC_28_MAG_00037_000000001043	6944	0.118334	0	0.88	0.989899	0.884615	0.4
TARA_SOC_28_MAG_00037_000000001045	13127	0.147881	0.444444	0.985075	0.376471	0.04	0.823529
TARA_SOC_28_MAG_00037_000000001051	1264	0.094425	0	0.947368	0.2	0.285714	1
TARA_SOC_28_MAG_00037_000000001053	6684	0.133049	0.333333	0.366667	0.783784	0.925926	0.166667
TARA_SOC_28_MAG_00037_000000001057	403	0.114312	0.933333	0.666667	0.280702	0.1	0.923077
TARA_SOC_28_MAG_00037_000000001057	1228	0.118222	0.333333	0.216216	0.538462	0.869565	0
TARA_SOC_28_MAG_00037_000000001060	11660	0.118222	0.75	0.84058	0.234043	0	0.8
TARA_SOC_28_MAG_00037_000000001060	14247	0.133857	0	0.93617	0.234043	0	0.666667
TARA_SOC_28_MAG_00037_000000001061	2568	0.084688	0.0338983	0.8125	0.705882	1	0.153846
TARA_SOC_28_MAG_00037_000000001063	1535	0.118222	0	0.363636	0.148936	0.0487805	1
TARA_SOC_28_MAG_00037_000000001063	2070	0.0745394	0	0.865672	0.139535	0.117647	0.933333
TARA_SOC_28_MAG_00037_000000001063	6036	0.127496	0	0.733333	0.0434783	0.0740741	0.8
TARA_SOC_28_MAG_00037_000000001063	6039	0.125647	0	0.733333	0.0434783	0.0714286	0.8
TARA_SOC_28_MAG_00037_000000001063	6059	0.116049	0	0.758621	0.0384615	0.0645161	0.8
TARA_SOC_28_MAG_00037_000000001063	6060	0.116049	0	0.758621	0.0384615	0.0645161	0.8
TARA_SOC_28_MAG_00037_000000001064	3305	0.092364	0	0.607143	0	0	0.857143
TARA_SOC_28_MAG_00037_000000001064	4148	0.12479	0	0.888889	0	0	0.625
TARA_SOC_28_MAG_00037_000000001064	4387	0.110858	0.2	0.8	0.0307692	0.0444444	0.8
TARA_SOC_28_MAG_00037_000000001064	4738	0.147517	0	0.666667	0	0	0.727273
TARA_SOC_28_MAG_00037_000000001072	7319	0.117849	0.5	0.95082	0.226804	0	0.777778
TARA_SOC_28_MAG_00037_000000001072	10944	0.0772296	0.222222	0.933333	0.232558	0.0784314	0.941176
TARA_SOC_28_MAG_00037_000000001083	30390	0.0932664	0	0.290323	0	0	0.956522
TARA_SOC_28_MAG_00037_000000001083	30394	0.11578	0	0.268657	0	0	0.916667
TARA_SOC_28_MAG_00037_000000001083	33473	0.0854618	0	0.575758	0	0	0.88
TARA_SOC_28_MAG_00037_000000001084	9976	0.135802	0.4	0.755102	0.39759	0	0.928571
TARA_SOC_28_MAG_00037_000000001097	30421	0.1387	1	0.387097	0.9	1	0.26087
TARA_SOC_28_MAG_00037_000000001107	8407	0.141834	0.666667	0.909091	0.294737	0.115385	0.9
TARA_SOC_28_MAG_00037_000000001108	7483	0.134833	0	0.792453	0.179487	0.3	1
TARA_SOC_28_MAG_00037_000000001109	620	0.05715	0.25	0.901408	0.0176991	0.122449	0.952381
TARA_SOC_28_MAG_00037_000000001122	7145	0.127496	0.75	0.349206	0.358974	0	0.962963
TARA_SOC_28_MAG_00037_000000001129	1963	0.136503	0	0.373333	0.95	0.857143	0.333333
TARA_SOC_28_MAG_00037_000000001133	6060	0.134833	0	0.78481	0.725275	0.592593	0
TARA_SOC_28_MAG_00037_000000001134	426	0.134908	0.545455	0.307692	0.197802	0.0344828	0.947368
TARA_SOC_28_MAG_00037_000000001157	885	0.148146	0.307692	0.918033	0.615385	0	0.909091
TARA_SOC_28_MAG_00037_000000001157	2035	0.141531	0	0.101695	0	0.156863	1
TARA_SOC_28_MAG_00037_000000001157	2970	0.138137	0.5	0.819672	0.113636	0.133333	0.869565
TARA_SOC_28_MAG_00037_000000001157	2992	0.117829	0.444444	0.885246	0.166667	0.136364	0.909091
TARA_SOC_28_MAG_00037_000000001157	3402	0.125647	0	0.734694	0.139535	0.0571429	0.833333
TARA_SOC_28_MAG_00037_000000001157	3725	0.11578	0.181818	0.555556	0.111111	0.0289855	0.916667
TARA_SOC_28_MAG_00037_000000001157	5030	0.0852061	1	0.535714	0.454545	0	1
TARA_SOC_28_MAG_00037_000000001174	5242	0.0851316	0.266667	0.704545	0.285714	0	1
TARA_SOC_28_MAG_00037_000000001175	16717	0.110858	0	0.142857	0.0857143	1	0
TARA_SOC_28_MAG_00037_000000001181	2754	0.110302	0	0	0	0.0512821	1
TARA_SOC_28_MAG_00037_000000001181	2755	0.109711	0	0.025641	0	0.0512821	1
TARA_SOC_28_MAG_00037_000000001183	3276	0.084688	0	0.666667	0.761905	0.75	0
TARA_SOC_28_MAG_00037_000000001188	3436	0.134908	1	0.675325	0.314607	0	0.777778
TARA_SOC_28_MAG_00037_000000001188	11297	0.143187	0.333333	0.953846	0.404762	0.142857	0.952381
TARA_SOC_28_MAG_00037_000000001194	4300	0.127833	0	0.339623	0.0263158	0	0.888889
TARA_SOC_28_MAG_00037_000000001196	1115	0.128854	0	0.277778	0	0	0.888889
TARA_SOC_28_MAG_00037_000000001196	1119	0.125647	0	0.294118	0	0	0.888889
TARA_SOC_28_MAG_00037_000000001196	1402	0.142497	0.444444	0.311111	0.046875	0	0.846154
TARA_SOC_28_MAG_00037_000000001198	1934	0.144088	0	0.871795	0.202532	0.357143	1
TARA_SOC_28_MAG_00037_000000001202	4388	0.0975782	0	0.0246914	0.0194175	1	0
TARA_SOC_28_MAG_00037_000000001209	1163	0.148267	0	0.275862	0.0143885	0.19802	1
TARA_SOC_28_MAG_00037_000000001210	709	0.0932664	0.5	0.333333	0.181818	0	1
TARA_SOC_28_MAG_00037_000000001210	1598	0.118222	0	0.883721	0.805556	0.697674	0.125
TARA_SOC_28_MAG_00037_000000001225	304	0.122908	0.8	0.363636	0.424242	1	0
TARA_SOC_28_MAG_00037_000000001232	805	0.106719	0.181818	1	0.309524	0	0.774194
TARA_SOC_28_MAG_00037_000000001232	4926	0.0862427	0.666667	0.944444	0.184211	0	0.818182
TARA_SOC_28_MAG_00037_000000001248	3584	0.106719	0	0.481481	0.0731707	0.0408163	0.941176
TARA_SOC_28_MAG_00037_000000001249	3431	0.11688	0	0.0952381	0	1	0
TARA_SOC_28_MAG_00037_000000001257	95	0.125725	0	0.913043	0.35443	0.0526316	0.8
TARA_SOC_28_MAG_00037_000000001263	11863	0.094425	0	1	0.810127	0.04	0.941176
TARA_SOC_28_MAG_00037_000000001269	570	0.139897	0	0.304348	0.9	0.969697	0.428571
TARA_SOC_28_MAG_00037_000000001274	5160	0.117849	1	1	0.60274	0	0.875
TARA_SOC_28_MAG_00037_000000001279	18068	0.094425	0.571429	0.0857143	0.202532	0	1
TARA_SOC_28_MAG_00037_000000001279	18186	0.11688	0.571429	0.0307692	0.0882353	0	0.875
TARA_SOC_28_MAG_00037_000000001280	37127	0.132102	0.571429	0.179104	0.172043	0	0.909091
TARA_SOC_28_MAG_00037_000000001282	5320	0.0522037	0.5	0.431373	0.977778	0.9	0
TARA_SOC_28_MAG_00037_000000001282	5324	0.092752	0.5	0.431373	0.956522	0.761905	0
TARA_SOC_28_MAG_00037_000000001283	5554	0.0772296	0.2	0.517241	0	0	0.928571
TARA_SOC_28_MAG_00037_000000001283	8050	0.112769	0	0.210526	0.113636	0	1
TARA_SOC_28_MAG_00037_000000001286	551	0.123284	1	0.0923077	0.105263	0.175439	0.75
TARA_SOC_28_MAG_00037_000000001286	558	0.134908	1	0.0923077	0.15534	0.175439	0.769231
TARA_SOC_28_MAG_00037_000000001296	5725	0.05715	0	0.654545	0.155556	0	1
TARA_SOC_28_MAG_00037_000000001299	1793	0.123284	0	0.625	0.0588235	0.0444444	0.842105
TARA_SOC_28_MAG_00037_000000001299	2933	0.11688	0	0.282051	0	0	0.909091
TARA_SOC_28_MAG_00037_000000001299	3864	0.145442	0	0.435897	0	0.266667	1
TARA_SOC_28_MAG_00037_000000001307	4104	0.11688	0.285714	0.73913	0.975	0.96	0.25
TARA_SOC_28_MAG_00037_000000001307	4105	0.11445	0.285714	0.73913	0.987342	0.96	0.25
TARA_SOC_28_MAG_00037_000000001307	4107	0.11445	0.285714	0.755556	0.987342	0.96	0.25
TARA_SOC_28_MAG_00037_000000001307	4108	0.11445	0.285714	0.755556	0.987342	0.96	0.25
TARA_SOC_28_MAG_00037_000000001307	4110	0.11445	0.285714	0.755556	0.987654	0.96	0.25
TARA_SOC_28_MAG_00037_000000001317	162	0.094425	0	0	0	0	1
TARA_SOC_28_MAG_00037_000000001323	2902	0.134908	0.4	0.942857	0.047619	0.25641	0.896552
TARA_SOC_28_MAG_00037_000000001334	4777	0.0976221	0	0.0327869	0.0253165	1	0
TARA_SOC_28_MAG_00037_000000001337	3777	0.0594269	0	0.42623	0.0204082	0	1
TARA_SOC_28_MAG_00037_000000001337	6188	0.143187	0	0.030303	0	0.0784314	0.962963
TARA_SOC_28_MAG_00037_000000001337	6196	0.106631	0	0.0307692	0	0.0408163	1
TARA_SOC_28_MAG_00037_000000001343	1936	0.127816	0.444444	0.882353	0.179104	0.111111	0.875
TARA_SOC_28_MAG_00037_000000001343	2568	0.142887	0	0.2	0.0322581	0.047619	0.941176
TARA_SOC_28_MAG_00037_000000001343	2616	0.138616	0	0.205128	0	0.0606061	0.933333
TARA_SOC_28_MAG_00037_000000001345	52	0.0597561	0.571429	0.928571	0.296296	0	0.956522
TARA_SOC_28_MAG_00037_000000001345	2647	0.119418	0	0.245614	0	0.0344828	0.933333
TARA_SOC_28_MAG_00037_000000001354	4852	0.125647	0	0.0588235	0.0196078	0.96	0
TARA_SOC_28_MAG_00037_000000001362	3646	0.134833	0	0.3125	0	0.12766	0.956522
TARA_SOC_28_MAG_00037_000000001362	4560	0.146941	0	0.712329	0.125	0.0645161	0.818182
TARA_SOC_28_MAG_00037_000000001375	13461	0.134833	0	0.767123	0	0.0377358	0.72
TARA_SOC_28_MAG_00037_000000001381	6233	0.127821	0.909091	0	0.188235	0.176471	0.842105
TARA_SOC_28_MAG_00037_000000001386	20417	0.115759	0	0	0	0.0677966	1
TARA_SOC_28_MAG_00037_000000001386	20426	0.11578	0	0.0506329	0.0416667	0.0322581	1
TARA_SOC_28_MAG_00037_000000001389	535	0.138761	0	0.931507	0.243902	0	0.666667
TARA_SOC_28_MAG_00037_000000001389	3928	0.128273	0.25	0.517241	0.161616	0	0.909091
TARA_SOC_28_MAG_00037_000000001389	12953	0.11578	0.8	0.290323	0.166667	0.218182	1
TARA_SOC_28_MAG_00037_000000001402	17418	0.110858	0.2	0.666667	0.218182	0	0.916667
TARA_SOC_28_MAG_00037_000000001409	4674	0.118045	0	0.964286	0.53211	0	0.777778
TARA_SOC_28_MAG_00037_000000001410	3959	0.094425	0.5	0.857143	0.173913	0.173913	1
TARA_SOC_28_MAG_00037_000000001410	3974	0.109711	0.285714	0.820513	0.150943	0.142857	0.947368
TARA_SOC_28_MAG_00037_000000001414	4681	0.109321	0.333333	0.31746	0.0506329	0	0.923077
TARA_SOC_28_MAG_00037_000000001415	50330	0.13143	0.888889	0.121212	0.35443	0.0333333	0.909091
TARA_SOC_28_MAG_00037_000000001415	52734	0.118155	0.153846	0.511628	0	0	0.842105
TARA_SOC_28_MAG_00037_000000001419	1554	0.0699591	0.333333	0.393939	0.659341	0.978723	0
TARA_SOC_28_MAG_00037_000000001421	3631	0.112769	0	0.489796	0.147368	0	0.933333
TARA_SOC_28_MAG_00037_000000001421	9818	0.129289	0	0.0888889	0.0263158	0	0.941176
TARA_SOC_28_MAG_00037_000000001421	15343	0.0729101	0	0.657534	0	0	0.88
TARA_SOC_28_MAG_00037_000000001424	28412	0.0729742	1	0.322581	0.0784314	0	0.782609
TARA_SOC_28_MAG_00037_000000001434	23533	0.117892	0	0.944444	0.988506	0.228571	0.105263
TARA_SOC_28_MAG_00037_000000001435	3467	0.141345	1	0.596491	0.367816	0	0.818182
TARA_SOC_28_MAG_00037_000000001435	8880	0.128635	0	0.2	0	0.0344828	0.928571
TARA_SOC_28_MAG_00037_000000001441	7070	0.12479	0.666667	0.597403	0.123711	0.235294	1
TARA_SOC_28_MAG_00037_000000001446	113	0.148228	0.307692	0.882353	0.0606061	0.205128	0.866667
TARA_SOC_28_MAG_00037_000000001446	119	0.135847	0.153846	0.857143	0.0277778	0.186047	0.83871
TARA_SOC_28_MAG_00037_000000001446	519	0.092364	0	0.4375	0.0681818	0	0.956522
TARA_SOC_28_MAG_00037_000000001447	19172	0.120855	0.4	0.914286	0.319149	0.175439	1
TARA_SOC_28_MAG_00037_000000001448	25523	0.115724	0.4	0.354839	0.122449	0.0888889	1
TARA_SOC_28_MAG_00037_000000001448	30517	0.127496	0	0.701299	0.755556	0.603774	0
TARA_SOC_28_MAG_00037_000000001448	32831	0.135637	0	0.987013	0.914894	0.65625	0.266667
TARA_SOC_28_MAG_00037_000000001452	1170	0.110858	0	0.90411	0.108696	0	0.695652
TARA_SOC_28_MAG_00037_000000001452	1391	0.132768	0.727273	0.972222	0.55814	0	0.888889
TARA_SOC_28_MAG_00037_000000001452	1464	0.0854618	0.75	0.816901	0.208333	0	0.869565
TARA_SOC_28_MAG_00037_000000001461	7140	0.109711	0	0.309859	0	0	0.916667
TARA_SOC_28_MAG_00037_000000001461	7592	0.123284	0	0.320988	0.025	0	0.9
TARA_SOC_28_MAG_00037_000000001461	10396	0.116049	0	0.394366	0	0.0425532	0.909091
TARA_SOC_28_MAG_00037_000000001462	9358	0.05715	0.181818	0.734177	0.0377358	0	0.923077
TARA_SOC_28_MAG_00037_000000001462	11267	0.118334	0.8	0.36	0.425	0	1
TARA_SOC_28_MAG_00037_000000001464	3299	0.1387	0.857143	0.721311	0.304348	0.0434783	0.857143
TARA_SOC_28_MAG_00037_000000001464	3427	0.0854618	0.571429	0.612903	0.152174	0.0888889	1
TARA_SOC_28_MAG_00037_000000001464	3434	0.0934364	0.285714	0.634921	0.131868	0.0952381	1
TARA_SOC_28_MAG_00037_000000001464	3437	0.0932664	0.285714	0.634921	0.130435	0.0930233	1
TARA_SOC_28_MAG_00037_000000001465	5235	0.0594269	0.5	0.493506	0.107527	0	1
TARA_SOC_28_MAG_00037_000000001467	9777	0.141531	0	0.393939	0.047619	0	0.869565
TARA_SOC_28_MAG_00037_000000001471	40	0.0964056	0.4	0.25	0	0.142857	1
TARA_SOC_28_MAG_00037_000000001481	4349	0.118334	0	0.95	0.0888889	0.2	0.818182
TARA_SOC_28_MAG_00037_000000001482	6609	0.139383	1	0.5	0.405063	0.0677966	0.916667
TARA_SOC_28_MAG_00037_000000001483	9027	0.0854618	0	0.972973	0.989691	0	0
TARA_SOC_28_MAG_00037_000000001486	4818	0.117892	0	0.736842	0.727273	0.846154	0.142857
TARA_SOC_28_MAG_00037_000000001492	1197	0.042178	0	0.97561	0.0567376	0.0701754	1
TARA_SOC_28_MAG_00037_000000001493	4175	0.133118	0	0.736842	0.357895	0	0.869565
TARA_SOC_28_MAG_00037_000000001499	5819	0.0522037	0.857143	0.177778	0.634146	1	0
TARA_SOC_28_MAG_00037_000000001501	1160	0.143187	0	0.78481	0	0	0.666667
TARA_SOC_28_MAG_00037_000000001507	10630	0.122614	0.245614	0.644068	0.0530973	0.24	1
TARA_SOC_28_MAG_00037_000000001513	8042	0.109711	0.4	0.181818	0.884615	1	0.3
TARA_SOC_28_MAG_00037_000000001519	12113	0.11883	0	0.111111	0	0.108108	1
TARA_SOC_28_MAG_00037_000000001519	20062	0.0952942	0	1	0.909091	0.0588235	0
TARA_SOC_28_MAG_00037_000000001536	598	0.120008	0.923077	0	0	0	0.588235
TARA_SOC_28_MAG_00037_000000001537	6549	0.133857	0.125	0.0253165	0	0	0.914286
TARA_SOC_28_MAG_00037_000000001540	10775	0.134908	0.444444	0.912281	0.261905	0.142857	0.923077
TARA_SOC_28_MAG_00037_000000001551	71	0.125583	0	0.923077	0.833333	1	0.4
TARA_SOC_28_MAG_00037_000000001551	72	0.125583	0	0.923077	0.833333	1	0.4
TARA_SOC_28_MAG_00037_000000001551	86	0.140769	0	0.969697	0.784314	1	0.4
TARA_SOC_28_MAG_00037_000000001552	1600	0.109711	0.4	0.888889	0.153846	0.0689655	0.857143
TARA_SOC_28_MAG_00037_000000001552	8195	0.12479	1	0.409091	0.27027	0.173913	0.933333
TARA_SOC_28_MAG_00037_000000001553	16	0.118334	0.666667	0.666667	0.461538	0	1
TARA_SOC_28_MAG_00037_000000001554	723	0.110858	0	0.918919	0.9375	0.0555556	0
TARA_SOC_28_MAG_00037_000000001554	726	0.094425	0	0.974359	0.9375	0.0526316	0
TARA_SOC_28_MAG_00037_000000001561	2666	0.136047	0	0.972973	0.0645161	0.129032	0.695652
TARA_SOC_28_MAG_00037_000000001563	5028	0.103485	0	0.168675	0.60241	0.769231	0
TARA_SOC_28_MAG_00037_000000001563	47451	0.0870162	0.5	0.594595	0.2	0.0392157	1
TARA_SOC_28_MAG_00037_000000001563	47512	0.117501	0.333333	0.765432	0.205607	0	0.857143
TARA_SOC_28_MAG_00037_000000001577	76	0.132402	0.571429	0.166667	0.114286	0.2	1
TARA_SOC_28_MAG_00037_000000001583	4099	0.0854618	0.571429	0.42623	0.0227273	0	0.888889
TARA_SOC_28_MAG_00037_000000001583	4438	0.0975276	0.285714	0.597015	0	0.0307692	0.875
TARA_SOC_28_MAG_00037_000000001583	5952	0.0586886	0	0.969697	0.19802	0.047619	0.88
TARA_SOC_28_MAG_00037_000000001583	8091	0.118334	0.666667	0.710526	0.08	0.0333333	0.8
TARA_SOC_28_MAG_00037_000000001583	8149	0.114721	0.888889	0.610169	0.0740741	0	0.727273
TARA_SOC_28_MAG_00037_000000001583	8551	0.0522037	0	0.963855	0.113636	0.037037	0.909091
TARA_SOC_28_MAG_00037_000000001583	9153	0.0594269	0	0.857143	0.0652174	0	0.842105
TARA_SOC_28_MAG_00037_000000001584	7336	0.122614	0	0.233333	0	0	0.909091
TARA_SOC_28_MAG_00037_000000001584	12179	0.11688	0	0.0625	0.0222222	0.0625	1
TARA_SOC_28_MAG_00037_000000001584	12939	0.118334	0	0.107143	0	0.105263	1
TARA_SOC_28_MAG_00037_000000001584	13250	0.122374	0	0.0519481	0	0.0416667	0.965517
TARA_SOC_28_MAG_00037_000000001587	700	0.0962231	0	0.207792	0	0	0.962963
TARA_SOC_28_MAG_00037_000000001587	7778	0.115724	0	0.025974	0	0	0.96
TARA_SOC_28_MAG_00037_000000001595	1551	0.114721	0	0.35	0.0338983	0.0526316	0.952381
TARA_SOC_28_MAG_00037_000000001610	6573	0.140433	0	0.617647	0.0186916	0.325581	1
TARA_SOC_28_MAG_00037_000000001614	4909	0.129594	0	0.794872	0.111111	0	0.727273
TARA_SOC_28_MAG_00037_000000001615	1389	0.0546362	0.5	0.7	0.0869565	0.0444444	1
TARA_SOC_28_MAG_00037_000000001619	2395	0.0669906	0.166667	0.767677	0.28169	0	1
TARA_SOC_28_MAG_00037_000000001630	53	0.0854618	0	0.769231	0.888889	1	0.307692
TARA_SOC_28_MAG_00037_000000001648	1855	0.127496	0.8	0.212121	0.0392157	0.342857	0.947368
TARA_SOC_28_MAG_00037_000000001653	3260	0.094425	0	0	0	0	1
TARA_SOC_28_MAG_00037_000000001654	97	0.1387	0	0.72	0.025974	0.375	1
TARA_SOC_28_MAG_00037_000000001654	1039	0.102441	0.571429	0.680851	0.380952	0	1
TARA_SOC_28_MAG_00037_000000001654	2344	0.094425	0	0.97619	0.11215	0.325581	0.974359
TARA_SOC_28_MAG_00037_000000001655	102	0.0772296	0	0.05	0.391304	0.909091	0
TARA_SOC_28_MAG_00037_000000001660	8061	0.122614	0.75	0.793103	0.488889	0	0.947368
TARA_SOC_28_MAG_00037_000000001660	9797	0.0854618	0.75	0.72	0.0434783	0	0.8
TARA_SOC_28_MAG_00037_000000001662	829	0.0964056	0.25	0.405797	0.047619	0	0.933333
TARA_SOC_28_MAG_00037_000000001662	881	0.11688	0.333333	0.3125	0.0238095	0	0.888889
TARA_SOC_28_MAG_00037_000000001662	1492	0.127821	0.333333	0.212121	0.105263	0	0.933333
TARA_SOC_28_MAG_00037_000000001666	8229	0.118155	0	0.842105	0.0941176	0.285714	0.952381
TARA_SOC_28_MAG_00037_000000001670	5838	0.11688	0	0.939394	0.237624	0	0.702703
TARA_SOC_28_MAG_00037_000000001670	8211	0.0854618	0	1	0.0430108	0	0.666667
TARA_SOC_28_MAG_00037_000000001670	8220	0.0854618	0	1	0.0430108	0	0.666667
TARA_SOC_28_MAG_00037_000000001670	8876	0.0772296	0.181818	0.966667	0.173077	0	0.818182
TARA_SOC_28_MAG_00037_000000001670	9420	0.0855333	0.333333	0.941176	0.465116	0	0.962963
TARA_SOC_28_MAG_00037_000000001670	9446	0.092364	0.285714	0.986667	0.404762	0	0.888889
TARA_SOC_28_MAG_00037_000000001670	9544	0.0540418	0	0.962963	0.0963855	0	0.823529
TARA_SOC_28_MAG_00037_000000001670	9779	0.108483	0.333333	0.657143	0.277778	0	0.962963
TARA_SOC_28_MAG_00037_000000001670	9803	0.118334	0.333333	0.767123	0.277778	0	0.888889
TARA_SOC_28_MAG_00037_000000001670	12079	0.110858	0.857143	0.886076	0.207547	0	0.761905
TARA_SOC_28_MAG_00037_000000001670	12111	0.118334	0.857143	0.987342	0.27027	0	0.736842
TARA_SOC_28_MAG_00037_000000001670	12502	0.116049	0	0.793651	0.138889	0	0.769231
TARA_SOC_28_MAG_00037_000000001670	13941	0.0620415	0.153846	0.958904	0.254902	0	0.888889
TARA_SOC_28_MAG_00037_000000001673	12717	0.125647	0	0.682927	0.0285714	0.326531	1
TARA_SOC_28_MAG_00037_000000001673	19088	0.0932664	0.4	0.321429	0.0481928	0.0833333	1
TARA_SOC_28_MAG_00037_000000001684	2081	0.144666	0	0.6	0.0212766	0.20339	0.923077
TARA_SOC_28_MAG_00037_000000001684	2093	0.0772296	0	0.637681	0.0206186	0.0645161	0.933333
TARA_SOC_28_MAG_00037_000000001684	2121	0.109711	0	0.535211	0.0606061	0.0615385	0.923077
TARA_SOC_28_MAG_00037_000000001693	4414	0.102479	0.933333	0.117647	0.367347	0.1	1
TARA_SOC_28_MAG_00037_000000001694	309	0.11688	0.444444	0.631579	0.152174	0.153846	1
TARA_SOC_28_MAG_00037_000000001696	1364	0.102267	0.666667	0.927536	0.292683	0.157895	1
TARA_SOC_28_MAG_00037_000000001696	1829	0.132102	0.615385	0.8	0.275	0.12766	0.956522
TARA_SOC_28_MAG_00037_000000001696	1908	0.145872	0.333333	0.538462	0.184211	0.0754717	0.952381
TARA_SOC_28_MAG_00037_000000001696	5123	0.0991589	0.285714	0.734177	0.0533333	0.05	0.869565
TARA_SOC_28_MAG_00037_000000001696	7661	0.118334	0	0.927536	0.27027	0.0816327	0.8
TARA_SOC_28_MAG_00037_000000001697	5547	0.118334	0.142857	0.626506	0.0357143	0.105263	0.9
TARA_SOC_28_MAG_00037_000000001697	15254	0.094425	0	0	0	1	0
TARA_SOC_28_MAG_00037_000000001697	15303	0.125583	0	0.32	0.16	1	0
TARA_SOC_28_MAG_00037_000000001703	562	0.133857	0.666667	0.38806	0.328767	0	0.96
TARA_SOC_28_MAG_00037_000000001715	2183	0.134908	0	0.581818	0.258824	0	0.909091
TARA_SOC_28_MAG_00037_000000001715	6678	0.0854618	1	0.590164	0.15534	0	0.8
TARA_SOC_28_MAG_00037_000000001715	8134	0.109711	1	0.507463	0.291667	0.136364	0.956522
TARA_SOC_28_MAG_00037_000000001717	969	0.13124	0	0.761905	0.117647	0.315789	1
TARA_SOC_28_MAG_00037_000000001719	1448	0.0742463	0	0.96	0.304348	0.173913	1
TARA_SOC_28_MAG_00037_000000001729	1653	0.127821	0	0	0.047619	0	0.967742
TARA_SOC_28_MAG_00037_000000001729	4818	0.134908	1	0.746269	0.964706	0.930233	0.0952381
TARA_SOC_28_MAG_00037_000000001729	7783	0.144824	0	0	0.0215054	0	0.933333
TARA_SOC_28_MAG_00037_000000001731	13146	0.122614	0.285714	0.984615	0.583333	0.04	0.923077
TARA_SOC_28_MAG_00037_000000001738	1848	0.0522037	0	0.816901	0.0222222	0.0588235	0.941176
TARA_SOC_28_MAG_00037_000000001746	4046	0.0976221	0	0.590164	0.873239	0.869565	0.210526
TARA_SOC_28_MAG_00037_000000001746	4109	0.110858	0	0.45283	0.927536	0.97561	0.375
TARA_SOC_28_MAG_00037_000000001747	14623	0.0594269	0	0.818182	0.158416	0	0.909091
TARA_SOC_28_MAG_00037_000000001747	17397	0.0546362	0	0.717949	0.045977	0.0384615	0.96
TARA_SOC_28_MAG_00037_000000001747	17490	0.0540418	0	0.732394	0.12766	0.0408163	1
TARA_SOC_28_MAG_00037_000000001748	215	0.1442	0	0.115385	0.0869565	1	0.0869565
TARA_SOC_28_MAG_00037_000000001763	930	0.122614	0.444444	0.811594	0.259259	0.0769231	0.923077
TARA_SOC_28_MAG_00037_000000001771	570	0.116049	0	0.981818	0.491803	0.108108	0.875
TARA_SOC_28_MAG_00037_000000001787	289	0.094425	0.8	0.222222	0.378378	1	0
TARA_SOC_28_MAG_00037_000000001787	18479	0.119585	0.666667	0.987013	0.431818	0	0.846154
TARA_SOC_28_MAG_00037_000000001787	20377	0.05715	1	0.387097	0.326087	0	1
TARA_SOC_28_MAG_00037_000000001787	20395	0.0742463	1	0.387097	0.3125	0	0.941176
TARA_SOC_28_MAG_00037_000000001787	20401	0.094425	1	0.393939	0.319149	0	0.888889
TARA_SOC_28_MAG_00037_000000001791	1231	0.146343	0	0.107143	0.144928	0.909091	0
TARA_SOC_28_MAG_00037_000000001791	9699	0.12479	0	0	0.056338	0.923077	0
TARA_SOC_28_MAG_00037_000000001798	37285	0.0932664	0	0.8	0.0860215	0	0.8
TARA_SOC_28_MAG_00037_000000001814	4724	0.122614	0.285714	0.658824	0.115385	0.196721	1
TARA_SOC_28_MAG_00037_000000001820	1823	0.0664033	0	0.339623	0	0	1
TARA_SOC_28_MAG_00037_000000001820	1882	0.134833	0.4	0.5	0.346667	0	1
TARA_SOC_28_MAG_00037_000000001820	1906	0.115724	0.8	0.580645	0.333333	0	0.923077
TARA_SOC_28_MAG_00037_000000001820	2032	0.094425	0	0	0	0	1
TARA_SOC_28_MAG_00037_000000001820	2859	0.132402	1	0.210526	0.153846	0.25	0.857143
TARA_SOC_28_MAG_00037_000000001828	5999	0.0522037	0	0.892308	0.0560748	0	0.857143
TARA_SOC_28_MAG_00037_000000001828	6160	0.133857	0.25	0.955224	0.097561	0	0.666667
TARA_SOC_28_MAG_00037_000000001828	15011	0.108713	0.222222	0.762887	0.144578	0.185185	1
TARA_SOC_28_MAG_00037_000000001832	1340	0.110858	0.666667	0.395604	0.137931	0.0888889	0.947368
TARA_SOC_28_MAG_00037_000000001832	1773	0.0854618	0.8	0.860465	0.357895	0	0.928571
TARA_SOC_28_MAG_00037_000000001837	4598	0.122614	0	0.266667	0.259259	0.941176	0
TARA_SOC_28_MAG_00037_000000001837	4661	0.122614	0.75	0.935065	0.94382	0.833333	0
TARA_SOC_28_MAG_00037_000000001838	1190	0.12479	1	0.539683	0.433735	0.08	0.962963
TARA_SOC_28_MAG_00037_000000001842	11418	0.118334	0	0.962963	0.92	0.0677966	0.0571429
TARA_SOC_28_MAG_00037_000000001842	11439	0.110858	0	1	0.901961	0.0344828	0.0540541
TARA_SOC_28_MAG_00037_000000001852	13202	0.0706626	0.5	0.918033	0.183673	0.0754717	0.956522
TARA_SOC_28_MAG_00037_000000001857	10404	0.134833	0.857143	0.965517	0.444444	0.0701754	0.888889
TARA_SOC_28_MAG_00037_000000001860	2934	0.0654285	0.153846	0.742268	0.116279	0.0344828	0.96
TARA_SOC_28_MAG_00037_000000001866	1048	0.133857	0.2	0.816901	0.372093	0	0.869565
TARA_SOC_28_MAG_00037_000000001866	5764	0.0663883	0.8	0.575	0.278481	0	1
TARA_SOC_28_MAG_00037_000000001869	6140	0.092555	0	1	0.987342	0	0.0588235
TARA_SOC_28_MAG_00037_000000001875	16	0.0819651	1	0	0.37037	0	0.923077
TARA_SOC_28_MAG_00037_000000001875	31	0.125647	1	0	0.30303	0	0.75
TARA_SOC_28_MAG_00037_000000001879	4777	0.134908	0	0.475	0.0555556	0.216216	1
TARA_SOC_28_MAG_00037_000000001880	1449	0.12479	1	0.0625	0.666667	0.8	0.166667
TARA_SOC_28_MAG_00037_000000001886	4173	0.0964056	0.923077	0.202247	0.436364	0	1
TARA_SOC_28_MAG_00037_000000001893	1880	0.0854618	1	0.941176	0.262295	0.0588235	0.857143
TARA_SOC_28_MAG_00037_000000001893	2728	0.108483	0.4	0.693878	0.208955	0.0434783	0.947368
TARA_SOC_28_MAG_00037_000000001896	2445	0.0854618	0.25	1	0.311111	0.114286	0.96
TARA_SOC_28_MAG_00037_000000001896	5421	0.142108	0	0.346667	0	0	0.857143
TARA_SOC_28_MAG_00037_000000001896	5507	0.12038	0	0.83871	0.185567	0.181818	0.909091
TARA_SOC_28_MAG_00037_000000001896	5804	0.0729101	0	0.289855	0	0	1
TARA_SOC_28_MAG_00037_000000001896	5969	0.144088	0	0.295082	0.02	0	0.88
TARA_SOC_28_MAG_00037_000000001896	6970	0.094425	0	0.895522	0.358974	0.115385	0.952381
TARA_SOC_28_MAG_00037_000000001896	7329	0.0772296	0.222222	0.346154	0	0	0.962963
TARA_SOC_28_MAG_00037_000000001896	7615	0.0854618	0	0.305556	0	0	0.967742
TARA_SOC_28_MAG_00037_000000001899	2742	0.094425	0	0	0	0	1
TARA_SOC_28_MAG_00037_000000001904	10769	0.0824922	0.4	0.921053	0.31068	0.0833333	1
TARA_SOC_28_MAG_00037_000000001917	8543	0.127821	0	0.0454545	0	0.12	1
TARA_SOC_28_MAG_00037_000000001924	3741	0.122614	0.25	0.243243	0.716981	1	0.25
TARA_SOC_28_MAG_00037_000000001925	1732	0.134659	0	0.128205	0	0.149254	1
TARA_SOC_28_MAG_00037_000000001932	4269	0.125647	0.181818	0.0857143	0.0229885	1	0
TARA_SOC_28_MAG_00037_000000001945	5012	0.0772296	0.6	1	0.295455	0.0322581	0.916667
TARA_SOC_28_MAG_00037_000000001945	5232	0.0934364	0.222222	0.923077	0.207792	0	0.823529
TARA_SOC_28_MAG_00037_000000001945	7006	0.0935185	0.8	0.885714	0.222222	0	0.823529
TARA_SOC_28_MAG_00037_000000001945	7446	0.0522037	0	0.83871	0	0.0851064	0.956522
TARA_SOC_28_MAG_00037_000000001945	8439	0.0976221	0.5	0.387097	0	0.105263	0.941176
TARA_SOC_28_MAG_00037_000000001945	8510	0.0636457	0.333333	0.712329	0	0.0784314	0.952381
TARA_SOC_28_MAG_00037_000000001945	9308	0.0597561	0.285714	0.477612	0	0	0.965517
TARA_SOC_28_MAG_00037_000000001945	9439	0.122614	0	0.693878	0.0116279	0	0.75
TARA_SOC_28_MAG_00037_000000001945	10189	0.0522037	0	0.509091	0	0	1
TARA_SOC_28_MAG_00037_000000001945	10445	0.0742463	0	0.59375	0	0	0.9
TARA_SOC_28_MAG_00037_000000001945	10507	0.0522037	0	0.666667	0	0	0.96
TARA_SOC_28_MAG_00037_000000001945	11578	0.13143	0	0.830769	0	0.170213	0.8
TARA_SOC_28_MAG_00037_000000001945	11579	0.134908	0	0.830769	0	0.177778	0.8
TARA_SOC_28_MAG_00037_000000001945	11637	0.0540418	0	0.698795	0	0.101695	1
TARA_SOC_28_MAG_00037_000000001945	11702	0.109711	0	0.68	0.037037	0	0.8
TARA_SOC_28_MAG_00037_000000001945	11726	0.0772296	0	0.708333	0.0357143	0	0.857143
TARA_SOC_28_MAG_00037_000000001945	11731	0.0589561	0	0.702128	0.034188	0	0.909091
TARA_SOC_28_MAG_00037_000000001945	11756	0.0934364	0	0.636364	0.0377358	0	0.857143
TARA_SOC_28_MAG_00037_000000001951	19255	0.133857	0	0.813559	0.202532	0	0.75
TARA_SOC_28_MAG_00037_000000001951	22096	0.11578	0.307692	0.857143	0.195652	0.142857	0.941176
TARA_SOC_28_MAG_00037_000000001952	2034	0.110505	0	0	0.229008	0.888889	0
TARA_SOC_28_MAG_00037_000000001963	4750	0.109711	0	0.795181	0.211765	0.212766	1
TARA_SOC_28_MAG_00037_000000001966	11003	0.127821	0.5	0.0298507	0.0555556	0.08	0.909091
TARA_SOC_28_MAG_00037_000000001967	53	0.0991589	0	1	0	0.378378	0.933333
TARA_SOC_28_MAG_00037_000000001976	3301	0.0932664	0	0.0714286	0	0	1
TARA_SOC_28_MAG_00037_000000001981	3633	0.0522037	0	0.818182	0.0449438	0.0606061	0.956522
TARA_SOC_28_MAG_00037_000000001981	4070	0.120956	0	0.948718	0.14433	0.36	0.965517
TARA_SOC_28_MAG_00037_000000001987	10486	0.0669906	0	0.985075	0.097561	0	0.75
TARA_SOC_28_MAG_00037_000000002018	3153	0.146343	0	0.898551	0.0481928	0.212766	0.8
TARA_SOC_28_MAG_00037_000000002029	23186	0.125647	0.75	1	0.545455	0	0.875
TARA_SOC_28_MAG_00037_000000002034	32	0.128273	0.333333	0.0952381	0.0512821	0.153846	1
TARA_SOC_28_MAG_00037_000000002037	4206	0.129289	0.222222	0.888889	0.10989	0	0.714286
TARA_SOC_28_MAG_00037_000000002037	9408	0.05715	0.333333	0.9375	0.0240964	0	0.833333
TARA_SOC_28_MAG_00037_000000002037	9411	0.094425	0.333333	0.90625	0.0235294	0	0.75
TARA_SOC_28_MAG_00037_000000002037	10085	0.094425	0	0.984127	0.0857143	0	0.666667
TARA_SOC_28_MAG_00037_000000002037	10366	0.11688	0	0.852941	0.0722892	0	0.7
TARA_SOC_28_MAG_00037_000000002039	1185	0.118334	0	0.848485	0.575	0.0465116	0.947368
TARA_SOC_28_MAG_00037_000000002049	518	0.13032	0	0.821918	0.0769231	0.0465116	0.736842
TARA_SOC_28_MAG_00037_000000002049	686	0.144088	0	0.764706	0.040404	0	0.695652
TARA_SOC_28_MAG_00037_000000002049	1619	0.118334	0.333333	0.924731	0.114943	0	0.727273
TARA_SOC_28_MAG_00037_000000002061	13152	0.0772296	0.444444	0.896552	0.285714	0	0.928571
TARA_SOC_28_MAG_00037_000000002065	12717	0.12479	0.4	0.179104	0.0645161	0	0.9
TARA_SOC_28_MAG_00037_000000002065	15173	0.0792839	0	0.35	0.0560748	0	1
TARA_SOC_28_MAG_00037_000000002068	5857	0.142758	0	0	0	0.0727273	0.962963
TARA_SOC_28_MAG_00037_000000002069	1741	0.0772296	0	0.898876	0	0	0.740741
TARA_SOC_28_MAG_00037_000000002071	8719	0.13124	0	0.08	0.047619	0.952381	0
TARA_SOC_28_MAG_00037_000000002091	10995	0.134908	0	0.90411	0.403361	0.1	0.857143
TARA_SOC_28_MAG_00037_000000002092	5002	0.110858	0.4	0	0.0909091	0.967742	0
TARA_SOC_28_MAG_00037_000000002092	5003	0.125647	0.4	0	0.0888889	0.9375	0
TARA_SOC_28_MAG_00037_000000002092	5007	0.126142	0.4	0	0.0851064	0.9375	0
TARA_SOC_28_MAG_00037_000000002092	5011	0.112235	0.4	0	0.0833333	0.967742	0
TARA_SOC_28_MAG_00037_000000002094	257	0.094425	0	0.444444	0.967742	0.888889	0.285714
TARA_SOC_28_MAG_00037_000000002095	5971	0.103849	1	0.08	0.125	0.971429	0.117647
TARA_SOC_28_MAG_00037_000000002096	946	0.133857	0	0.485714	0.0421053	0	0.842105
TARA_SOC_28_MAG_00037_000000002096	5778	0.143793	0.8	0.933333	0.3	0	0.75
TARA_SOC_28_MAG_00037_000000002098	2399	0.113909	0	0.714286	0.113636	0.195122	0.967742
TARA_SOC_28_MAG_00037_000000002100	2595	0.042178	0.333333	0.939394	0.116279	0	1
TARA_SOC_28_MAG_00037_000000002104	847	0.110858	0	0.8	0.349206	0.142857	1
TARA_SOC_28_MAG_00037_000000002110	27471	0.103877	0	0.918033	0	0.0526316	0.705882
TARA_SOC_28_MAG_00037_000000002111	1462	0.0835825	0.5	0.981818	0.144578	0.121212	0.923077
TARA_SOC_28_MAG_00037_000000002120	8559	0.115724	0.5	0.927536	0.264463	0.192308	1
TARA_SOC_28_MAG_00037_000000002130	170	0.0621611	0	1	0.760563	0	1
TARA_SOC_28_MAG_00037_000000002135	17016	0.103877	0	0.6875	0.938776	0.714286	0.153846
TARA_SOC_28_MAG_00037_000000002139	1040	0.120956	0.222222	0.943396	0.0206186	0.243902	0.875
TARA_SOC_28_MAG_00037_000000002139	1959	0.134908	0	0.928571	0.037037	0.297872	0.857143
TARA_SOC_28_MAG_00037_000000002139	2445	0.0522037	0	0.97619	0.0421053	0.205128	1
TARA_SOC_28_MAG_00037_000000002143	29200	0.0996876	0.285714	0.893617	0.270833	0	0.857143
TARA_SOC_28_MAG_00037_000000002144	170	0.114721	0	0.333333	0.037037	0	0.923077
TARA_SOC_28_MAG_00037_000000002166	6434	0.132102	0.4	0.957746	0.990099	0.952381	0.235294
TARA_SOC_28_MAG_00037_000000002169	32381	0.144666	0.8	0.349206	0.369565	0.047619	0.967742
TARA_SOC_28_MAG_00037_000000002173	1264	0.110858	0	0.125	0.0714286	1	0
TARA_SOC_28_MAG_00037_000000002173	1265	0.0597561	1	0.967742	0.538462	0	1
TARA_SOC_28_MAG_00037_000000002175	8774	0.134908	0.666667	0.945946	0.243902	0.097561	0.846154
TARA_SOC_28_MAG_00037_000000002175	9967	0.110858	0.222222	0.972973	0.119048	0	0.705882
TARA_SOC_28_MAG_00037_000000002175	9998	0.084688	0.25	0.974359	0.210526	0	0.823529
TARA_SOC_28_MAG_00037_000000002175	10792	0.140806	0	0.925373	0.421053	0.0454545	0.782609
TARA_SOC_28_MAG_00037_000000002176	4710	0.0905832	0	0.988764	0.290909	0.117647	0.88
TARA_SOC_28_MAG_00037_000000002179	31457	0.0942954	0	0.825397	0.0810811	0.153846	0.909091
TARA_SOC_28_MAG_00037_000000002182	3023	0.0772296	0	0.983607	0.185567	0	0.761905
TARA_SOC_28_MAG_00037_000000002192	385	0.129289	0	0.285714	0.108108	0	0.947368
TARA_SOC_28_MAG_00037_000000002195	2047	0.123284	0	0.975	0.823529	0	0
TARA_SOC_28_MAG_00037_000000002200	4991	0.094425	0	0	0	0	1
TARA_SOC_28_MAG_00037_000000002200	6414	0.0934364	0	0.666667	0.1	0	0.875
TARA_SOC_28_MAG_00037_000000002200	6426	0.13124	0	0.605263	0.097561	0	0.823529
TARA_SOC_28_MAG_00037_000000002200	6481	0.0976221	0.222222	0.606061	0.0759494	0	0.888889
TARA_SOC_28_MAG_00037_000000002200	6902	0.0772296	0	0.677966	0.12987	0	0.923077
TARA_SOC_28_MAG_00037_000000002200	7090	0.143793	0	0.60241	0.0243902	0.0327869	0.8
TARA_SOC_28_MAG_00037_000000002200	9730	0.106631	0	0.701754	0.0860215	0.0425532	0.857143
TARA_SOC_28_MAG_00037_000000002202	621	0.143852	0.222222	0.193548	0.0631579	0.140351	1
TARA_SOC_28_MAG_00037_000000002202	6810	0.106631	0	0.298507	0.0434783	0	0.952381
TARA_SOC_28_MAG_00037_000000002234	10022	0.139245	1	0.727273	0.125	0.117647	0.761905
TARA_SOC_28_MAG_00037_000000002250	1084	0.0522037	0.8	0.851064	0.097561	0	0.888889
TARA_SOC_28_MAG_00037_000000002251	573	0.126989	0.5	0.666667	0.195122	0.117647	0.962963
TARA_SOC_28_MAG_00037_000000002251	2628	0.144367	0	0.690909	0.173913	0	0.8
TARA_SOC_28_MAG_00037_000000002302	3681	0.134504	0	0.976744	0.792453	0	0
TARA_SOC_28_MAG_00037_000000002307	1294	0.110858	1	0.819672	0.588235	0.0434783	1
TARA_SOC_28_MAG_00037_000000002316	2023	0.14828	0.285714	0.342105	0.94382	0.914286	0.285714
TARA_SOC_28_MAG_00037_000000002320	14240	0.143852	0	0.0285714	0.0243902	0	0.933333
TARA_SOC_28_MAG_00037_000000002324	8180	0.094425	0	0.612903	0.019802	0.195122	1
TARA_SOC_28_MAG_00037_000000002332	5172	0.0976221	1	0.0273973	0.164706	0.333333	0.923077
TARA_SOC_28_MAG_00037_000000002332	9052	0.05715	0	0.6	0.111111	0	1
TARA_SOC_28_MAG_00037_000000002333	913	0.0975276	0.285714	0.222222	0.0689655	0.0408163	1
TARA_SOC_28_MAG_00037_000000002333	30139	0.114721	0.4	0.533333	0.197531	0	0.941176
TARA_SOC_28_MAG_00037_000000002333	31294	0.125647	0	0.933333	0.0769231	0.24	0.842105
TARA_SOC_28_MAG_00037_000000002333	31397	0.103909	0	0.861111	0.181818	0.264151	1
TARA_SOC_28_MAG_00037_000000002333	40201	0.128273	0.571429	0.91358	0.0705882	0.113208	0.8
TARA_SOC_28_MAG_00037_000000002333	42433	0.14791	1	0.618182	0.477273	0	0.875
TARA_SOC_28_MAG_00037_000000002333	42518	0.0729101	0.285714	0.806452	0.103093	0	0.888889
TARA_SOC_28_MAG_00037_000000002334	1110	0.0605899	0	0.611111	0	0.0625	0.967742
TARA_SOC_28_MAG_00037_000000002335	2476	0.0854618	0.4	0.142857	0.0909091	0	1
TARA_SOC_28_MAG_00037_000000002343	11130	0.108445	0	0.233333	0.790123	0.974359	0.315789
TARA_SOC_28_MAG_00037_000000002343	21691	0.11578	0	0.916667	0.367816	0	0.777778
TARA_SOC_28_MAG_00037_000000002354	63	0.120143	1	0.137931	0.222222	0.25	0.909091
TARA_SOC_28_MAG_00037_000000002368	12794	0.114312	0	0.105263	0.0357143	1	0
TARA_SOC_28_MAG_00037_000000002368	12802	0.094425	0	0.0416667	0.0655738	1	0
TARA_SOC_28_MAG_00037_000000002372	9595	0.110858	0	0.0909091	0	0	0.956522
TARA_SOC_28_MAG_00037_000000002372	15734	0.0917852	0	0.656716	0.0412371	0	0.857143
TARA_SOC_28_MAG_00037_000000002394	16800	0.12038	0.153846	0.881356	0.421053	0.0869565	0.947368
TARA_SOC_28_MAG_00037_000000002394	16859	0.116049	0	0.607143	0.0217391	0.1	0.888889
TARA_SOC_28_MAG_00037_000000002394	18571	0.134908	0.285714	0.571429	0	0.0512821	0.833333
TARA_SOC_28_MAG_00037_000000002394	22000	0.0669906	0	0.537313	0	0.0888889	1
TARA_SOC_28_MAG_00037_000000002394	24873	0.129289	0	0.608696	0.0869565	0	0.818182
TARA_SOC_28_MAG_00037_000000002396	3029	0.139897	1	0.0322581	0.0761905	0.0967742	0.625
TARA_SOC_28_MAG_00037_000000002411	6227	0.094425	0	0	0	1	0
TARA_SOC_28_MAG_00037_000000002423	570	0.141521	0.222222	0.534884	0.262069	0	0.944444
TARA_SOC_28_MAG_00037_000000002428	4969	0.142513	0.5	1	0.631579	1	0
TARA_SOC_28_MAG_00037_000000002428	8919	0.0854618	0	0.162162	0	0	1
TARA_SOC_28_MAG_00037_000000002430	4599	0.144666	1	0.666667	0.956522	0.75	0
TARA_SOC_28_MAG_00037_000000002437	362	0.128688	0	0.823529	0.888889	0.888889	0.333333
TARA_SOC_28_MAG_00037_000000002451	29742	0.127821	0.8	0.0555556	0.153846	0.266667	0.952381
TARA_SOC_28_MAG_00037_000000002454	907	0.103645	0	0.03125	0	1	0
TARA_SOC_28_MAG_00037_000000002462	11480	0.148267	0.285714	0.111111	0.105263	0.111111	1
TARA_SOC_28_MAG_00037_000000002469	3823	0.0449323	0	0.944444	0.211765	0	0.952381
TARA_SOC_28_MAG_00037_000000002474	380	0.118334	0	0	0	0.952381	0
TARA_SOC_28_MAG_00037_000000002479	2685	0.118222	0	0	0	0.0833333	1
TARA_SOC_28_MAG_00037_000000002484	13786	0.110858	0	0.08	0	0	0.96
TARA_SOC_28_MAG_00037_000000002485	6549	0.116049	0	0.970588	0.25641	0.171429	0.857143
TARA_SOC_28_MAG_00037_000000002494	5240	0.134908	0	0.571429	0.0333333	0	0.8
TARA_SOC_28_MAG_00037_000000002497	2999	0.110858	0	0.363636	0.989011	0.863636	0.315789
TARA_SOC_28_MAG_00037_000000002504	8193	0.123284	0	0.45	0.0860215	0.0416667	0.923077
TARA_SOC_28_MAG_00037_000000002523	3069	0.128255	0	0.965517	0.282353	0	0.666667
TARA_SOC_28_MAG_00037_000000002527	13546	0.106719	0	0.3125	0	0.0357143	0.947368
TARA_SOC_28_MAG_00037_000000002528	9340	0.0905832	0.125	0.873239	0.148936	0	0.818182
TARA_SOC_28_MAG_00037_000000002534	4952	0.1011	0	0.44186	0.0645161	0.102564	1
TARA_SOC_28_MAG_00037_000000002536	611	0.110858	1	0.222222	0.829268	0.857143	0.142857
TARA_SOC_28_MAG_00037_000000002546	5061	0.0792839	0	0.884615	0.386364	0.0952381	1
TARA_SOC_28_MAG_00037_000000002546	5074	0.115724	0	0.823529	0.4	0.102564	0.962963
TARA_SOC_28_MAG_00037_000000002546	5104	0.124526	0	0.901961	0.43956	0.166667	0.956522
TARA_SOC_28_MAG_00037_000000002546	5163	0.109711	0	0.3125	0	0	0.916667
TARA_SOC_28_MAG_00037_000000002554	1999	0.104878	0.857143	0.607143	0.3	0	0.9
TARA_SOC_28_MAG_00037_000000002554	4514	0.102441	0.333333	0.56	0.268293	0	1
TARA_SOC_28_MAG_00037_000000002556	5463	0.124195	0.4	0.60274	0.109589	0.190476	1
TARA_SOC_28_MAG_00037_000000002558	8430	0.128255	0	0.176471	0.0188679	0	0.923077
TARA_SOC_28_MAG_00037_000000002558	9960	0.118222	0.428571	0.586667	0.25974	0	0.947368
TARA_SOC_28_MAG_00037_000000002558	10309	0.042178	0	0.877193	0.206897	0	1
TARA_SOC_28_MAG_00037_000000002558	10310	0.042178	0	0.881356	0.206897	0	1
TARA_SOC_28_MAG_00037_000000002575	576	0.1175	0	0	0	0	0.956522
TARA_SOC_28_MAG_00037_000000002579	2652	0.142108	0.16	0.615385	0.857143	0.842105	0.173913
TARA_SOC_28_MAG_00037_000000002579	2664	0.115724	0.181818	0.222222	1	0.666667	0.105263
TARA_SOC_28_MAG_00037_000000002579	2667	0.109711	0.2	0.571429	0.933333	0.8	0.117647
TARA_SOC_28_MAG_00037_000000002582	2344	0.042178	0.25	0.741935	0	0	1
TARA_SOC_28_MAG_00037_000000002588	10264	0.103877	0.222222	0.883117	0.516854	0	0.96
TARA_SOC_28_MAG_00037_000000002596	6876	0.0594269	0.571429	0.947368	0.227848	0	0.916667
TARA_SOC_28_MAG_00037_000000002596	7970	0.0745394	0.5	0.344828	0.122449	0	1
TARA_SOC_28_MAG_00037_000000002596	8744	0.149158	0	0.945946	0.571429	0.0333333	0.782609
TARA_SOC_28_MAG_00037_000000002599	4529	0.118222	0	0.153846	0.040404	0	0.956522
TARA_SOC_28_MAG_00037_000000002599	7953	0.129671	0	0.43038	0.0425532	0	0.866667
TARA_SOC_28_MAG_00037_000000002599	8390	0.14828	0.285714	0.454545	0.0779221	0	0.857143
TARA_SOC_28_MAG_00037_000000002603	2370	0.0991589	0	0.140351	0.139535	1	0
TARA_SOC_28_MAG_00037_000000002610	1163	0.0522037	0.857143	0.375	0.964286	0.909091	0
TARA_SOC_28_MAG_00037_000000002611	1951	0.143793	1	0.807692	0.682927	0	0.952381
TARA_SOC_28_MAG_00037_000000002617	2609	0.0729101	1	0	0	0	0.666667
TARA_SOC_28_MAG_00037_000000002617	3312	0.094425	0	0	0	1	0
TARA_SOC_28_MAG_00037_000000002617	3866	0.148146	0	0.666667	0.666667	0.666667	0
TARA_SOC_28_MAG_00037_000000002617	4680	0.0669906	0.30137	0.166667	0	0	1
TARA_SOC_28_MAG_00037_000000002617	4682	0.0669906	0.30137	0.166667	0	0	1
TARA_SOC_28_MAG_00037_000000002617	4904	0.117767	0	0.888889	0.848485	0.941176	0.333333
TARA_SOC_28_MAG_00037_000000002617	6008	0.132609	0.222222	0.6	0.842105	0.875	0.153846
TARA_SOC_28_MAG_00037_000000002628	2883	0.11578	0	0.32	0.0533333	0	0.933333
TARA_SOC_28_MAG_00037_000000002637	2664	0.117892	0.333333	0.597015	0.231579	0.0769231	1
TARA_SOC_28_MAG_00037_000000002637	2926	0.0854618	0.5	0.1875	0.0421053	0	0.941176
TARA_SOC_28_MAG_00037_000000002642	3021	0.118334	0	0.830769	0.988506	0.0701754	0
TARA_SOC_28_MAG_00037_000000002643	15484	0.118222	0.2	0.970588	0.12	0.04	0.727273
TARA_SOC_28_MAG_00037_000000002643	15604	0.118334	0.363636	1	0.104167	0.0434783	0.727273
TARA_SOC_28_MAG_00037_000000002643	15889	0.0976221	0	0.964286	0.197531	0	0.714286
TARA_SOC_28_MAG_00037_000000002653	657	0.0966607	0	0.881356	0.153846	0	0.761905
TARA_SOC_28_MAG_00037_000000002655	486	0.133799	0	0	0.0235294	0.923077	0
TARA_SOC_28_MAG_00037_000000002657	5098	0.102267	0.285714	0.867925	0.1875	0.0769231	0.9
TARA_SOC_28_MAG_00037_000000002657	13702	0.122614	0	0.966667	0.240741	0.115385	0.782609
TARA_SOC_28_MAG_00037_000000002657	23948	0.094425	0	0.80597	0.0631579	0.047619	0.818182
TARA_SOC_28_MAG_00037_000000002658	2703	0.118222	0.4	0.964286	0.456522	0.0425532	0.916667
TARA_SOC_28_MAG_00037_000000002659	2031	0.11445	0	0.931034	0.915663	0	0
TARA_SOC_28_MAG_00037_000000002663	1223	0.11578	0.75	0.226415	0.892857	0.857143	0.142857
TARA_SOC_28_MAG_00037_000000002671	19943	0.125647	0	0	0	0.0434783	0.965517
TARA_SOC_28_MAG_00037_000000002678	4439	0.0991589	0	1	0.8	0.0384615	0.916667
TARA_SOC_28_MAG_00037_000000002684	1285	0.124195	0	0.8	0.0487805	0	0.705882
TARA_SOC_28_MAG_00037_000000002684	2404	0.0729101	0.181818	0.989247	0.0550459	0.0392157	0.8
TARA_SOC_28_MAG_00037_000000002684	2885	0.094425	0	0.896552	0.0196078	0	0.7
TARA_SOC_28_MAG_00037_000000002684	3058	0.0522037	0.285714	0.925373	0.130435	0	0.923077
TARA_SOC_28_MAG_00037_000000002686	14818	0.109711	0.285714	0.724138	0.309278	0	0.947368
TARA_SOC_28_MAG_00037_000000002694	7032	0.125647	0	0	0	0.0338983	0.96
TARA_SOC_28_MAG_00037_000000002694	7064	0.127496	0	0	0	0.0307692	0.956522
TARA_SOC_28_MAG_00037_000000002695	4215	0.120171	1	0.603175	0.613861	0	1
TARA_SOC_28_MAG_00037_000000002695	6865	0.0976221	0.909091	0.837838	0.423529	0	0.909091
TARA_SOC_28_MAG_00037_000000002695	7719	0.113436	0.444444	0.865672	0.444444	0	0.941176
TARA_SOC_28_MAG_00037_000000002697	2275	0.0777973	0	0.983051	1	0	0
TARA_SOC_28_MAG_00037_000000002699	6472	0.0772296	0	0.666667	0.0967742	0.114286	1
TARA_SOC_28_MAG_00037_000000002705	4944	0.0556784	0	0.646154	0.0238095	0	0.947368
TARA_SOC_28_MAG_00037_000000002705	5688	0.042178	0	0.923077	0.0421053	0	0.956522
TARA_SOC_28_MAG_00037_000000002705	5705	0.0991589	0.285714	0.888889	0.0659341	0	0.761905
TARA_SOC_28_MAG_00037_000000002705	6023	0.092752	0.222222	0.918919	0.0373832	0	0.75
TARA_SOC_28_MAG_00037_000000002705	7455	0.118334	0	0.961538	0.0615385	0	0.608696
TARA_SOC_28_MAG_00037_000000002705	7874	0.05715	0.285714	0.886076	0.025	0.05	0.9
TARA_SOC_28_MAG_00037_000000002705	8121	0.143187	0	0.766667	0.0493827	0	0.7
TARA_SOC_28_MAG_00037_000000002705	8384	0.0862397	0	0.697674	0	0	0.823529
TARA_SOC_28_MAG_00037_000000002705	8430	0.0540418	0	0.826087	0	0	0.857143
TARA_SOC_28_MAG_00037_000000002708	1947	0.0932664	0.857143	0.551724	0.763158	0.977778	0
TARA_SOC_28_MAG_00037_000000002711	2890	0.0522037	0.285714	0.9375	0.0307692	0.0888889	0.952381
TARA_SOC_28_MAG_00037_000000002724	1171	0.042178	0.988889	0	0	0	0.823529
TARA_SOC_28_MAG_00037_000000002724	2433	0.0856842	0.666667	0	0.0930233	0.166667	1
TARA_SOC_28_MAG_00037_000000002732	3117	0.109321	0.333333	1	0	0.148148	0.8
TARA_SOC_28_MAG_00037_000000002740	7691	0.140769	0.4	0.166667	0.561404	0.909091	0.1
TARA_SOC_28_MAG_00037_000000002743	1072	0.122614	0.222222	0.545455	0.195122	0	0.928571
TARA_SOC_28_MAG_00037_000000002750	1019	0.119585	0.444444	0.222222	0.942857	0.625	0
TARA_SOC_28_MAG_00037_000000002766	46	0.132102	0	0	0.857143	0.8	0.285714
TARA_SOC_28_MAG_00037_000000002767	38	0.0737143	1	0	0.555556	1	0.25
TARA_SOC_28_MAG_00037_000000002767	2229	0.0932664	0.25	0.567164	0.0493827	0.0833333	0.967742
TARA_SOC_28_MAG_00037_000000002767	2250	0.118334	0.222222	0.575758	0.0487805	0.0833333	0.909091
TARA_SOC_28_MAG_00037_000000002767	3522	0.124376	0	0.695652	0	0.0714286	0.8
TARA_SOC_28_MAG_00037_000000002767	6019	0.106719	0	0.454545	0.0666667	0.0416667	0.947368
TARA_SOC_28_MAG_00037_000000002769	1039	0.0932664	0	0.715232	0.0324324	0.17094	0.954545
TARA_SOC_28_MAG_00037_000000002780	2644	0.14791	0	0.0294118	0	0.04	0.9375
TARA_SOC_28_MAG_00037_000000002780	3400	0.134908	0.333333	0	0.0206186	0	0.88
TARA_SOC_28_MAG_00037_000000002781	3044	0.142158	0	0.973684	0	0.342857	0.842105
TARA_SOC_28_MAG_00037_000000002781	3092	0.134908	0	0.787879	0.0571429	0.25641	0.909091
TARA_SOC_28_MAG_00037_000000002809	1728	0.0522037	0.5	0.536585	0.857143	1	0
TARA_SOC_28_MAG_00037_000000002820	360	0.0926437	0	0.6	0.68	0.8	0
TARA_SOC_28_MAG_00037_000000002820	18296	0.0594269	1	0.8	0.25	0	0.888889
TARA_SOC_28_MAG_00037_000000002824	685	0.0854618	0.666667	0.710526	0.215686	0.037037	0.952381
TARA_SOC_28_MAG_00037_000000002824	704	0.147881	0.666667	0.722222	0.23301	0.210526	1
TARA_SOC_28_MAG_00037_000000002828	259	0.125583	0.2	0.407407	0.433735	0.947368	0
TARA_SOC_28_MAG_00037_000000002843	12899	0.094425	0	0.740741	0.382022	0.0454545	1
TARA_SOC_28_MAG_00037_000000002851	11957	0.0824922	0	0.686567	0.236842	0	0.96
TARA_SOC_28_MAG_00037_000000002855	5204	0.108827	0	0.810811	0.774194	0.615385	0
TARA_SOC_28_MAG_00037_000000002858	3815	0.108483	0	0.140351	0	0.0689655	1
TARA_SOC_28_MAG_00037_000000002864	1460	0.0540418	1	0.533333	0.3125	0	1
TARA_SOC_28_MAG_00037_000000002864	1524	0.0934364	1	0.692308	0.208333	0	0.8
TARA_SOC_28_MAG_00037_000000002864	1528	0.0933503	1	0.717557	0.212766	0	0.8
TARA_SOC_28_MAG_00037_000000002872	253	0.139136	0.2	0.0610687	0.161074	1	0.1
TARA_SOC_28_MAG_00037_000000002873	1481	0.111909	0.285714	0.909091	0.34375	0	0.857143
TARA_SOC_28_MAG_00037_000000002873	2765	0.0664033	0.5	0.987013	0.35443	0.0526316	1
TARA_SOC_28_MAG_00037_000000002873	2766	0.0669906	0.5	0.987013	0.35443	0.0540541	1
TARA_SOC_28_MAG_00037_000000002873	2785	0.0637346	0.571429	0.935065	0.4	0	1
TARA_SOC_28_MAG_00037_000000002883	326	0.0729101	0.25	0.925373	0.293333	0.0851064	1
TARA_SOC_28_MAG_00037_000000002883	353	0.0952942	0	0.985075	0.358209	0.0888889	0.857143
TARA_SOC_28_MAG_00037_000000002883	1890	0.133857	0.8	0.293333	0.227848	0.204082	1
TARA_SOC_28_MAG_00037_000000002887	2541	0.0522037	1	0	0	0	0.75
TARA_SOC_28_MAG_00037_000000002887	2543	0.0522037	1	0	0	0	0.75
TARA_SOC_28_MAG_00037_000000002887	2546	0.0522037	1	0	0	0	0.75
TARA_SOC_28_MAG_00037_000000002898	1577	0.080334	1	0.970588	0.392157	0	0.869565
TARA_SOC_28_MAG_00037_000000002900	8547	0.0540418	0	0	0.30303	1	0
TARA_SOC_28_MAG_00037_000000002904	9092	0.146343	0.5	0.0408163	0.0769231	0.933333	0
TARA_SOC_28_MAG_00037_000000002916	5975	0.094425	0.285714	0.95	0.466667	0	0.923077
TARA_SOC_28_MAG_00037_000000002922	10681	0.129289	0.25	0.352941	0.884615	0.978723	0.3
TARA_SOC_28_MAG_00037_000000002922	13795	0.0594269	0	0.811594	0.0689655	0.102564	0.952381
TARA_SOC_28_MAG_00037_000000002922	14776	0.0990768	0.4	0.906667	0.240964	0	0.846154
TARA_SOC_28_MAG_00037_000000002922	17251	0.149158	0	0.657895	0.0990099	0	0.777778
TARA_SOC_28_MAG_00037_000000002922	18287	0.134908	0	0.635294	0.047619	0	0.777778
TARA_SOC_28_MAG_00037_000000002922	18881	0.135623	0.222222	0.846154	0.222222	0	0.782609
TARA_SOC_28_MAG_00037_000000002922	18965	0.134833	0.75	0.745763	0.329897	0	0.857143
TARA_SOC_28_MAG_00037_000000002922	21293	0.127816	0	0.666667	0.0235294	0	0.761905
TARA_SOC_28_MAG_00037_000000002922	22176	0.11578	0.8	1	0.757895	0	1
TARA_SOC_28_MAG_00037_000000002922	22187	0.120171	0.333333	0.972973	0.597938	0	0.909091
TARA_SOC_28_MAG_00037_000000002922	22342	0.125897	0.4	0.821429	0.5	0	0.96
TARA_SOC_28_MAG_00037_000000002922	22368	0.094425	0.4	0.983051	0.650602	0	1
TARA_SOC_28_MAG_00037_000000002924	12477	0.0991589	0	0.911392	0.425	0	0.842105
TARA_SOC_28_MAG_00037_000000002950	101	0.133857	1	0.753247	0.235294	0.222222	0.928571
TARA_SOC_28_MAG_00037_000000002955	9657	0.13124	1	0.222222	0.346154	0.875	0
TARA_SOC_28_MAG_00037_000000002955	9658	0.11445	1	0.212766	0.36	0.903226	0
TARA_SOC_28_MAG_00037_000000002957	537	0.123284	0	0.915254	0.140845	0	0.666667
TARA_SOC_28_MAG_00037_000000002957	3387	0.127816	0	0.818182	0	0	0.666667
TARA_SOC_28_MAG_00037_000000002968	2191	0.13143	0	0.938776	0.901408	0	0.857143
TARA_SOC_28_MAG_00037_000000002968	2972	0.114721	0	0.714286	0.0930233	0	0.8
TARA_SOC_28_MAG_00037_000000002977	4584	0.124526	0.222222	0.835821	0.129032	0	0.761905
TARA_SOC_28_MAG_00037_000000002980	6538	0.094425	0	0.0232558	0	0	1
TARA_SOC_28_MAG_00037_000000002980	7139	0.0589561	0.333333	0.981132	0.431818	0	1
TARA_SOC_28_MAG_00037_000000002982	6600	0.129594	0	0.528302	0.04	0.243902	1
TARA_SOC_28_MAG_00037_000000002983	19046	0.0962231	0.4	0.714286	0.222222	0.0833333	1
TARA_SOC_28_MAG_00037_000000002983	19088	0.12038	0.333333	0.771429	0.232558	0.0816327	0.933333
TARA_SOC_28_MAG_00037_000000002983	22584	0.110858	1	0.763158	0.378947	0.0606061	0.909091
TARA_SOC_28_MAG_00037_000000002983	29580	0.094425	0	0	0	1	0
TARA_SOC_28_MAG_00037_000000002998	538	0.122614	0.923077	0	0.216867	0.146341	0.846154
TARA_SOC_28_MAG_00037_000000003005	2144	0.109711	0	0.344828	0.162162	0	1
TARA_SOC_28_MAG_00037_000000003005	2147	0.106719	0	0.344828	0.153846	0	1
TARA_SOC_28_MAG_00037_000000003005	2152	0.0522037	0	0.142857	0.45	1	0
TARA_SOC_28_MAG_00037_000000003005	2167	0.0936318	0	0.413793	0.146341	0	1
TARA_SOC_28_MAG_00037_000000003010	720	0.1387	1	0.734177	0.391304	0.0983607	0.909091
TARA_SOC_28_MAG_00037_000000003012	35256	0.134908	0.5	0.793651	0.574468	0	1
TARA_SOC_28_MAG_00037_000000003018	10137	0.109321	0	0.963855	0.0240964	0.0930233	0.714286
TARA_SOC_28_MAG_00037_000000003018	24128	0.094425	0.888889	0.947368	0.39604	0.0930233	0.969697
TARA_SOC_28_MAG_00037_000000003032	1839	0.102267	0.222222	0.849315	0.157895	0	0.818182
TARA_SOC_28_MAG_00037_000000003032	1937	0.0772296	0.181818	0.815789	0.176471	0	0.903226
TARA_SOC_28_MAG_00037_000000003037	3240	0.134833	0.8	0.917647	0.551724	0	0.9
TARA_SOC_28_MAG_00037_000000003040	3442	0.141704	0.4	0.966667	0.475	0.0645161	0.909091
TARA_SOC_28_MAG_00037_000000003053	7801	0.119558	0	0.4375	0	0	0.857143
TARA_SOC_28_MAG_00037_000000003053	7802	0.0976221	0	0.4375	0	0	0.9
TARA_SOC_28_MAG_00037_000000003053	12330	0.0943301	0	0.9	0.190476	0.181818	0.941176
TARA_SOC_28_MAG_00037_000000003053	12388	0.109711	0	0.862745	0.2	0.266667	1
TARA_SOC_28_MAG_00037_000000003053	23017	0.0742463	1	0.255319	0.8125	1	0.153846
TARA_SOC_28_MAG_00037_000000003056	1637	0.142513	0	0.923077	0.651163	0.6	0
TARA_SOC_28_MAG_00037_000000003061	2892	0.108483	0.166667	0	0	1	0
TARA_SOC_28_MAG_00037_000000003061	2898	0.108483	0.166667	0	0	1	0
TARA_SOC_28_MAG_00037_000000003061	2902	0.108483	0.166667	0	0	1	0
TARA_SOC_28_MAG_00037_000000003061	2908	0.109321	0.181818	0	0	1	0
TARA_SOC_28_MAG_00037_000000003061	2933	0.109711	0.222222	0	0	1	0
TARA_SOC_28_MAG_00037_000000003061	2938	0.109711	0.25	0	0	1	0
TARA_SOC_28_MAG_00037_000000003061	2950	0.109711	0.25	0	0	1	0
TARA_SOC_28_MAG_00037_000000003061	2951	0.109711	0.25	0	0	1	0
TARA_SOC_28_MAG_00037_000000003061	3026	0.094425	0	0	0	1	0
TARA_SOC_28_MAG_00037_000000003061	3042	0.094425	0	0	0	1	0
TARA_SOC_28_MAG_00037_000000003061	5196	0.110302	0.5	0.881356	0.566667	0	1
TARA_SOC_28_MAG_00037_000000003065	6237	0.0934364	0	0.463415	0.0235294	0.0487805	0.952381
TARA_SOC_28_MAG_00037_000000003067	2500	0.128255	1	0.0952381	0.714286	0.615385	0
TARA_SOC_28_MAG_00037_000000003084	3125	0.119585	0.5	0.894737	0.229885	0.214286	1
TARA_SOC_28_MAG_00037_000000003096	98	0.0729742	0	1	0.285714	0	0.8
TARA_SOC_28_MAG_00037_000000003101	3192	0.125647	0.222222	0.794872	0.0930233	0.0888889	0.842105
TARA_SOC_28_MAG_00037_000000003101	4712	0.1387	0.571429	0.867925	0.255319	0.16	0.947368
TARA_SOC_28_MAG_00037_000000003104	3289	0.116049	0.285714	0.553846	0.0631579	0.0754717	0.923077
TARA_SOC_28_MAG_00037_000000003104	5350	0.12038	0	0.333333	0.541667	0.8	0
TARA_SOC_28_MAG_00037_000000003110	233	0.0854618	0.5	0.307692	0.153846	0	1
TARA_SOC_28_MAG_00037_000000003110	9025	0.110858	0	0.821429	0.311111	0.181818	1
TARA_SOC_28_MAG_00037_000000003116	4178	0.0932664	0	0.595238	0.0547945	0.153846	1
TARA_SOC_28_MAG_00037_000000003116	4559	0.092364	0	0.935065	0	0.0416667	0.72
TARA_SOC_28_MAG_00037_000000003116	4640	0.110858	0	0.707317	0	0.181818	0.909091
TARA_SOC_28_MAG_00037_000000003116	4669	0.0522037	0	0.795455	0.0208333	0.0784314	0.971429
TARA_SOC_28_MAG_00037_000000003119	2801	0.084688	1	0.28169	0.55914	0.952381	0
TARA_SOC_28_MAG_00037_000000003119	8028	0.141704	0	0.0634921	0	0	0.916667
TARA_SOC_28_MAG_00037_000000003133	1970	0.0991589	0	0.527778	0.168421	0	0.952381
TARA_SOC_28_MAG_00037_000000003133	6627	0.0522037	1	0.736842	0.340426	0	1
TARA_SOC_28_MAG_00037_000000003133	14410	0.127833	0.25	0.867925	0.172043	0	0.761905
TARA_SOC_28_MAG_00037_000000003133	21244	0.094425	0	0.6875	0.27027	0	0.941176
TARA_SOC_28_MAG_00037_000000003133	21772	0.117004	0.4	0.826667	0.258824	0	0.857143
TARA_SOC_28_MAG_00037_000000003133	22021	0.0991589	1	0.906977	0.188235	0	0.72
TARA_SOC_28_MAG_00037_000000003133	22602	0.0586886	0.8	0.962963	0.1875	0	0.869565
TARA_SOC_28_MAG_00037_000000003133	23428	0.113909	0.222222	0.97619	0.103896	0.0465116	0.740741
TARA_SOC_28_MAG_00037_000000003136	5697	0.0772296	0	0	0.126984	1	0
TARA_SOC_28_MAG_00037_000000003136	5759	0.110858	0.222222	0.0666667	0	0.117647	1
TARA_SOC_28_MAG_00037_000000003136	5760	0.110858	0.222222	0.1	0	0.117647	1
TARA_SOC_28_MAG_00037_000000003138	1934	0.134877	0	0.0727273	0	0.140351	1
TARA_SOC_28_MAG_00037_000000003145	367	0.05715	0	0.884615	0.432432	0	1
TARA_SOC_28_MAG_00037_000000003145	379	0.122842	0.285714	0.736842	0.493506	0	1
TARA_SOC_28_MAG_00037_000000003148	16293	0.140769	0	0.0285714	0.0185185	0	0.933333
TARA_SOC_28_MAG_00037_000000003157	3670	0.128722	0.181818	0.893617	0.53211	0	0.888889
TARA_SOC_28_MAG_00037_000000003157	3681	0.13124	0.2	0.863636	0.523364	0.0307692	0.941176
TARA_SOC_28_MAG_00037_000000003159	151	0.12479	1	0.15625	0.267857	0.238806	0.933333
TARA_SOC_28_MAG_00037_000000003159	161	0.13143	1	0.151515	0.267857	0.258065	0.933333
TARA_SOC_28_MAG_00037_000000003165	115	0.0729101	0.8	0	0	0	0.8
TARA_SOC_28_MAG_00037_000000003180	16894	0.0862397	0	0.129032	0	0	1
TARA_SOC_28_MAG_00037_000000003186	1256	0.143929	0	0.0526316	0	0.0307692	0.933333

## Sheet: S7D|ARC_116_functions
S7D Table. Loci under selection in ARC_116 populations and located within a gene sequence with an associated PFAM domain. D: deep-chlorophyll maximum; S: surface.
contig	pos	qval	ref	alt	type	effect	gene_annotation	nuc_nomenclature	prot_nomenclature	PFAM_ID	PFAM_Start	PFAM_Stop	Direction_sequence	TARA_175S	TARA_188S	TARA_188D	TARA_189S	TARA_189D	TARA_193S	TARA_201S
TARA_ARC_108_MAG_00116_000000001683	3832	0.137146	G	A	3_prime_UTR_variant	MODIFIER	mRNA.TARA_ARC_108_MAG_00116_000000001683.2.1	c.*1783G>A		ACT domain;Name=PF13291;status=T;Dbxref="InterPro:IPR002912"	272	5850	+	0.951872	0.928571	0.0833333	0	0	0.947368	0.897959
TARA_ARC_108_MAG_00116_000000001683	3832	0.137146	G	A	3_prime_UTR_variant	MODIFIER	mRNA.TARA_ARC_108_MAG_00116_000000001683.2.1	c.*1783G>A		Bacterial transferase hexapeptide (six repeats);Name=PF00132;status=T;Dbxref="InterPro:IPR001451"	272	5850	+	0.951872	0.928571	0.0833333	0	0	0.947368	0.897959
TARA_ARC_108_MAG_00116_000000002191	3079	0.137146	C	A	3_prime_UTR_variant	MODIFIER	mRNA.TARA_ARC_108_MAG_00116_000000002191.1.2	c.*937C>A		COG4 transport protein;Name=PF08318;status=T;Dbxref="InterPro:IPR013167"	605	5239	+	0.958763	0.947368	0.137931	0.105263	0	0.944444	0.869565
TARA_ARC_108_MAG_00116_000000000900	1593	0.137146	A	T	3_prime_UTR_variant	MODIFIER	mRNA.TARA_ARC_108_MAG_00116_000000000900.1.3	c.*2567T>A		Cytochrome C biogenesis protein transmembrane region;Name=PF02683;status=T;Dbxref="InterPro:IPR003834"	237	5596	-	0.988636	0.782609	0.266667	0.583333	0	1	0.944444
TARA_ARC_108_MAG_00116_000000001683	3832	0.137146	G	A	3_prime_UTR_variant	MODIFIER	mRNA.TARA_ARC_108_MAG_00116_000000001683.2.1	c.*1783G>A		HD domain;Name=PF13328;status=T	272	5850	+	0.951872	0.928571	0.0833333	0	0	0.947368	0.897959
TARA_ARC_108_MAG_00116_000000001683	3832	0.137146	G	A	3_prime_UTR_variant	MODIFIER	mRNA.TARA_ARC_108_MAG_00116_000000001683.2.1	c.*1783G>A		Region found in RelA / SpoT proteins;Name=PF04607;status=T;Dbxref="InterPro:IPR007685"	272	5850	+	0.951872	0.928571	0.0833333	0	0	0.947368	0.897959
TARA_ARC_108_MAG_00116_000000001683	3832	0.137146	G	A	3_prime_UTR_variant	MODIFIER	mRNA.TARA_ARC_108_MAG_00116_000000001683.2.1	c.*1783G>A		Serine acetyltransferase, N-terminal;Name=PF06426;status=T;Dbxref="InterPro:IPR010493"	272	5850	+	0.951872	0.928571	0.0833333	0	0	0.947368	0.897959
TARA_ARC_108_MAG_00116_000000001683	3832	0.137146	G	A	3_prime_UTR_variant	MODIFIER	mRNA.TARA_ARC_108_MAG_00116_000000001683.2.1	c.*1783G>A		TGS domain;Name=PF02824;status=T;Dbxref="InterPro:IPR004095"	272	5850	+	0.951872	0.928571	0.0833333	0	0	0.947368	0.897959
TARA_ARC_108_MAG_00116_000000000179	10525	0.137146	G	A	missense_variant	MODERATE	mRNA.TARA_ARC_108_MAG_00116_000000000179.29.1	c.2650G>A	p.Val884Met	Aminotransferase class-V;Name=PF00266;status=T;Dbxref="InterPro:IPR000192"	7606	12404	+	0.827225	0.9	0.173913	0.285714	0	0.95	0.979592
TARA_ARC_108_MAG_00116_000000002191	3079	0.137146	C	A	missense_variant	MODERATE	mRNA.TARA_ARC_108_MAG_00116_000000002191.1.1	c.2019G>T	p.Glu673Asp	COG4 transport protein;Name=PF08318;status=T;Dbxref="InterPro:IPR013167"	666	5239	-	0.958763	0.947368	0.137931	0.105263	0	0.944444	0.869565
TARA_ARC_108_MAG_00116_000000000900	1593	0.137146	A	T	missense_variant	MODERATE	mRNA.TARA_ARC_108_MAG_00116_000000000900.1.1	c.1092A>T	p.Lys364Asn	Cytochrome C biogenesis protein transmembrane region;Name=PF02683;status=T;Dbxref="InterPro:IPR003834"	292	5596	+	0.988636	0.782609	0.266667	0.583333	0	1	0.944444
TARA_ARC_108_MAG_00116_000000002712	3262	0.137146	T	G	missense_variant	MODERATE	mRNA.TARA_ARC_108_MAG_00116_000000002712.1.1	c.264A>C	p.Gln88His	Domain of unknown function (DUF1998);Name=PF09369;status=T;Dbxref="InterPro:IPR018973"	616	3657	-	0.881988	0.75	0.0909091	0	0	0.767123	0.96
TARA_ARC_108_MAG_00116_000000000700	4946	0.137146	T	C	missense_variant	MODERATE	mRNA.TARA_ARC_108_MAG_00116_000000000700.36.1	c.589A>G	p.Ile197Val	Galactosyltransferase;Name=PF01762;status=T;Dbxref="InterPro:IPR002659"	4164	5534	-	0.780488	0.941176	0	0.526316	0	0.884615	0.857143
TARA_ARC_108_MAG_00116_000000002712	3262	0.137146	T	G	missense_variant	MODERATE	mRNA.TARA_ARC_108_MAG_00116_000000002712.1.1	c.264A>C	p.Gln88His	Glutaredoxin;Name=PF00462;status=T;Dbxref="InterPro:IPR002109"	616	3657	-	0.881988	0.75	0.0909091	0	0	0.767123	0.96
TARA_ARC_108_MAG_00116_000000002712	3262	0.137146	T	G	missense_variant	MODERATE	mRNA.TARA_ARC_108_MAG_00116_000000002712.1.1	c.264A>C	p.Gln88His	Glutathione S-transferase, N-terminal domain;Name=PF13417;status=T;Dbxref="InterPro:IPR004045"	616	3657	-	0.881988	0.75	0.0909091	0	0	0.767123	0.96
TARA_ARC_108_MAG_00116_000000000004	11354	0.137146	G	T	missense_variant	MODERATE	mRNA.TARA_ARC_108_MAG_00116_000000000004.43.1	c.747C>A	p.His249Gln	Guanylate kinase;Name=PF00625;status=T;Dbxref="InterPro:IPR008145"	11097	12318	-	0.887218	0.444444	0	0	0	1	0.933333
TARA_ARC_108_MAG_00116_000000000179	10525	0.137146	G	A	missense_variant	MODERATE	mRNA.TARA_ARC_108_MAG_00116_000000000179.29.1	c.2650G>A	p.Val884Met	MOSC domain;Name=PF03473;status=T;Dbxref="InterPro:IPR005302"	7606	12404	+	0.827225	0.9	0.173913	0.285714	0	0.95	0.979592
TARA_ARC_108_MAG_00116_000000000179	10525	0.137146	G	A	missense_variant	MODERATE	mRNA.TARA_ARC_108_MAG_00116_000000000179.29.1	c.2650G>A	p.Val884Met	MOSC N-terminal beta barrel domain;Name=PF03476;status=T;Dbxref="InterPro:IPR005303"	7606	12404	+	0.827225	0.9	0.173913	0.285714	0	0.95	0.979592
TARA_ARC_108_MAG_00116_000000000431	1021	0.137146	T	A	missense_variant	MODERATE	mRNA.TARA_ARC_108_MAG_00116_000000000431.1.1	c.922T>A	p.Phe308Ile	Prefoldin subunit;Name=PF02996;status=T;Dbxref="InterPro:IPR004127"	1	1362	+	0.744681	0.777778	0	0.3	0	0.851852	0.981132
TARA_ARC_108_MAG_00116_000000000093	327	0.145789	A	T	missense_variant	MODERATE	mRNA.TARA_ARC_108_MAG_00116_000000000093.1.1	c.205A>T	p.Ser69Cys	Protein kinase domain;Name=PF00069;status=T;Dbxref="InterPro:IPR000719"	1	611	+	0.913043	0.952381	0.5	0.842105	0	1	0.976744
TARA_ARC_108_MAG_00116_000000000233	6067	0.137146	T	C	missense_variant	MODERATE	mRNA.TARA_ARC_108_MAG_00116_000000000233.22.1	c.377T>C	p.Val126Ala	rRNA small subunit methyltransferase G;Name=PF02527;status=T;Dbxref="InterPro:IPR003682"	5594	6945	+	0.751269	1	0.0869565	0.3	0	0.828571	0.857143
TARA_ARC_108_MAG_00116_000000000042	2798	0.137146	G	A	splice_region_variant&intron_variant	LOW	mRNA.TARA_ARC_108_MAG_00116_000000000042.25.1	c.409+8G>A		FAD dependent oxidoreductase;Name=PF01266;status=T;Dbxref="InterPro:IPR006076"	2130	3879	+	0.703518	0.941176	0	0.235294	0	0.84058	0.930233
TARA_ARC_108_MAG_00116_000000002515	7059	0.137146	C	A	stop_gained	HIGH	mRNA.TARA_ARC_108_MAG_00116_000000002515.44.1	c.511G>T	p.Glu171*	Glycosyl-transferase for dystroglycan;Name=PF13896;status=T	6017	7735	-	0.823529	0.956522	0.117647	0	0	0.892308	0.790698
TARA_ARC_108_MAG_00116_000000001683	3832	0.137146	G	A	synonymous_variant	LOW	mRNA.TARA_ARC_108_MAG_00116_000000001683.19.1	c.2382C>T	p.Ser794Ser	ACT domain;Name=PF13291;status=T;Dbxref="InterPro:IPR002912"	2731	6213	-	0.951872	0.928571	0.0833333	0	0	0.947368	0.897959
TARA_ARC_108_MAG_00116_000000002671	5433	0.137146	C	A	synonymous_variant	LOW	mRNA.TARA_ARC_108_MAG_00116_000000002671.18.1	c.276C>A	p.Pro92Pro	Anaphase-promoting complex subunit 4 WD40 domain;Name=PF12894;status=T;Dbxref="InterPro:IPR024977"	5047	7697	+	0.989583	0.928571	0.235294	0.470588	0	0.865672	0.897959
TARA_ARC_108_MAG_00116_000000001683	3832	0.137146	G	A	synonymous_variant	LOW	mRNA.TARA_ARC_108_MAG_00116_000000001683.19.1	c.2382C>T	p.Ser794Ser	HD domain;Name=PF13328;status=T	2731	6213	-	0.951872	0.928571	0.0833333	0	0	0.947368	0.897959
TARA_ARC_108_MAG_00116_000000000519	3646	0.137146	G	A	synonymous_variant	LOW	mRNA.TARA_ARC_108_MAG_00116_000000000519.13.1	c.1086G>A	p.Glu362Glu	Myb-like DNA-binding domain;Name=PF13921;status=T	2561	4470	+	0.96	0.933333	0.125	0.413793	0	0.949153	0.837209
TARA_ARC_108_MAG_00116_000000001683	3832	0.137146	G	A	synonymous_variant	LOW	mRNA.TARA_ARC_108_MAG_00116_000000001683.19.1	c.2382C>T	p.Ser794Ser	Region found in RelA / SpoT proteins;Name=PF04607;status=T;Dbxref="InterPro:IPR007685"	2731	6213	-	0.951872	0.928571	0.0833333	0	0	0.947368	0.897959
TARA_ARC_108_MAG_00116_000000002978	10007	0.137146	G	A	synonymous_variant	LOW	mRNA.TARA_ARC_108_MAG_00116_000000002978.36.1	c.648C>T	p.Phe216Phe	Sec23/Sec24 trunk domain;Name=PF04811;status=T;Dbxref="InterPro:IPR006896"	7892	10701	-	0.908046	0.952381	0.148148	0.352941	0	0.8	0.976744
TARA_ARC_108_MAG_00116_000000002978	10007	0.137146	G	A	synonymous_variant	LOW	mRNA.TARA_ARC_108_MAG_00116_000000002978.36.1	c.648C>T	p.Phe216Phe	Sec23/Sec24 zinc finger;Name=PF04810;status=T;Dbxref="InterPro:IPR006895"	7892	10701	-	0.908046	0.952381	0.148148	0.352941	0	0.8	0.976744
TARA_ARC_108_MAG_00116_000000001683	3832	0.137146	G	A	synonymous_variant	LOW	mRNA.TARA_ARC_108_MAG_00116_000000001683.19.1	c.2382C>T	p.Ser794Ser	TGS domain;Name=PF02824;status=T;Dbxref="InterPro:IPR004095"	2731	6213	-	0.951872	0.928571	0.0833333	0	0	0.947368	0.897959

## Sheet: S7E|ARC_217_functions
S7E Table. Loci under selection in ARC_217 populations and located within a gene sequence with an associated PFAM domain. D: deep-chlorophyll maximum; S: surface.
contig	pos	qval	ref	alt	type	effect	gene_annotation	nuc_nomenclature	prot_nomenclature	PFAM_ID	PFAM_Start	PFAM_Stop	Direction_sequence	TARA_173S	TARA_201S	TARA_201D	TARA_205S
TARA_ARC_108_MAG_00217_000000000005	1488	0.0206095	T	C	missense_variant	MODERATE	mRNA.TARA_ARC_108_MAG_00217_000000000005.1.1	c.848A>G	p.Tyr283Cys	DEAD/DEAH box helicase;Name=PF00270;status=T;Dbxref="InterPro:IPR011545"	717	2335	-	0	0.916667	0.105263	1
TARA_ARC_108_MAG_00217_000000000016	1041	0.101399	C	A	3_prime_UTR_variant	MODIFIER	mRNA.TARA_ARC_108_MAG_00217_000000000016.1.1	c.*1568G>T		RNA recognition motif. (a.k.a. RRM, RBD, or RNP domain);Name=PF00076;status=T;Dbxref="InterPro:IPR000504"	425	3670	-	0.111111	0.916667	0.26087	0
TARA_ARC_108_MAG_00217_000000000016	1041	0.101399	C	A	3_prime_UTR_variant	MODIFIER	mRNA.TARA_ARC_108_MAG_00217_000000000016.1.1	c.*1568G>T		Type II CAAX prenyl endopeptidase Rce1-like;Name=PF02517;status=T;Dbxref="InterPro:IPR003675"	425	3670	-	0.111111	0.916667	0.26087	0
TARA_ARC_108_MAG_00217_000000000016	1041	0.101399	C	A	missense_variant	MODERATE	mRNA.TARA_ARC_108_MAG_00217_000000000016.2.1	c.541C>A	p.Leu181Ile	RNA recognition motif. (a.k.a. RRM, RBD, or RNP domain);Name=PF00076;status=T;Dbxref="InterPro:IPR000504"	438	3673	+	0.111111	0.916667	0.26087	0
TARA_ARC_108_MAG_00217_000000000016	1041	0.101399	C	A	missense_variant	MODERATE	mRNA.TARA_ARC_108_MAG_00217_000000000016.2.1	c.541C>A	p.Leu181Ile	Type II CAAX prenyl endopeptidase Rce1-like;Name=PF02517;status=T;Dbxref="InterPro:IPR003675"	438	3673	+	0.111111	0.916667	0.26087	0
TARA_ARC_108_MAG_00217_000000000019	463	0.145975	C	G	missense_variant	MODERATE	mRNA.TARA_ARC_108_MAG_00217_000000000019.4.1	c.1036G>C	p.Val346Leu	Helicase associated domain;Name=PF03457;status=T;Dbxref="InterPro:IPR005114"	380	1498	-	0.915254	0.72	0.05	0.444444
TARA_ARC_108_MAG_00217_000000000019	463	0.145975	C	T	missense_variant	MODERATE	mRNA.TARA_ARC_108_MAG_00217_000000000019.4.1	c.1036G>A	p.Val346Met	Helicase associated domain;Name=PF03457;status=T;Dbxref="InterPro:IPR005114"	380	1498	-	0.915254	0.72	0.05	0.444444
TARA_ARC_108_MAG_00217_000000000031	1989	0.148837	C	T	synonymous_variant	LOW	mRNA.TARA_ARC_108_MAG_00217_000000000031.3.1	c.1500G>A	p.Thr500Thr	Serine carboxypeptidase S28;Name=PF05577;status=T;Dbxref="InterPro:IPR008758"	190	3488	-	0.966667	0.285714	1	0.333333
TARA_ARC_108_MAG_00217_000000000046	1287	0.140897	A	C	synonymous_variant	LOW	mRNA.TARA_ARC_108_MAG_00217_000000000046.10.1	c.717T>G	p.Leu239Leu	Major Facilitator Superfamily;Name=PF07690;status=T;Dbxref="InterPro:IPR011701"	505	2487	-	0.037037	0.727273	0	0.5
TARA_ARC_108_MAG_00217_000000000074	2983	0.044279	C	G	missense_variant	MODERATE	mRNA.TARA_ARC_108_MAG_00217_000000000074.11.1	c.4888G>C	p.Asp1630His	Protein kinase domain;Name=PF00069;status=T;Dbxref="InterPro:IPR000719"	2663	8066	-	0.212766	0.222222	0.965517	0
TARA_ARC_108_MAG_00217_000000000074	2983	0.044279	C	G	missense_variant	MODERATE	mRNA.TARA_ARC_108_MAG_00217_000000000074.11.1	c.4888G>C	p.Asp1630His	C-terminal of Roc, COR, domain;Name=PF16095;status=T;Dbxref="InterPro:IPR032171"	2663	8066	-	0.212766	0.222222	0.965517	0
TARA_ARC_108_MAG_00217_000000000074	2983	0.044279	C	G	missense_variant	MODERATE	mRNA.TARA_ARC_108_MAG_00217_000000000074.11.1	c.4888G>C	p.Asp1630His	CHAT domain;Name=PF12770;status=T;Dbxref="InterPro:IPR024983"	2663	8066	-	0.212766	0.222222	0.965517	0
TARA_ARC_108_MAG_00217_000000000105	967	0.135328	T	C	synonymous_variant	LOW	mRNA.TARA_ARC_108_MAG_00217_000000000105.3.1	c.2589A>G	p.Glu863Glu	HOOK protein coiled-coil region;Name=PF05622;status=T;Dbxref="InterPro:IPR008636"	478	3645	-	0.753623	0.242424	1	0.571429
TARA_ARC_108_MAG_00217_000000000114	538	0.0773946	G	T	intron_variant	MODIFIER	mRNA.TARA_ARC_108_MAG_00217_000000000114.1.4	c.280-70G>T		Putative GTPase activating protein for Arf;Name=PF01412;status=T;Dbxref="InterPro:IPR001164"	1	3240	+	0	1	0.4	0
TARA_ARC_108_MAG_00217_000000000114	538	0.0773946	G	T	intron_variant	MODIFIER	mRNA.TARA_ARC_108_MAG_00217_000000000114.1.4	c.280-70G>T		Zinc finger, C3HC4 type (RING finger);Name=PF00097;status=T;Dbxref="InterPro:IPR018957"	1	3240	+	0	1	0.4	0
TARA_ARC_108_MAG_00217_000000000136	580	0.112625	T	C	synonymous_variant	LOW	mRNA.TARA_ARC_108_MAG_00217_000000000136.1.3	c.3048A>G	p.Leu1016Leu	Protein of unknown function (DUF1800);Name=PF08811;status=T;Dbxref="InterPro:IPR014917"	1	4194	-	0.933333	0.342857	1	0
TARA_ARC_108_MAG_00217_000000000142	6759	0.0340636	A	G	intron_variant	MODIFIER	mRNA.TARA_ARC_108_MAG_00217_000000000142.27.1	c.388+49A>G		Chromosome segregation protein Spc25;Name=PF08234;status=T;Dbxref="InterPro:IPR013255"	6323	7581	+	0.736842	0	0.857143	0.5
TARA_ARC_108_MAG_00217_000000000197	1134	0.141398	A	G	missense_variant	MODERATE	mRNA.TARA_ARC_108_MAG_00217_000000000197.1.1	c.1075A>G	p.Asn359Asp	5'-3' exonuclease, C-terminal SAM fold;Name=PF01367;status=T;Dbxref="InterPro:IPR020045"	1	1175	+	0	0.37037	0.923077	0
TARA_ARC_108_MAG_00217_000000000197	1134	0.141398	A	G	missense_variant	MODERATE	mRNA.TARA_ARC_108_MAG_00217_000000000197.1.1	c.1075A>G	p.Asn359Asp	5'-3' exonuclease, N-terminal resolvase-like domain;Name=PF02739;status=T;Dbxref="InterPro:IPR020046"	1	1175	+	0	0.37037	0.923077	0
TARA_ARC_108_MAG_00217_000000000197	1138	0.141398	C	T	missense_variant	MODERATE	mRNA.TARA_ARC_108_MAG_00217_000000000197.1.1	c.1079C>T	p.Ala360Val	5'-3' exonuclease, C-terminal SAM fold;Name=PF01367;status=T;Dbxref="InterPro:IPR020045"	1	1175	+	0	0.37037	0.923077	0
TARA_ARC_108_MAG_00217_000000000197	1138	0.141398	C	T	missense_variant	MODERATE	mRNA.TARA_ARC_108_MAG_00217_000000000197.1.1	c.1079C>T	p.Ala360Val	5'-3' exonuclease, N-terminal resolvase-like domain;Name=PF02739;status=T;Dbxref="InterPro:IPR020046"	1	1175	+	0	0.37037	0.923077	0
TARA_ARC_108_MAG_00217_000000000262	1276	0.141529	G	A	synonymous_variant	LOW	mRNA.TARA_ARC_108_MAG_00217_000000000262.3.1	c.252G>A	p.Glu84Glu	Helicase associated domain;Name=PF03457;status=T;Dbxref="InterPro:IPR005114"	1025	3493	+	0.0327869	1	0.347826	0.333333
TARA_ARC_108_MAG_00217_000000000267	124	0.0822898	G	A	missense_variant	MODERATE	mRNA.TARA_ARC_108_MAG_00217_000000000267.1.1	c.26G>A	p.Arg9Lys	N-acetylglucosaminyl transferase component (Gpi1);Name=PF05024;status=T;Dbxref="InterPro:IPR007720"	99	2297	+	0.366667	0	0.769231	0
TARA_ARC_108_MAG_00217_000000000267	645	0.115869	G	A	missense_variant	MODERATE	mRNA.TARA_ARC_108_MAG_00217_000000000267.1.1	c.547G>A	p.Val183Met	N-acetylglucosaminyl transferase component (Gpi1);Name=PF05024;status=T;Dbxref="InterPro:IPR007720"	99	2297	+	0.955224	0.25	0.965517	1
TARA_ARC_108_MAG_00217_000000000304	562	0.102046	A	C	5_prime_UTR_variant	MODIFIER	mRNA.TARA_ARC_108_MAG_00217_000000000304.1.2	c.-60A>C		Endoplasmic Reticulum-Golgi Intermediate Compartment (ERGIC);Name=PF13850;status=T;Dbxref="InterPro:IPR039542"	519	2265	+	0	1	0.451613	0
TARA_ARC_108_MAG_00217_000000000304	562	0.102046	A	C	5_prime_UTR_variant	MODIFIER	mRNA.TARA_ARC_108_MAG_00217_000000000304.1.2	c.-60A>C		Thioredoxin;Name=PF00085;status=T;Dbxref="InterPro:IPR013766"	519	2265	+	0	1	0.451613	0
TARA_ARC_108_MAG_00217_000000000304	562	0.102046	A	C	5_prime_UTR_variant	MODIFIER	mRNA.TARA_ARC_108_MAG_00217_000000000304.1.2	c.-60A>C		Endoplasmic reticulum vesicle transporter;Name=PF07970;status=T;Dbxref="InterPro:IPR012936"	519	2265	+	0	1	0.451613	0
TARA_ARC_108_MAG_00217_000000000305	23506	0.136511	G	T	missense_variant	MODERATE	mRNA.TARA_ARC_108_MAG_00217_000000000305.90.1	c.345G>T	p.Glu115Asp	ATPase family associated with various cellular activities (AAA);Name=PF00004;status=T;Dbxref="InterPro:IPR003959"	23044	25136	+	0.704225	0.2	0.956522	0.5
TARA_ARC_108_MAG_00217_000000000334	2472	0.122513	T	A	5_prime_UTR_variant	MODIFIER	mRNA.TARA_ARC_108_MAG_00217_000000000334.1.1	c.-56T>A		Sulfite exporter TauE/SafE;Name=PF01925;status=T;Dbxref="InterPro:IPR002781"	2084	4136	+	0.827586	1	0.388889	0
TARA_ARC_108_MAG_00217_000000000352	395	0.109071	A	G	synonymous_variant	LOW	mRNA.TARA_ARC_108_MAG_00217_000000000352.1.2	c.63A>G	p.Gln21Gln	Protein kinase domain;Name=PF00069;status=T;Dbxref="InterPro:IPR000719"	215	3913	+	0.806452	1	0.272727	0.333333
TARA_ARC_108_MAG_00217_000000000356	4238	0.0246252	A	C	5_prime_UTR_variant	MODIFIER	mRNA.TARA_ARC_108_MAG_00217_000000000356.1.1	c.-1446T>G		Hsp20/alpha crystallin family;Name=PF00011;status=T;Dbxref="InterPro:IPR002068"	82	4793	-	0.773333	0.0952381	0.928571	0
TARA_ARC_108_MAG_00217_000000000356	4238	0.0246252	A	C	5_prime_UTR_variant	MODIFIER	mRNA.TARA_ARC_108_MAG_00217_000000000356.1.1	c.-1446T>G		Ubiquitin family;Name=PF00240;status=T;Dbxref="InterPro:IPR000626"	82	4793	-	0.773333	0.0952381	0.928571	0
TARA_ARC_108_MAG_00217_000000000356	4238	0.0246252	A	C	5_prime_UTR_variant	MODIFIER	mRNA.TARA_ARC_108_MAG_00217_000000000356.1.1	c.-1446T>G		UBA/TS-N domain;Name=PF00627;status=T;Dbxref="InterPro:IPR015940"	82	4793	-	0.773333	0.0952381	0.928571	0
TARA_ARC_108_MAG_00217_000000000356	4250	0.021481	T	C	5_prime_UTR_variant	MODIFIER	mRNA.TARA_ARC_108_MAG_00217_000000000356.1.1	c.-1458A>G		Hsp20/alpha crystallin family;Name=PF00011;status=T;Dbxref="InterPro:IPR002068"	82	4793	-	0.764706	0.117647	0.96	0
TARA_ARC_108_MAG_00217_000000000356	4250	0.021481	T	C	5_prime_UTR_variant	MODIFIER	mRNA.TARA_ARC_108_MAG_00217_000000000356.1.1	c.-1458A>G		Ubiquitin family;Name=PF00240;status=T;Dbxref="InterPro:IPR000626"	82	4793	-	0.764706	0.117647	0.96	0
TARA_ARC_108_MAG_00217_000000000356	4250	0.021481	T	C	5_prime_UTR_variant	MODIFIER	mRNA.TARA_ARC_108_MAG_00217_000000000356.1.1	c.-1458A>G		UBA/TS-N domain;Name=PF00627;status=T;Dbxref="InterPro:IPR015940"	82	4793	-	0.764706	0.117647	0.96	0
TARA_ARC_108_MAG_00217_000000000370	3774	0.124271	G	A	missense_variant	MODERATE	mRNA.TARA_ARC_108_MAG_00217_000000000370.4.1	c.470C>T	p.Ala157Val	WD domain, G-beta repeat;Name=PF00400;status=T;Dbxref="InterPro:IPR001680"	2794	4390	-	0.40678	1	0.380952	0
TARA_ARC_108_MAG_00217_000000000380	5737	0.0345714	T	G	3_prime_UTR_variant	MODIFIER	mRNA.TARA_ARC_108_MAG_00217_000000000380.16.1	c.*687A>C		Ring finger domain;Name=PF13639;status=T;Dbxref="InterPro:IPR001841"	4678	8591	-	0.272727	0.181818	0.96	0
TARA_ARC_108_MAG_00217_000000000380	5737	0.0345714	T	G	3_prime_UTR_variant	MODIFIER	mRNA.TARA_ARC_108_MAG_00217_000000000380.16.1	c.*687A>C		CHY zinc finger;Name=PF05495;status=T;Dbxref="InterPro:IPR008913"	4678	8591	-	0.272727	0.181818	0.96	0
TARA_ARC_108_MAG_00217_000000000422	5414	0.0779868	C	T	3_prime_UTR_variant	MODIFIER	mRNA.TARA_ARC_108_MAG_00217_000000000422.1.6	c.*913C>T		DNA gyrase/topoisomerase IV, subunit A;Name=PF00521;status=T;Dbxref="InterPro:IPR002205"	540	5427	+	0.0816327	0	0.705882	0.857143
TARA_ARC_108_MAG_00217_000000000422	5414	0.0779868	C	T	3_prime_UTR_variant	MODIFIER	mRNA.TARA_ARC_108_MAG_00217_000000000422.1.6	c.*913C>T		DNA gyrase B;Name=PF00204;status=T;Dbxref="InterPro:IPR013506"	540	5427	+	0.0816327	0	0.705882	0.857143
TARA_ARC_108_MAG_00217_000000000422	5414	0.0779868	C	T	3_prime_UTR_variant	MODIFIER	mRNA.TARA_ARC_108_MAG_00217_000000000422.1.6	c.*913C>T		Histidine kinase-, DNA gyrase B-, and HSP90-like ATPase;Name=PF02518;status=T;Dbxref="InterPro:IPR003594"	540	5427	+	0.0816327	0	0.705882	0.857143
TARA_ARC_108_MAG_00217_000000000422	5414	0.0779868	C	T	3_prime_UTR_variant	MODIFIER	mRNA.TARA_ARC_108_MAG_00217_000000000422.1.6	c.*913C>T		Toprim domain;Name=PF01751;status=T;Dbxref="InterPro:IPR006171"	540	5427	+	0.0816327	0	0.705882	0.857143
TARA_ARC_108_MAG_00217_000000000422	5414	0.0779868	C	T	3_prime_UTR_variant	MODIFIER	mRNA.TARA_ARC_108_MAG_00217_000000000422.1.6	c.*913C>T		C-terminal associated domain of TOPRIM;Name=PF16898;status=T;Dbxref="InterPro:IPR031660"	540	5427	+	0.0816327	0	0.705882	0.857143
TARA_ARC_108_MAG_00217_000000000459	1438	0.0763009	T	A	intron_variant	MODIFIER	mRNA.TARA_ARC_108_MAG_00217_000000000459.6.1	c.3895-19A>T		Ankyrin repeats (many copies);Name=PF13637;status=T;Dbxref="InterPro:IPR002110"	812	5467	-	0.0289855	1	0.387097	0
TARA_ARC_108_MAG_00217_000000000459	1438	0.0763009	T	A	intron_variant	MODIFIER	mRNA.TARA_ARC_108_MAG_00217_000000000459.6.1	c.3895-19A>T		SAM domain (Sterile alpha motif);Name=PF00536;status=T;Dbxref="InterPro:IPR001660"	812	5467	-	0.0289855	1	0.387097	0
TARA_ARC_108_MAG_00217_000000000459	1438	0.0763009	T	A	intron_variant	MODIFIER	mRNA.TARA_ARC_108_MAG_00217_000000000459.6.1	c.3895-19A>T		Serine aminopeptidase, S33;Name=PF12146;status=T;Dbxref="InterPro:IPR022742"	812	5467	-	0.0289855	1	0.387097	0
TARA_ARC_108_MAG_00217_000000000461	381	0.0127754	C	T	5_prime_UTR_premature_start_codon_gain_variant	LOW	mRNA.TARA_ARC_108_MAG_00217_000000000461.2.1	c.-68C>T		Ribosomal protein S4/S9 N-terminal domain;Name=PF00163;status=T;Dbxref="InterPro:IPR001912"	219	2334	+	0.466667	0.125	1	0
TARA_ARC_108_MAG_00217_000000000461	381	0.0127754	C	T	5_prime_UTR_premature_start_codon_gain_variant	LOW	mRNA.TARA_ARC_108_MAG_00217_000000000461.2.1	c.-68C>T		S4 domain;Name=PF01479;status=T;Dbxref="InterPro:IPR002942"	219	2334	+	0.466667	0.125	1	0
TARA_ARC_108_MAG_00217_000000000461	381	0.0127754	C	T	5_prime_UTR_variant	MODIFIER	mRNA.TARA_ARC_108_MAG_00217_000000000461.2.1	c.-68C>T		Ribosomal protein S4/S9 N-terminal domain;Name=PF00163;status=T;Dbxref="InterPro:IPR001912"	219	2334	+	0.466667	0.125	1	0
TARA_ARC_108_MAG_00217_000000000461	381	0.0127754	C	T	5_prime_UTR_variant	MODIFIER	mRNA.TARA_ARC_108_MAG_00217_000000000461.2.1	c.-68C>T		S4 domain;Name=PF01479;status=T;Dbxref="InterPro:IPR002942"	219	2334	+	0.466667	0.125	1	0
TARA_ARC_108_MAG_00217_000000000470	1823	0.113379	A	C	missense_variant	MODERATE	mRNA.TARA_ARC_108_MAG_00217_000000000470.5.1	c.1410T>G	p.Asn470Lys	BTB/POZ domain;Name=PF00651;status=T;Dbxref="InterPro:IPR000210"	1594	3348	-	0.9375	0.857143	0.1875	1
TARA_ARC_108_MAG_00217_000000000485	1544	0.0309047	G	A	3_prime_UTR_variant	MODIFIER	mRNA.TARA_ARC_108_MAG_00217_000000000485.1.1	c.*344G>A		Protein of unknown function, DUF599;Name=PF04654;status=T;Dbxref="InterPro:IPR006747"	113	1858	+	0.875	0.814815	0	0.5
TARA_ARC_108_MAG_00217_000000000507	751	0.137987	G	A	synonymous_variant	LOW	mRNA.TARA_ARC_108_MAG_00217_000000000507.2.1	c.276G>A	p.Gly92Gly	Aldo/keto reductase family;Name=PF00248;status=T;Dbxref="InterPro:IPR023210"	332	3726	+	0	0.933333	0.26087	0.285714
TARA_ARC_108_MAG_00217_000000000507	751	0.137987	G	A	synonymous_variant	LOW	mRNA.TARA_ARC_108_MAG_00217_000000000507.2.1	c.276G>A	p.Gly92Gly	Aconitase X;Name=PF04412;status=T;Dbxref="InterPro:IPR007506"	332	3726	+	0	0.933333	0.26087	0.285714
TARA_ARC_108_MAG_00217_000000000507	751	0.137987	G	A	synonymous_variant	LOW	mRNA.TARA_ARC_108_MAG_00217_000000000507.2.1	c.276G>A	p.Gly92Gly	Aconitase X swivel domain;Name=PF01989;status=T;Dbxref="InterPro:IPR002840"	332	3726	+	0	0.933333	0.26087	0.285714
TARA_ARC_108_MAG_00217_000000000520	1747	0.00852534	C	G	missense_variant	MODERATE	mRNA.TARA_ARC_108_MAG_00217_000000000520.4.1	c.1268C>G	p.Ser423Cys	Nsp1-like C-terminal region;Name=PF05064;status=T;Dbxref="InterPro:IPR007758"	480	1937	+	0.192308	0.125	1	0
TARA_ARC_108_MAG_00217_000000000520	1736	0.00938255	C	T	synonymous_variant	LOW	mRNA.TARA_ARC_108_MAG_00217_000000000520.4.1	c.1257C>T	p.Asn419Asn	Nsp1-like C-terminal region;Name=PF05064;status=T;Dbxref="InterPro:IPR007758"	480	1937	+	0.188679	0.133333	1	0
TARA_ARC_108_MAG_00217_000000000525	1702	0.0194939	T	A	missense_variant	MODERATE	mRNA.TARA_ARC_108_MAG_00217_000000000525.2.1	c.1520A>T	p.Gln507Leu	Leucine rich repeat;Name=PF13855;status=T;Dbxref="InterPro:IPR001611"	615	3221	-	0.837209	0	0.857143	0
TARA_ARC_108_MAG_00217_000000000525	1702	0.0194939	T	A	missense_variant	MODERATE	mRNA.TARA_ARC_108_MAG_00217_000000000525.2.1	c.1520A>T	p.Gln507Leu	Subtilase family;Name=PF00082;status=T;Dbxref="InterPro:IPR000209"	615	3221	-	0.837209	0	0.857143	0
TARA_ARC_108_MAG_00217_000000000526	10650	0.0164519	T	C	3_prime_UTR_variant	MODIFIER	mRNA.TARA_ARC_108_MAG_00217_000000000526.22.2	c.*756T>C		PDZ domain;Name=PF13180;status=T;Dbxref="InterPro:IPR001478"	7376	11197	+	0.8	0	0.909091	0.4
TARA_ARC_108_MAG_00217_000000000526	10650	0.0164519	T	C	3_prime_UTR_variant	MODIFIER	mRNA.TARA_ARC_108_MAG_00217_000000000526.22.2	c.*756T>C		Trypsin-like peptidase domain;Name=PF13365;status=T	7376	11197	+	0.8	0	0.909091	0.4
TARA_ARC_108_MAG_00217_000000000526	10650	0.0164519	T	C	3_prime_UTR_variant	MODIFIER	mRNA.TARA_ARC_108_MAG_00217_000000000526.22.2	c.*756T>C		Class II Aldolase and Adducin N-terminal domain;Name=PF00596;status=T;Dbxref="InterPro:IPR001303"	7376	11197	+	0.8	0	0.909091	0.4
TARA_ARC_108_MAG_00217_000000000526	10662	0.109997	T	C	3_prime_UTR_variant	MODIFIER	mRNA.TARA_ARC_108_MAG_00217_000000000526.22.2	c.*768T>C		PDZ domain;Name=PF13180;status=T;Dbxref="InterPro:IPR001478"	7376	11197	+	0.651163	0	0.769231	0.4
TARA_ARC_108_MAG_00217_000000000526	10662	0.109997	T	C	3_prime_UTR_variant	MODIFIER	mRNA.TARA_ARC_108_MAG_00217_000000000526.22.2	c.*768T>C		Trypsin-like peptidase domain;Name=PF13365;status=T	7376	11197	+	0.651163	0	0.769231	0.4
TARA_ARC_108_MAG_00217_000000000526	10662	0.109997	T	C	3_prime_UTR_variant	MODIFIER	mRNA.TARA_ARC_108_MAG_00217_000000000526.22.2	c.*768T>C		Class II Aldolase and Adducin N-terminal domain;Name=PF00596;status=T;Dbxref="InterPro:IPR001303"	7376	11197	+	0.651163	0	0.769231	0.4
TARA_ARC_108_MAG_00217_000000000526	10664	0.0660155	G	A	3_prime_UTR_variant	MODIFIER	mRNA.TARA_ARC_108_MAG_00217_000000000526.22.2	c.*770G>A		PDZ domain;Name=PF13180;status=T;Dbxref="InterPro:IPR001478"	7376	11197	+	0.888889	0.2	1	0.333333
TARA_ARC_108_MAG_00217_000000000526	10664	0.0660155	G	A	3_prime_UTR_variant	MODIFIER	mRNA.TARA_ARC_108_MAG_00217_000000000526.22.2	c.*770G>A		Trypsin-like peptidase domain;Name=PF13365;status=T	7376	11197	+	0.888889	0.2	1	0.333333
TARA_ARC_108_MAG_00217_000000000526	10664	0.0660155	G	A	3_prime_UTR_variant	MODIFIER	mRNA.TARA_ARC_108_MAG_00217_000000000526.22.2	c.*770G>A		Class II Aldolase and Adducin N-terminal domain;Name=PF00596;status=T;Dbxref="InterPro:IPR001303"	7376	11197	+	0.888889	0.2	1	0.333333
TARA_ARC_108_MAG_00217_000000000526	10665	0.0660155	A	T	3_prime_UTR_variant	MODIFIER	mRNA.TARA_ARC_108_MAG_00217_000000000526.22.2	c.*771A>T		PDZ domain;Name=PF13180;status=T;Dbxref="InterPro:IPR001478"	7376	11197	+	0.888889	0.2	1	0.333333
TARA_ARC_108_MAG_00217_000000000526	10665	0.0660155	A	T	3_prime_UTR_variant	MODIFIER	mRNA.TARA_ARC_108_MAG_00217_000000000526.22.2	c.*771A>T		Trypsin-like peptidase domain;Name=PF13365;status=T	7376	11197	+	0.888889	0.2	1	0.333333
TARA_ARC_108_MAG_00217_000000000526	10665	0.0660155	A	T	3_prime_UTR_variant	MODIFIER	mRNA.TARA_ARC_108_MAG_00217_000000000526.22.2	c.*771A>T		Class II Aldolase and Adducin N-terminal domain;Name=PF00596;status=T;Dbxref="InterPro:IPR001303"	7376	11197	+	0.888889	0.2	1	0.333333
TARA_ARC_108_MAG_00217_000000000526	10650	0.0164519	T	C	missense_variant	MODERATE	mRNA.TARA_ARC_108_MAG_00217_000000000526.22.1	c.433A>G	p.Ile145Val	PDZ domain;Name=PF13180;status=T;Dbxref="InterPro:IPR001478"	7377	11197	-	0.8	0	0.909091	0.4
TARA_ARC_108_MAG_00217_000000000526	10650	0.0164519	T	C	missense_variant	MODERATE	mRNA.TARA_ARC_108_MAG_00217_000000000526.22.1	c.433A>G	p.Ile145Val	Trypsin-like peptidase domain;Name=PF13365;status=T	7377	11197	-	0.8	0	0.909091	0.4
TARA_ARC_108_MAG_00217_000000000526	10650	0.0164519	T	C	missense_variant	MODERATE	mRNA.TARA_ARC_108_MAG_00217_000000000526.22.1	c.433A>G	p.Ile145Val	Class II Aldolase and Adducin N-terminal domain;Name=PF00596;status=T;Dbxref="InterPro:IPR001303"	7377	11197	-	0.8	0	0.909091	0.4
TARA_ARC_108_MAG_00217_000000000526	10662	0.109997	T	C	missense_variant	MODERATE	mRNA.TARA_ARC_108_MAG_00217_000000000526.22.1	c.421A>G	p.Asn141Asp	PDZ domain;Name=PF13180;status=T;Dbxref="InterPro:IPR001478"	7377	11197	-	0.651163	0	0.769231	0.4
TARA_ARC_108_MAG_00217_000000000526	10662	0.109997	T	C	missense_variant	MODERATE	mRNA.TARA_ARC_108_MAG_00217_000000000526.22.1	c.421A>G	p.Asn141Asp	Trypsin-like peptidase domain;Name=PF13365;status=T	7377	11197	-	0.651163	0	0.769231	0.4
TARA_ARC_108_MAG_00217_000000000526	10662	0.109997	T	C	missense_variant	MODERATE	mRNA.TARA_ARC_108_MAG_00217_000000000526.22.1	c.421A>G	p.Asn141Asp	Class II Aldolase and Adducin N-terminal domain;Name=PF00596;status=T;Dbxref="InterPro:IPR001303"	7377	11197	-	0.651163	0	0.769231	0.4
TARA_ARC_108_MAG_00217_000000000526	10664	0.0660155	G	A	missense_variant	MODERATE	mRNA.TARA_ARC_108_MAG_00217_000000000526.22.1	c.419C>T	p.Ser140Leu	PDZ domain;Name=PF13180;status=T;Dbxref="InterPro:IPR001478"	7377	11197	-	0.888889	0.2	1	0.333333
TARA_ARC_108_MAG_00217_000000000526	10664	0.0660155	G	A	missense_variant	MODERATE	mRNA.TARA_ARC_108_MAG_00217_000000000526.22.1	c.419C>T	p.Ser140Leu	Trypsin-like peptidase domain;Name=PF13365;status=T	7377	11197	-	0.888889	0.2	1	0.333333
TARA_ARC_108_MAG_00217_000000000526	10664	0.0660155	G	A	missense_variant	MODERATE	mRNA.TARA_ARC_108_MAG_00217_000000000526.22.1	c.419C>T	p.Ser140Leu	Class II Aldolase and Adducin N-terminal domain;Name=PF00596;status=T;Dbxref="InterPro:IPR001303"	7377	11197	-	0.888889	0.2	1	0.333333
TARA_ARC_108_MAG_00217_000000000526	10665	0.0660155	A	T	missense_variant	MODERATE	mRNA.TARA_ARC_108_MAG_00217_000000000526.22.1	c.418T>A	p.Ser140Thr	PDZ domain;Name=PF13180;status=T;Dbxref="InterPro:IPR001478"	7377	11197	-	0.888889	0.2	1	0.333333
TARA_ARC_108_MAG_00217_000000000526	10665	0.0660155	A	T	missense_variant	MODERATE	mRNA.TARA_ARC_108_MAG_00217_000000000526.22.1	c.418T>A	p.Ser140Thr	Trypsin-like peptidase domain;Name=PF13365;status=T	7377	11197	-	0.888889	0.2	1	0.333333
TARA_ARC_108_MAG_00217_000000000526	10665	0.0660155	A	T	missense_variant	MODERATE	mRNA.TARA_ARC_108_MAG_00217_000000000526.22.1	c.418T>A	p.Ser140Thr	Class II Aldolase and Adducin N-terminal domain;Name=PF00596;status=T;Dbxref="InterPro:IPR001303"	7377	11197	-	0.888889	0.2	1	0.333333
TARA_ARC_108_MAG_00217_000000000529	3063	0.00261424	A	C	synonymous_variant	LOW	mRNA.TARA_ARC_108_MAG_00217_000000000529.1.1	c.183T>G	p.Ser61Ser	Glutathione S-transferase, N-terminal domain;Name=PF13409;status=T;Dbxref="InterPro:IPR004045"	763	3356	-	0.0645161	1	0	0.5
TARA_ARC_108_MAG_00217_000000000529	3063	0.00261424	A	C	synonymous_variant	LOW	mRNA.TARA_ARC_108_MAG_00217_000000000529.1.1	c.183T>G	p.Ser61Ser	Glutathione S-transferase, C-terminal domain;Name=PF00043;status=T;Dbxref="InterPro:IPR004046"	763	3356	-	0.0645161	1	0	0.5
TARA_ARC_108_MAG_00217_000000000529	3063	0.00261424	A	C	synonymous_variant	LOW	mRNA.TARA_ARC_108_MAG_00217_000000000529.1.1	c.183T>G	p.Ser61Ser	Bacterial regulatory proteins, luxR family;Name=PF00196;status=T;Dbxref="InterPro:IPR000792"	763	3356	-	0.0645161	1	0	0.5
TARA_ARC_108_MAG_00217_000000000529	3063	0.00261424	A	C	synonymous_variant	LOW	mRNA.TARA_ARC_108_MAG_00217_000000000529.1.1	c.183T>G	p.Ser61Ser	Response regulator receiver domain;Name=PF00072;status=T;Dbxref="InterPro:IPR001789"	763	3356	-	0.0645161	1	0	0.5
TARA_ARC_108_MAG_00217_000000000580	3145	0.0956634	C	G	synonymous_variant	LOW	mRNA.TARA_ARC_108_MAG_00217_000000000580.3.1	c.1242C>G	p.Ser414Ser	Platelet-activating factor acetylhydrolase, isoform II;Name=PF03403;status=T;Dbxref="InterPro:IPR005065"	1904	3265	+	0.598291	0.25	0.956522	0
TARA_ARC_108_MAG_00217_000000000591	2194	0.142176	T	C	missense_variant	MODERATE	mRNA.TARA_ARC_108_MAG_00217_000000000591.1.1	c.521A>G	p.Asp174Gly	FG-GAP-like repeat;Name=PF13517;status=T;Dbxref="InterPro:IPR013517"	7	2714	-	0.115942	0.3	0.933333	1
TARA_ARC_108_MAG_00217_000000000629	9197	0.0464023	G	T	5_prime_UTR_variant	MODIFIER	mRNA.TARA_ARC_108_MAG_00217_000000000629.20.1	c.-34G>T		tRNA-splicing ligase RtcB;Name=PF01139;status=T;Dbxref="InterPro:IPR001233"	9158	11178	+	0.862069	0	0.777778	0.8
TARA_ARC_108_MAG_00217_000000000629	6945	0.040904	T	C	synonymous_variant	LOW	mRNA.TARA_ARC_108_MAG_00217_000000000629.14.1	c.1713A>G	p.Leu571Leu	Required for nuclear transport of RNA pol II C-terminus 1;Name=PF10363;status=T;Dbxref="InterPro:IPR019451"	4521	8657	-	0.0384615	0.230769	0.95	0
TARA_ARC_108_MAG_00217_000000000668	6151	0.0943047	A	G	missense_variant	MODERATE	mRNA.TARA_ARC_108_MAG_00217_000000000668.14.1	c.4T>C	p.Ser2Pro	Transmembrane protein 18;Name=PF14770;status=T;Dbxref="InterPro:IPR026721"	5405	6154	-	0	0.833333	0.08	0.5
TARA_ARC_108_MAG_00217_000000000687	3537	0.142613	C	T	missense_variant	MODERATE	mRNA.TARA_ARC_108_MAG_00217_000000000687.8.1	c.61G>A	p.Glu21Lys	Glycerophosphoryl diester phosphodiesterase family;Name=PF03009;status=T;Dbxref="InterPro:IPR030395"	2563	3597	-	0.228571	0.142857	0.823529	0
TARA_ARC_108_MAG_00217_000000000706	7439	0.0149207	A	G	3_prime_UTR_variant	MODIFIER	mRNA.TARA_ARC_108_MAG_00217_000000000706.21.5	c.*460A>G		PIN domain;Name=PF13638;status=T;Dbxref="InterPro:IPR002716"	5405	10539	+	0.137931	0.111111	0.952381	0
TARA_ARC_108_MAG_00217_000000000706	7439	0.0149207	A	G	3_prime_UTR_variant	MODIFIER	mRNA.TARA_ARC_108_MAG_00217_000000000706.21.5	c.*460A>G		Dis3-like cold-shock domain 2 (CSD2);Name=PF17849;status=T;Dbxref="InterPro:IPR041505"	5405	10539	+	0.137931	0.111111	0.952381	0
TARA_ARC_108_MAG_00217_000000000706	7439	0.0149207	A	G	3_prime_UTR_variant	MODIFIER	mRNA.TARA_ARC_108_MAG_00217_000000000706.21.5	c.*460A>G		RNB domain;Name=PF00773;status=T;Dbxref="InterPro:IPR001900"	5405	10539	+	0.137931	0.111111	0.952381	0
TARA_ARC_108_MAG_00217_000000000706	7439	0.0149207	A	G	3_prime_UTR_variant	MODIFIER	mRNA.TARA_ARC_108_MAG_00217_000000000706.21.5	c.*460A>G		S1 domain;Name=PF17215;status=T;Dbxref="InterPro:IPR033770"	5405	10539	+	0.137931	0.111111	0.952381	0
TARA_ARC_108_MAG_00217_000000000706	7439	0.0149207	A	G	synonymous_variant	LOW	mRNA.TARA_ARC_108_MAG_00217_000000000706.21.8	c.2835T>C	p.Asp945Asp	PIN domain;Name=PF13638;status=T;Dbxref="InterPro:IPR002716"	5500	10539	-	0.137931	0.111111	0.952381	0
TARA_ARC_108_MAG_00217_000000000706	7439	0.0149207	A	G	synonymous_variant	LOW	mRNA.TARA_ARC_108_MAG_00217_000000000706.21.8	c.2835T>C	p.Asp945Asp	Dis3-like cold-shock domain 2 (CSD2);Name=PF17849;status=T;Dbxref="InterPro:IPR041505"	5500	10539	-	0.137931	0.111111	0.952381	0
TARA_ARC_108_MAG_00217_000000000706	7439	0.0149207	A	G	synonymous_variant	LOW	mRNA.TARA_ARC_108_MAG_00217_000000000706.21.8	c.2835T>C	p.Asp945Asp	RNB domain;Name=PF00773;status=T;Dbxref="InterPro:IPR001900"	5500	10539	-	0.137931	0.111111	0.952381	0
TARA_ARC_108_MAG_00217_000000000706	7439	0.0149207	A	G	synonymous_variant	LOW	mRNA.TARA_ARC_108_MAG_00217_000000000706.21.8	c.2835T>C	p.Asp945Asp	S1 domain;Name=PF17215;status=T;Dbxref="InterPro:IPR033770"	5500	10539	-	0.137931	0.111111	0.952381	0
TARA_ARC_108_MAG_00217_000000000711	4311	0.0324135	T	A	3_prime_UTR_variant	MODIFIER	mRNA.TARA_ARC_108_MAG_00217_000000000711.6.1	c.*1034T>A		Adenosine-deaminase (editase) domain;Name=PF02137;status=T;Dbxref="InterPro:IPR002466"	2294	4454	+	0.772727	1	0.181818	1
TARA_ARC_108_MAG_00217_000000000711	2960	0.109071	T	C	splice_region_variant&intron_variant	LOW	mRNA.TARA_ARC_108_MAG_00217_000000000711.6.5	c.*502+4A>G		Adenosine-deaminase (editase) domain;Name=PF02137;status=T;Dbxref="InterPro:IPR002466"	2210	4370	-	0.266667	0.823529	0.0606061	0.4
TARA_ARC_108_MAG_00217_000000000711	2960	0.109071	T	C	splice_region_variant&intron_variant	LOW	mRNA.TARA_ARC_108_MAG_00217_000000000711.6.1	c.232-4T>C		Adenosine-deaminase (editase) domain;Name=PF02137;status=T;Dbxref="InterPro:IPR002466"	2294	4454	+	0.266667	0.823529	0.0606061	0.4
TARA_ARC_108_MAG_00217_000000000711	4311	0.0324135	T	A	synonymous_variant	LOW	mRNA.TARA_ARC_108_MAG_00217_000000000711.6.5	c.60A>T	p.Ala20Ala	Adenosine-deaminase (editase) domain;Name=PF02137;status=T;Dbxref="InterPro:IPR002466"	2210	4370	-	0.772727	1	0.181818	1
TARA_ARC_108_MAG_00217_000000000728	1174	0.137987	T	C	synonymous_variant	LOW	mRNA.TARA_ARC_108_MAG_00217_000000000728.2.1	c.783T>C	p.Val261Val	Patatin-like phospholipase;Name=PF01734;status=T;Dbxref="InterPro:IPR002641"	392	1588	+	0.0555556	0.105263	0.8	0.666667
TARA_ARC_108_MAG_00217_000000000746	1370	0.0320953	A	G	missense_variant	MODERATE	mRNA.TARA_ARC_108_MAG_00217_000000000746.1.3	c.554A>G	p.Asp185Gly	Costars;Name=PF14705;status=T;Dbxref="InterPro:IPR027817"	325	2261	+	0.638889	0.142857	0.956522	0
TARA_ARC_108_MAG_00217_000000000746	1390	0.0697596	A	G	missense_variant	MODERATE	mRNA.TARA_ARC_108_MAG_00217_000000000746.1.3	c.574A>G	p.Asn192Asp	Costars;Name=PF14705;status=T;Dbxref="InterPro:IPR027817"	325	2261	+	0.121212	1	0.26087	1
TARA_ARC_108_MAG_00217_000000000746	1374	0.0451241	C	T	synonymous_variant	LOW	mRNA.TARA_ARC_108_MAG_00217_000000000746.1.3	c.558C>T	p.Thr186Thr	Costars;Name=PF14705;status=T;Dbxref="InterPro:IPR027817"	325	2261	+	0	0.125	0.869565	0
TARA_ARC_108_MAG_00217_000000000778	2539	0.0749983	T	A	5_prime_UTR_variant	MODIFIER	mRNA.TARA_ARC_108_MAG_00217_000000000778.3.1	c.-24A>T		Kinesin motor domain;Name=PF00225;status=T;Dbxref="InterPro:IPR001752"	612	2603	-	0.885246	0.947368	0.190476	0.857143
TARA_ARC_108_MAG_00217_000000000795	5539	0.130252	T	C	synonymous_variant	LOW	mRNA.TARA_ARC_108_MAG_00217_000000000795.10.1	c.1029T>C	p.Asp343Asp	Zinc finger C-x8-C-x5-C-x3-H type (and similar);Name=PF00642;status=T;Dbxref="InterPro:IPR000571"	3747	5818	+	0.9	0.636364	0	0
TARA_ARC_108_MAG_00217_000000000891	1168	0.0293189	C	A	synonymous_variant	LOW	mRNA.TARA_ARC_108_MAG_00217_000000000891.4.1	c.786G>T	p.Leu262Leu	HSF-type DNA-binding;Name=PF00447;status=T;Dbxref="InterPro:IPR000232"	757	2059	-	0.05	1	0.181818	0.857143
TARA_ARC_108_MAG_00217_000000000926	1019	0.11537	G	A	synonymous_variant	LOW	mRNA.TARA_ARC_108_MAG_00217_000000000926.1.1	c.1017G>A	p.Val339Val	Erv1 / Alr family;Name=PF04777;status=T;Dbxref="InterPro:IPR017905"	3	3258	+	0	0.125	0.8	0
TARA_ARC_108_MAG_00217_000000000945	509	0.113379	A	C	missense_variant	MODERATE	mRNA.TARA_ARC_108_MAG_00217_000000000945.1.1	c.84A>C	p.Leu28Phe	Pyridine nucleotide-disulphide oxidoreductase;Name=PF07992;status=T;Dbxref="InterPro:IPR023753"	424	2233	+	0	0.5	1	0
TARA_ARC_108_MAG_00217_000000000965	7233	0.0709403	C	T	missense_variant	MODERATE	mRNA.TARA_ARC_108_MAG_00217_000000000965.1.10	c.6083C>T	p.Pro2028Leu	SNF2-related domain;Name=PF00176;status=T;Dbxref="InterPro:IPR000330"	933	8862	+	0.0322581	0.272727	0.9375	0
TARA_ARC_108_MAG_00217_000000000965	7233	0.0709403	C	T	missense_variant	MODERATE	mRNA.TARA_ARC_108_MAG_00217_000000000965.1.10	c.6083C>T	p.Pro2028Leu	CXXC zinc finger domain;Name=PF02008;status=T;Dbxref="InterPro:IPR002857"	933	8862	+	0.0322581	0.272727	0.9375	0
TARA_ARC_108_MAG_00217_000000000965	7233	0.0709403	C	T	missense_variant	MODERATE	mRNA.TARA_ARC_108_MAG_00217_000000000965.1.10	c.6083C>T	p.Pro2028Leu	Bromodomain;Name=PF00439;status=T;Dbxref="InterPro:IPR001487"	933	8862	+	0.0322581	0.272727	0.9375	0
TARA_ARC_108_MAG_00217_000000000965	7233	0.0709403	C	T	missense_variant	MODERATE	mRNA.TARA_ARC_108_MAG_00217_000000000965.1.10	c.6083C>T	p.Pro2028Leu	Helicase conserved C-terminal domain;Name=PF00271;status=T;Dbxref="InterPro:IPR001650"	933	8862	+	0.0322581	0.272727	0.9375	0
TARA_ARC_108_MAG_00217_000000000965	7233	0.0709403	C	T	missense_variant	MODERATE	mRNA.TARA_ARC_108_MAG_00217_000000000965.1.10	c.6083C>T	p.Pro2028Leu	Chromo (CHRromatin Organisation MOdifier) domain;Name=PF00385;status=T;Dbxref="InterPro:IPR023780"	933	8862	+	0.0322581	0.272727	0.9375	0
TARA_ARC_108_MAG_00217_000000000965	7233	0.0709403	C	T	missense_variant	MODERATE	mRNA.TARA_ARC_108_MAG_00217_000000000965.1.10	c.6083C>T	p.Pro2028Leu	PHD-finger;Name=PF00628;status=T;Dbxref="InterPro:IPR019787"	933	8862	+	0.0322581	0.272727	0.9375	0
TARA_ARC_108_MAG_00217_000000000965	7233	0.0709403	C	T	missense_variant	MODERATE	mRNA.TARA_ARC_108_MAG_00217_000000000965.1.10	c.6083C>T	p.Pro2028Leu	HMG (high mobility group) box;Name=PF00505;status=T;Dbxref="InterPro:IPR009071"	933	8862	+	0.0322581	0.272727	0.9375	0
TARA_ARC_108_MAG_00217_000000000968	11630	0.00685203	A	G	3_prime_UTR_variant	MODIFIER	mRNA.TARA_ARC_108_MAG_00217_000000000968.25.1	c.*36T>C		Sir2 family;Name=PF02146;status=T;Dbxref="InterPro:IPR003000"	7995	12763	-	0.0645161	0	0.888889	0.857143
TARA_ARC_108_MAG_00217_000000000968	11630	0.00685203	A	G	3_prime_UTR_variant	MODIFIER	mRNA.TARA_ARC_108_MAG_00217_000000000968.25.2	c.*208A>G		Sir2 family;Name=PF02146;status=T;Dbxref="InterPro:IPR003000"	8221	12763	+	0.0645161	0	0.888889	0.857143
TARA_ARC_108_MAG_00217_000000000983	873	0.0240669	A	G	missense_variant	MODERATE	mRNA.TARA_ARC_108_MAG_00217_000000000983.1.3	c.592A>G	p.Ser198Gly	Proteasome stabiliser;Name=PF13001;status=T;Dbxref="InterPro:IPR024372"	282	8516	+	0	0.857143	0	0.285714
TARA_ARC_108_MAG_00217_000000000983	874	0.0240669	G	C	missense_variant	MODERATE	mRNA.TARA_ARC_108_MAG_00217_000000000983.1.3	c.593G>C	p.Ser198Thr	Proteasome stabiliser;Name=PF13001;status=T;Dbxref="InterPro:IPR024372"	282	8516	+	0	0.857143	0	0.285714
TARA_ARC_108_MAG_00217_000000000983	875	0.0233746	C	T	synonymous_variant	LOW	mRNA.TARA_ARC_108_MAG_00217_000000000983.1.3	c.594C>T	p.Ser198Ser	Proteasome stabiliser;Name=PF13001;status=T;Dbxref="InterPro:IPR024372"	282	8516	+	0	0.857143	0	0.25
TARA_ARC_108_MAG_00217_000000001006	2015	0.101399	C	A	missense_variant	MODERATE	mRNA.TARA_ARC_108_MAG_00217_000000001006.9.1	c.335C>A	p.Ser112Tyr	Zinc-finger of C2H2 type;Name=PF12874;status=T	1681	3607	+	0	0.272727	0.962963	0.666667
TARA_ARC_108_MAG_00217_000000001019	472	0.0811788	A	G	3_prime_UTR_variant	MODIFIER	mRNA.TARA_ARC_108_MAG_00217_000000001019.1.1	c.*591T>C		RNase H-like domain found in reverse transcriptase;Name=PF17919;status=T;Dbxref="InterPro:IPR041577"	1	1467	-	0	0	0.761905	0.3
TARA_ARC_108_MAG_00217_000000001019	472	0.0811788	A	G	3_prime_UTR_variant	MODIFIER	mRNA.TARA_ARC_108_MAG_00217_000000001019.1.1	c.*591T>C		Reverse transcriptase (RNA-dependent DNA polymerase);Name=PF00078;status=T;Dbxref="InterPro:IPR000477"	1	1467	-	0	0	0.761905	0.3
TARA_ARC_108_MAG_00217_000000001019	475	0.0233204	G	A	3_prime_UTR_variant	MODIFIER	mRNA.TARA_ARC_108_MAG_00217_000000001019.1.1	c.*588C>T		RNase H-like domain found in reverse transcriptase;Name=PF17919;status=T;Dbxref="InterPro:IPR041577"	1	1467	-	0	0	0.85	0.3
TARA_ARC_108_MAG_00217_000000001019	475	0.0233204	G	A	3_prime_UTR_variant	MODIFIER	mRNA.TARA_ARC_108_MAG_00217_000000001019.1.1	c.*588C>T		Reverse transcriptase (RNA-dependent DNA polymerase);Name=PF00078;status=T;Dbxref="InterPro:IPR000477"	1	1467	-	0	0	0.85	0.3
TARA_ARC_108_MAG_00217_000000001019	478	0.0953109	T	A	3_prime_UTR_variant	MODIFIER	mRNA.TARA_ARC_108_MAG_00217_000000001019.1.1	c.*585A>T		RNase H-like domain found in reverse transcriptase;Name=PF17919;status=T;Dbxref="InterPro:IPR041577"	1	1467	-	0	0	0.75	0.3
TARA_ARC_108_MAG_00217_000000001019	478	0.0953109	T	A	3_prime_UTR_variant	MODIFIER	mRNA.TARA_ARC_108_MAG_00217_000000001019.1.1	c.*585A>T		Reverse transcriptase (RNA-dependent DNA polymerase);Name=PF00078;status=T;Dbxref="InterPro:IPR000477"	1	1467	-	0	0	0.75	0.3
TARA_ARC_108_MAG_00217_000000001019	479	0.00393405	G	A	3_prime_UTR_variant	MODIFIER	mRNA.TARA_ARC_108_MAG_00217_000000001019.1.1	c.*584C>T		RNase H-like domain found in reverse transcriptase;Name=PF17919;status=T;Dbxref="InterPro:IPR041577"	1	1467	-	0	0	0.95	0.3
TARA_ARC_108_MAG_00217_000000001019	479	0.00393405	G	A	3_prime_UTR_variant	MODIFIER	mRNA.TARA_ARC_108_MAG_00217_000000001019.1.1	c.*584C>T		Reverse transcriptase (RNA-dependent DNA polymerase);Name=PF00078;status=T;Dbxref="InterPro:IPR000477"	1	1467	-	0	0	0.95	0.3
TARA_ARC_108_MAG_00217_000000001019	490	0.011878	G	A	3_prime_UTR_variant	MODIFIER	mRNA.TARA_ARC_108_MAG_00217_000000001019.1.1	c.*573C>T		RNase H-like domain found in reverse transcriptase;Name=PF17919;status=T;Dbxref="InterPro:IPR041577"	1	1467	-	0	0	0.894737	0.3
TARA_ARC_108_MAG_00217_000000001019	490	0.011878	G	A	3_prime_UTR_variant	MODIFIER	mRNA.TARA_ARC_108_MAG_00217_000000001019.1.1	c.*573C>T		Reverse transcriptase (RNA-dependent DNA polymerase);Name=PF00078;status=T;Dbxref="InterPro:IPR000477"	1	1467	-	0	0	0.894737	0.3
TARA_ARC_108_MAG_00217_000000001019	496	0.0875356	G	A	3_prime_UTR_variant	MODIFIER	mRNA.TARA_ARC_108_MAG_00217_000000001019.1.1	c.*567C>T		RNase H-like domain found in reverse transcriptase;Name=PF17919;status=T;Dbxref="InterPro:IPR041577"	1	1467	-	0	0	0.756757	0.315789
TARA_ARC_108_MAG_00217_000000001019	496	0.0875356	G	A	3_prime_UTR_variant	MODIFIER	mRNA.TARA_ARC_108_MAG_00217_000000001019.1.1	c.*567C>T		Reverse transcriptase (RNA-dependent DNA polymerase);Name=PF00078;status=T;Dbxref="InterPro:IPR000477"	1	1467	-	0	0	0.756757	0.315789
TARA_ARC_108_MAG_00217_000000001058	443	0.00147208	G	C	3_prime_UTR_variant	MODIFIER	mRNA.TARA_ARC_108_MAG_00217_000000001058.2.1	c.*57C>G		Transposase IS4;Name=PF13843;status=T;Dbxref="InterPro:IPR029526"	1	3230	-	0	0	1	1
TARA_ARC_108_MAG_00217_000000001058	635	0.00315267	T	A	intron_variant	MODIFIER	mRNA.TARA_ARC_108_MAG_00217_000000001058.2.1	c.2179-10A>T		Transposase IS4;Name=PF13843;status=T;Dbxref="InterPro:IPR029526"	1	3230	-	0.333333	1	0	0.5
TARA_ARC_108_MAG_00217_000000001058	633	0.00315267	A	G	splice_region_variant&intron_variant	LOW	mRNA.TARA_ARC_108_MAG_00217_000000001058.2.1	c.2179-8T>C		Transposase IS4;Name=PF13843;status=T;Dbxref="InterPro:IPR029526"	1	3230	-	0.390244	1	0	0.5
TARA_ARC_108_MAG_00217_000000001070	1246	0.0849371	G	T	3_prime_UTR_variant	MODIFIER	mRNA.TARA_ARC_108_MAG_00217_000000001070.4.1	c.*321C>A		MORN repeat;Name=PF02493;status=T;Dbxref="InterPro:IPR003409"	801	3070	-	0.542373	0.923077	0.222222	0
TARA_ARC_108_MAG_00217_000000001078	2349	0.127655	T	C	3_prime_UTR_variant	MODIFIER	mRNA.TARA_ARC_108_MAG_00217_000000001078.1.3	c.*122T>C		Protein of unknown function (DUF1415);Name=PF07209;status=T;Dbxref="InterPro:IPR009858"	401	3381	+	0.113208	0.214286	0.857143	1
TARA_ARC_108_MAG_00217_000000001078	2349	0.127655	T	C	3_prime_UTR_variant	MODIFIER	mRNA.TARA_ARC_108_MAG_00217_000000001078.1.2	c.*189A>G		Protein of unknown function (DUF1415);Name=PF07209;status=T;Dbxref="InterPro:IPR009858"	461	3381	-	0.113208	0.214286	0.857143	1
TARA_ARC_108_MAG_00217_000000001078	1588	0.0650113	G	A	3_prime_UTR_variant	MODIFIER	mRNA.TARA_ARC_108_MAG_00217_000000001078.1.2	c.*950C>T		Protein of unknown function (DUF1415);Name=PF07209;status=T;Dbxref="InterPro:IPR009858"	461	3381	-	0	0.761905	0	0
TARA_ARC_108_MAG_00217_000000001078	1609	0.02763	T	C	3_prime_UTR_variant	MODIFIER	mRNA.TARA_ARC_108_MAG_00217_000000001078.1.2	c.*929A>G		Protein of unknown function (DUF1415);Name=PF07209;status=T;Dbxref="InterPro:IPR009858"	461	3381	-	0	0.857143	0.0540541	0
TARA_ARC_108_MAG_00217_000000001078	1615	0.0797858	G	A	3_prime_UTR_variant	MODIFIER	mRNA.TARA_ARC_108_MAG_00217_000000001078.1.2	c.*923C>T		Protein of unknown function (DUF1415);Name=PF07209;status=T;Dbxref="InterPro:IPR009858"	461	3381	-	0	0.782609	0.0526316	0
TARA_ARC_108_MAG_00217_000000001078	1619	0.0797858	A	T	3_prime_UTR_variant	MODIFIER	mRNA.TARA_ARC_108_MAG_00217_000000001078.1.2	c.*919T>A		Protein of unknown function (DUF1415);Name=PF07209;status=T;Dbxref="InterPro:IPR009858"	461	3381	-	0	0.782609	0.0526316	0
TARA_ARC_108_MAG_00217_000000001078	1620	0.0808404	G	C	3_prime_UTR_variant	MODIFIER	mRNA.TARA_ARC_108_MAG_00217_000000001078.1.2	c.*918C>G		Protein of unknown function (DUF1415);Name=PF07209;status=T;Dbxref="InterPro:IPR009858"	461	3381	-	0	0.782609	0.0540541	0
TARA_ARC_108_MAG_00217_000000001078	1621	0.12288	T	C	3_prime_UTR_variant	MODIFIER	mRNA.TARA_ARC_108_MAG_00217_000000001078.1.2	c.*917A>G		Protein of unknown function (DUF1415);Name=PF07209;status=T;Dbxref="InterPro:IPR009858"	461	3381	-	0	0.75	0.0540541	0
TARA_ARC_108_MAG_00217_000000001078	1619	0.0797858	A	T	missense_variant	MODERATE	mRNA.TARA_ARC_108_MAG_00217_000000001078.1.3	c.1117A>T	p.Ser373Cys	Protein of unknown function (DUF1415);Name=PF07209;status=T;Dbxref="InterPro:IPR009858"	401	3381	+	0	0.782609	0.0526316	0
TARA_ARC_108_MAG_00217_000000001078	1620	0.0808404	G	C	missense_variant	MODERATE	mRNA.TARA_ARC_108_MAG_00217_000000001078.1.3	c.1118G>C	p.Ser373Thr	Protein of unknown function (DUF1415);Name=PF07209;status=T;Dbxref="InterPro:IPR009858"	401	3381	+	0	0.782609	0.0540541	0
TARA_ARC_108_MAG_00217_000000001078	1588	0.0650113	G	A	synonymous_variant	LOW	mRNA.TARA_ARC_108_MAG_00217_000000001078.1.3	c.1086G>A	p.Gly362Gly	Protein of unknown function (DUF1415);Name=PF07209;status=T;Dbxref="InterPro:IPR009858"	401	3381	+	0	0.761905	0	0
TARA_ARC_108_MAG_00217_000000001078	1609	0.02763	T	C	synonymous_variant	LOW	mRNA.TARA_ARC_108_MAG_00217_000000001078.1.3	c.1107T>C	p.Tyr369Tyr	Protein of unknown function (DUF1415);Name=PF07209;status=T;Dbxref="InterPro:IPR009858"	401	3381	+	0	0.857143	0.0540541	0
TARA_ARC_108_MAG_00217_000000001078	1615	0.0797858	G	A	synonymous_variant	LOW	mRNA.TARA_ARC_108_MAG_00217_000000001078.1.3	c.1113G>A	p.Arg371Arg	Protein of unknown function (DUF1415);Name=PF07209;status=T;Dbxref="InterPro:IPR009858"	401	3381	+	0	0.782609	0.0526316	0
TARA_ARC_108_MAG_00217_000000001078	1621	0.12288	T	C	synonymous_variant	LOW	mRNA.TARA_ARC_108_MAG_00217_000000001078.1.3	c.1119T>C	p.Ser373Ser	Protein of unknown function (DUF1415);Name=PF07209;status=T;Dbxref="InterPro:IPR009858"	401	3381	+	0	0.75	0.0540541	0
TARA_ARC_108_MAG_00217_000000001083	514	0.0630745	G	A	missense_variant	MODERATE	mRNA.TARA_ARC_108_MAG_00217_000000001083.1.1	c.206G>A	p.Gly69Asp	Thioredoxin;Name=PF00085;status=T;Dbxref="InterPro:IPR013766"	167	2852	+	0.4375	0.153846	0.909091	1
TARA_ARC_108_MAG_00217_000000001083	516	0.0618349	A	T	missense_variant	MODERATE	mRNA.TARA_ARC_108_MAG_00217_000000001083.1.1	c.208A>T	p.Asn70Tyr	Thioredoxin;Name=PF00085;status=T;Dbxref="InterPro:IPR013766"	167	2852	+	0.424242	0.153846	0.909091	1
TARA_ARC_108_MAG_00217_000000001083	519	0.0863188	G	A	missense_variant	MODERATE	mRNA.TARA_ARC_108_MAG_00217_000000001083.1.1	c.211G>A	p.Gly71Ser	Thioredoxin;Name=PF00085;status=T;Dbxref="InterPro:IPR013766"	167	2852	+	0.424242	0.181818	0.909091	1
TARA_ARC_108_MAG_00217_000000001083	622	0.0779868	T	C	missense_variant	MODERATE	mRNA.TARA_ARC_108_MAG_00217_000000001083.1.1	c.314T>C	p.Met105Thr	Thioredoxin;Name=PF00085;status=T;Dbxref="InterPro:IPR013766"	167	2852	+	0.470588	0	0.8	0.5
TARA_ARC_108_MAG_00217_000000001177	537	0.147174	A	G	missense_variant	MODERATE	mRNA.TARA_ARC_108_MAG_00217_000000001177.1.1	c.421A>G	p.Lys141Glu	Lysine methyltransferase;Name=PF10294;status=T;Dbxref="InterPro:IPR019410"	1	935	+	0.0645161	0.833333	0.117647	0.5
TARA_ARC_108_MAG_00217_000000001215	3012	0.104234	G	T	missense_variant	MODERATE	mRNA.TARA_ARC_108_MAG_00217_000000001215.1.3	c.1986G>T	p.Lys662Asn	FAD dependent oxidoreductase;Name=PF01266;status=T;Dbxref="InterPro:IPR006076"	745	3596	+	0	0.8	0.133333	1
TARA_ARC_108_MAG_00217_000000001215	3012	0.104234	G	T	missense_variant	MODERATE	mRNA.TARA_ARC_108_MAG_00217_000000001215.1.3	c.1986G>T	p.Lys662Asn	Glutamate/Leucine/Phenylalanine/Valine dehydrogenase;Name=PF00208;status=T;Dbxref="InterPro:IPR006096"	745	3596	+	0	0.8	0.133333	1
TARA_ARC_108_MAG_00217_000000001279	649	0.092671	A	C	intron_variant	MODIFIER	mRNA.TARA_ARC_108_MAG_00217_000000001279.1.1	c.-37+38A>C		Glycosyl-transferase for dystroglycan;Name=PF13896;status=T	549	2824	+	0.894737	0.166667	0.88	0
TARA_ARC_108_MAG_00217_000000001279	10900	0.147886	G	A	synonymous_variant	LOW	mRNA.TARA_ARC_108_MAG_00217_000000001279.22.1	c.1885C>T	p.Leu629Leu	pfkB family carbohydrate kinase;Name=PF00294;status=T;Dbxref="InterPro:IPR011611"	10322	12784	-	0.488889	0.333333	0.969697	0
TARA_ARC_108_MAG_00217_000000001279	10900	0.147886	G	A	synonymous_variant	LOW	mRNA.TARA_ARC_108_MAG_00217_000000001279.22.1	c.1885C>T	p.Leu629Leu	Myo-inositol-1-phosphate synthase;Name=PF07994;status=T;Dbxref="InterPro:IPR002587"	10322	12784	-	0.488889	0.333333	0.969697	0
TARA_ARC_108_MAG_00217_000000001279	10900	0.147886	G	A	synonymous_variant	LOW	mRNA.TARA_ARC_108_MAG_00217_000000001279.22.1	c.1885C>T	p.Leu629Leu	Myo-inositol-1-phosphate synthase;Name=PF01658;status=T;Dbxref="InterPro:IPR013021"	10322	12784	-	0.488889	0.333333	0.969697	0
TARA_ARC_108_MAG_00217_000000001292	14290	0.0293189	A	G	3_prime_UTR_variant	MODIFIER	mRNA.TARA_ARC_108_MAG_00217_000000001292.50.2	c.*366A>G		HMG-box domain;Name=PF09011;status=T;Dbxref="InterPro:IPR009071"	13168	15716	+	0	0.214286	0.956522	0
TARA_ARC_108_MAG_00217_000000001292	14290	0.0293189	A	G	synonymous_variant	LOW	mRNA.TARA_ARC_108_MAG_00217_000000001292.50.4	c.1380T>C	p.Thr460Thr	HMG-box domain;Name=PF09011;status=T;Dbxref="InterPro:IPR009071"	13235	15716	-	0	0.214286	0.956522	0
TARA_ARC_108_MAG_00217_000000001313	2292	0.099477	G	A	synonymous_variant	LOW	mRNA.TARA_ARC_108_MAG_00217_000000001313.4.1	c.406C>T	p.Leu136Leu	NAD(P)-binding Rossmann-like domain;Name=PF13450;status=T	1127	2775	-	0.407407	0.888889	0.133333	0.8
TARA_ARC_108_MAG_00217_000000001313	2292	0.099477	G	A	synonymous_variant	LOW	mRNA.TARA_ARC_108_MAG_00217_000000001313.4.1	c.406C>T	p.Leu136Leu	UDP-galactopyranose mutase;Name=PF03275;status=T;Dbxref="InterPro:IPR015899"	1127	2775	-	0.407407	0.888889	0.133333	0.8
TARA_ARC_108_MAG_00217_000000001316	2516	0.0636909	G	A	missense_variant	MODERATE	mRNA.TARA_ARC_108_MAG_00217_000000001316.3.3	c.1640C>T	p.Ala547Val	Queuosine biosynthesis protein;Name=PF02547;status=T;Dbxref="InterPro:IPR003699"	327	4223	-	0.243902	0.166667	0.909091	0
TARA_ARC_108_MAG_00217_000000001316	2516	0.0636909	G	A	missense_variant	MODERATE	mRNA.TARA_ARC_108_MAG_00217_000000001316.3.3	c.1640C>T	p.Ala547Val	Pterin 4 alpha carbinolamine dehydratase;Name=PF01329;status=T;Dbxref="InterPro:IPR001533"	327	4223	-	0.243902	0.166667	0.909091	0
TARA_ARC_108_MAG_00217_000000001316	2516	0.0636909	G	A	missense_variant	MODERATE	mRNA.TARA_ARC_108_MAG_00217_000000001316.3.3	c.1640C>T	p.Ala547Val	Tetrahydrofolate dehydrogenase/cyclohydrolase, catalytic domain;Name=PF00763;status=T;Dbxref="InterPro:IPR020630"	327	4223	-	0.243902	0.166667	0.909091	0
TARA_ARC_108_MAG_00217_000000001316	2516	0.0636909	G	A	missense_variant	MODERATE	mRNA.TARA_ARC_108_MAG_00217_000000001316.3.3	c.1640C>T	p.Ala547Val	Tetrahydrofolate dehydrogenase/cyclohydrolase, NAD(P)-binding domain;Name=PF02882;status=T;Dbxref="InterPro:IPR020631"	327	4223	-	0.243902	0.166667	0.909091	0
TARA_ARC_108_MAG_00217_000000001316	2422	0.106184	A	G	synonymous_variant	LOW	mRNA.TARA_ARC_108_MAG_00217_000000001316.3.3	c.1734T>C	p.Ala578Ala	Queuosine biosynthesis protein;Name=PF02547;status=T;Dbxref="InterPro:IPR003699"	327	4223	-	0.229508	0.2	0.888889	0
TARA_ARC_108_MAG_00217_000000001316	2422	0.106184	A	G	synonymous_variant	LOW	mRNA.TARA_ARC_108_MAG_00217_000000001316.3.3	c.1734T>C	p.Ala578Ala	Pterin 4 alpha carbinolamine dehydratase;Name=PF01329;status=T;Dbxref="InterPro:IPR001533"	327	4223	-	0.229508	0.2	0.888889	0
TARA_ARC_108_MAG_00217_000000001316	2422	0.106184	A	G	synonymous_variant	LOW	mRNA.TARA_ARC_108_MAG_00217_000000001316.3.3	c.1734T>C	p.Ala578Ala	Tetrahydrofolate dehydrogenase/cyclohydrolase, catalytic domain;Name=PF00763;status=T;Dbxref="InterPro:IPR020630"	327	4223	-	0.229508	0.2	0.888889	0
TARA_ARC_108_MAG_00217_000000001316	2422	0.106184	A	G	synonymous_variant	LOW	mRNA.TARA_ARC_108_MAG_00217_000000001316.3.3	c.1734T>C	p.Ala578Ala	Tetrahydrofolate dehydrogenase/cyclohydrolase, NAD(P)-binding domain;Name=PF02882;status=T;Dbxref="InterPro:IPR020631"	327	4223	-	0.229508	0.2	0.888889	0
TARA_ARC_108_MAG_00217_000000001316	2413	0.108941	C	T	synonymous_variant	LOW	mRNA.TARA_ARC_108_MAG_00217_000000001316.3.3	c.1743G>A	p.Val581Val	Queuosine biosynthesis protein;Name=PF02547;status=T;Dbxref="InterPro:IPR003699"	327	4223	-	0.126984	0.714286	0	0.8
TARA_ARC_108_MAG_00217_000000001316	2413	0.108941	C	T	synonymous_variant	LOW	mRNA.TARA_ARC_108_MAG_00217_000000001316.3.3	c.1743G>A	p.Val581Val	Pterin 4 alpha carbinolamine dehydratase;Name=PF01329;status=T;Dbxref="InterPro:IPR001533"	327	4223	-	0.126984	0.714286	0	0.8
TARA_ARC_108_MAG_00217_000000001316	2413	0.108941	C	T	synonymous_variant	LOW	mRNA.TARA_ARC_108_MAG_00217_000000001316.3.3	c.1743G>A	p.Val581Val	Tetrahydrofolate dehydrogenase/cyclohydrolase, catalytic domain;Name=PF00763;status=T;Dbxref="InterPro:IPR020630"	327	4223	-	0.126984	0.714286	0	0.8
TARA_ARC_108_MAG_00217_000000001316	2413	0.108941	C	T	synonymous_variant	LOW	mRNA.TARA_ARC_108_MAG_00217_000000001316.3.3	c.1743G>A	p.Val581Val	Tetrahydrofolate dehydrogenase/cyclohydrolase, NAD(P)-binding domain;Name=PF02882;status=T;Dbxref="InterPro:IPR020631"	327	4223	-	0.126984	0.714286	0	0.8
TARA_ARC_108_MAG_00217_000000001332	2889	0.148837	T	C	synonymous_variant	LOW	mRNA.TARA_ARC_108_MAG_00217_000000001332.1.1	c.2661A>G	p.Glu887Glu	Helicase conserved C-terminal domain;Name=PF00271;status=T;Dbxref="InterPro:IPR001650"	1	5767	-	0.785714	0.117647	0.8	0.888889
TARA_ARC_108_MAG_00217_000000001332	2889	0.148837	T	C	synonymous_variant	LOW	mRNA.TARA_ARC_108_MAG_00217_000000001332.1.1	c.2661A>G	p.Glu887Glu	DEAD/DEAH box helicase;Name=PF00270;status=T;Dbxref="InterPro:IPR011545"	1	5767	-	0.785714	0.117647	0.8	0.888889
TARA_ARC_108_MAG_00217_000000001353	10230	0.0451241	G	T	3_prime_UTR_variant	MODIFIER	mRNA.TARA_ARC_108_MAG_00217_000000001353.6.1	c.*4252G>T		SecA DEAD-like domain;Name=PF07517;status=T;Dbxref="InterPro:IPR011115"	3792	10881	+	0	1	0.210526	0.666667
TARA_ARC_108_MAG_00217_000000001353	10230	0.0451241	G	T	3_prime_UTR_variant	MODIFIER	mRNA.TARA_ARC_108_MAG_00217_000000001353.6.1	c.*4252G>T		SecA preprotein cross-linking domain;Name=PF01043;status=T;Dbxref="InterPro:IPR011130"	3792	10881	+	0	1	0.210526	0.666667
TARA_ARC_108_MAG_00217_000000001353	10230	0.0451241	G	T	3_prime_UTR_variant	MODIFIER	mRNA.TARA_ARC_108_MAG_00217_000000001353.6.1	c.*4252G>T		SecA Wing and Scaffold domain;Name=PF07516;status=T;Dbxref="InterPro:IPR011116"	3792	10881	+	0	1	0.210526	0.666667
TARA_ARC_108_MAG_00217_000000001353	10230	0.0451241	G	T	3_prime_UTR_variant	MODIFIER	mRNA.TARA_ARC_108_MAG_00217_000000001353.6.1	c.*4252G>T		Protein of unknown function (DUF1826);Name=PF08856;status=T;Dbxref="InterPro:IPR014955"	3792	10881	+	0	1	0.210526	0.666667
TARA_ARC_108_MAG_00217_000000001353	10230	0.0451241	G	T	5_prime_UTR_variant	MODIFIER	mRNA.TARA_ARC_108_MAG_00217_000000001353.6.3	c.-1218C>A		SecA DEAD-like domain;Name=PF07517;status=T;Dbxref="InterPro:IPR011115"	3932	10881	-	0	1	0.210526	0.666667
TARA_ARC_108_MAG_00217_000000001353	10230	0.0451241	G	T	5_prime_UTR_variant	MODIFIER	mRNA.TARA_ARC_108_MAG_00217_000000001353.6.3	c.-1218C>A		SecA preprotein cross-linking domain;Name=PF01043;status=T;Dbxref="InterPro:IPR011130"	3932	10881	-	0	1	0.210526	0.666667
TARA_ARC_108_MAG_00217_000000001353	10230	0.0451241	G	T	5_prime_UTR_variant	MODIFIER	mRNA.TARA_ARC_108_MAG_00217_000000001353.6.3	c.-1218C>A		SecA Wing and Scaffold domain;Name=PF07516;status=T;Dbxref="InterPro:IPR011116"	3932	10881	-	0	1	0.210526	0.666667
TARA_ARC_108_MAG_00217_000000001353	10230	0.0451241	G	T	5_prime_UTR_variant	MODIFIER	mRNA.TARA_ARC_108_MAG_00217_000000001353.6.3	c.-1218C>A		Protein of unknown function (DUF1826);Name=PF08856;status=T;Dbxref="InterPro:IPR014955"	3932	10881	-	0	1	0.210526	0.666667
TARA_ARC_108_MAG_00217_000000001353	10230	0.0451241	G	T	synonymous_variant	LOW	mRNA.TARA_ARC_108_MAG_00217_000000001353.39.1	c.675G>T	p.Val225Val	Protein of unknown function (DUF1826);Name=PF08856;status=T;Dbxref="InterPro:IPR014955"	9491	10485	+	0	1	0.210526	0.666667
TARA_ARC_108_MAG_00217_000000001365	784	0.0127754	G	A	synonymous_variant	LOW	mRNA.TARA_ARC_108_MAG_00217_000000001365.1.1	c.1302C>T	p.Ile434Ile	Retroviral aspartyl protease;Name=PF00077;status=T;Dbxref="InterPro:IPR018061"	25	2161	-	0	0	0.888889	0.461538
TARA_ARC_108_MAG_00217_000000001365	784	0.0127754	G	A	synonymous_variant	LOW	mRNA.TARA_ARC_108_MAG_00217_000000001365.1.1	c.1302C>T	p.Ile434Ile	RNase H-like domain found in reverse transcriptase;Name=PF17919;status=T;Dbxref="InterPro:IPR041577"	25	2161	-	0	0	0.888889	0.461538
TARA_ARC_108_MAG_00217_000000001371	4043	0.149237	T	C	synonymous_variant	LOW	mRNA.TARA_ARC_108_MAG_00217_000000001371.1.3	c.1914A>G	p.Ser638Ser	IQ calmodulin-binding motif;Name=PF00612;status=T;Dbxref="InterPro:IPR000048"	1	6100	-	0.823529	0.666667	0.0555556	0.909091
TARA_ARC_108_MAG_00217_000000001371	4043	0.149237	T	C	synonymous_variant	LOW	mRNA.TARA_ARC_108_MAG_00217_000000001371.1.3	c.1914A>G	p.Ser638Ser	Calponin homology (CH) domain;Name=PF00307;status=T;Dbxref="InterPro:IPR001715"	1	6100	-	0.823529	0.666667	0.0555556	0.909091
TARA_ARC_108_MAG_00217_000000001374	4434	0.141491	G	A	missense_variant	MODERATE	mRNA.TARA_ARC_108_MAG_00217_000000001374.20.1	c.1093G>A	p.Ala365Thr	Aspartate/ornithine carbamoyltransferase, carbamoyl-P binding domain;Name=PF02729;status=T;Dbxref="InterPro:IPR006132"	2962	4742	+	0.984615	0.272727	1	0.4
TARA_ARC_108_MAG_00217_000000001374	4434	0.141491	G	A	missense_variant	MODERATE	mRNA.TARA_ARC_108_MAG_00217_000000001374.20.1	c.1093G>A	p.Ala365Thr	Aspartate/ornithine carbamoyltransferase, Asp/Orn binding domain;Name=PF00185;status=T;Dbxref="InterPro:IPR006131"	2962	4742	+	0.984615	0.272727	1	0.4
TARA_ARC_108_MAG_00217_000000001374	4435	0.141374	C	A	missense_variant	MODERATE	mRNA.TARA_ARC_108_MAG_00217_000000001374.20.1	c.1094C>A	p.Ala365Glu	Aspartate/ornithine carbamoyltransferase, carbamoyl-P binding domain;Name=PF02729;status=T;Dbxref="InterPro:IPR006132"	2962	4742	+	1	0.272727	1	0.4
TARA_ARC_108_MAG_00217_000000001374	4435	0.141374	C	A	missense_variant	MODERATE	mRNA.TARA_ARC_108_MAG_00217_000000001374.20.1	c.1094C>A	p.Ala365Glu	Aspartate/ornithine carbamoyltransferase, Asp/Orn binding domain;Name=PF00185;status=T;Dbxref="InterPro:IPR006131"	2962	4742	+	1	0.272727	1	0.4
TARA_ARC_108_MAG_00217_000000001396	1109	0.13049	A	G	synonymous_variant	LOW	mRNA.TARA_ARC_108_MAG_00217_000000001396.2.1	c.306A>G	p.Glu102Glu	Xylanase inhibitor N-terminal;Name=PF14543;status=T;Dbxref="InterPro:IPR032861"	804	2144	+	0.25	0.75	0	0.4
TARA_ARC_108_MAG_00217_000000001441	543	0.0694721	G	C	3_prime_UTR_variant	MODIFIER	mRNA.TARA_ARC_108_MAG_00217_000000001441.1.1	c.*1874C>G		Phosphatidylinositol-4-phosphate 5-Kinase;Name=PF01504;status=T;Dbxref="InterPro:IPR002498"	409	5026	-	0	0.875	0.166667	0
TARA_ARC_108_MAG_00217_000000001441	543	0.0694721	G	C	3_prime_UTR_variant	MODIFIER	mRNA.TARA_ARC_108_MAG_00217_000000001441.1.1	c.*1874C>G		Acyltransferase;Name=PF01553;status=T;Dbxref="InterPro:IPR002123"	409	5026	-	0	0.875	0.166667	0
TARA_ARC_108_MAG_00217_000000001441	543	0.0694721	G	C	synonymous_variant	LOW	mRNA.TARA_ARC_108_MAG_00217_000000001441.1.3	c.72G>C	p.Ser24Ser	Phosphatidylinositol-4-phosphate 5-Kinase;Name=PF01504;status=T;Dbxref="InterPro:IPR002498"	462	5026	+	0	0.875	0.166667	0
TARA_ARC_108_MAG_00217_000000001441	543	0.0694721	G	C	synonymous_variant	LOW	mRNA.TARA_ARC_108_MAG_00217_000000001441.1.3	c.72G>C	p.Ser24Ser	Acyltransferase;Name=PF01553;status=T;Dbxref="InterPro:IPR002123"	462	5026	+	0	0.875	0.166667	0
TARA_ARC_108_MAG_00217_000000001448	1554	0.0660155	G	A	synonymous_variant	LOW	mRNA.TARA_ARC_108_MAG_00217_000000001448.6.1	c.336C>T	p.Tyr112Tyr	ABC1 atypical kinase-like domain;Name=PF03109;status=T;Dbxref="InterPro:IPR004147"	204	1889	-	0.0952381	0.888889	0.166667	0
TARA_ARC_108_MAG_00217_000000001466	2302	0.108575	A	G	missense_variant	MODERATE	mRNA.TARA_ARC_108_MAG_00217_000000001466.10.1	c.473A>G	p.Asp158Gly	Chlorophyll A-B binding protein;Name=PF00504;status=T;Dbxref="InterPro:IPR022796"	1469	2704	+	0	0.769231	0.0666667	0
TARA_ARC_108_MAG_00217_000000001466	2319	0.0830286	A	G	missense_variant	MODERATE	mRNA.TARA_ARC_108_MAG_00217_000000001466.10.1	c.490A>G	p.Ile164Val	Chlorophyll A-B binding protein;Name=PF00504;status=T;Dbxref="InterPro:IPR022796"	1469	2704	+	0	0.789474	0.0666667	0
TARA_ARC_108_MAG_00217_000000001466	2312	0.108575	T	C	synonymous_variant	LOW	mRNA.TARA_ARC_108_MAG_00217_000000001466.10.1	c.483T>C	p.Asn161Asn	Chlorophyll A-B binding protein;Name=PF00504;status=T;Dbxref="InterPro:IPR022796"	1469	2704	+	0	0.769231	0.0666667	0
TARA_ARC_108_MAG_00217_000000001466	2318	0.108575	A	G	synonymous_variant	LOW	mRNA.TARA_ARC_108_MAG_00217_000000001466.10.1	c.489A>G	p.Glu163Glu	Chlorophyll A-B binding protein;Name=PF00504;status=T;Dbxref="InterPro:IPR022796"	1469	2704	+	0	0.769231	0.0666667	0
TARA_ARC_108_MAG_00217_000000001483	267	0.00147208	C	T	5_prime_UTR_variant	MODIFIER	mRNA.TARA_ARC_108_MAG_00217_000000001483.1.2	c.-129C>T		Regulator of chromosome condensation (RCC1) repeat;Name=PF00415;status=T;Dbxref="InterPro:IPR000408"	228	2495	+	0	1	0	0
TARA_ARC_108_MAG_00217_000000001483	267	0.00147208	C	T	5_prime_UTR_variant	MODIFIER	mRNA.TARA_ARC_108_MAG_00217_000000001483.1.2	c.-129C>T		Regulator of chromosome condensation (RCC1) repeat;Name=PF13540;status=T	228	2495	+	0	1	0	0
TARA_ARC_108_MAG_00217_000000001491	947	0.127848	T	G	intron_variant	MODIFIER	mRNA.TARA_ARC_108_MAG_00217_000000001491.1.1	c.496+13T>G		Cytochrome P450;Name=PF00067;status=T;Dbxref="InterPro:IPR001128"	306	5418	+	0.2	0.421053	1	0
TARA_ARC_108_MAG_00217_000000001491	947	0.127848	T	G	intron_variant	MODIFIER	mRNA.TARA_ARC_108_MAG_00217_000000001491.1.1	c.496+13T>G		Cyclic nucleotide-binding domain;Name=PF00027;status=T;Dbxref="InterPro:IPR000595"	306	5418	+	0.2	0.421053	1	0
TARA_ARC_108_MAG_00217_000000001491	947	0.127848	T	G	intron_variant	MODIFIER	mRNA.TARA_ARC_108_MAG_00217_000000001491.1.1	c.496+13T>G		Protein kinase domain;Name=PF00069;status=T;Dbxref="InterPro:IPR000719"	306	5418	+	0.2	0.421053	1	0
TARA_ARC_108_MAG_00217_000000001518	3051	0.070732	C	T	synonymous_variant	LOW	mRNA.TARA_ARC_108_MAG_00217_000000001518.4.1	c.63G>A	p.Ala21Ala	Ribosomal protein S9/S16;Name=PF00380;status=T;Dbxref="InterPro:IPR000754"	2892	3113	-	0.16	0.285714	1	1
TARA_ARC_108_MAG_00217_000000001528	8908	0.149774	C	T	synonymous_variant	LOW	mRNA.TARA_ARC_108_MAG_00217_000000001528.34.1	c.1461G>A	p.Gly487Gly	Serine-threonine protein kinase 19;Name=PF10494;status=T;Dbxref="InterPro:IPR018865"	8884	10368	-	0.786885	0	0.692308	0
TARA_ARC_108_MAG_00217_000000001528	10309	0.0769776	C	T	synonymous_variant	LOW	mRNA.TARA_ARC_108_MAG_00217_000000001528.34.1	c.60G>A	p.Gln20Gln	Serine-threonine protein kinase 19;Name=PF10494;status=T;Dbxref="InterPro:IPR018865"	8884	10368	-	0.754717	0	0.761905	0
TARA_ARC_108_MAG_00217_000000001530	29792	0.0924265	C	T	synonymous_variant	LOW	mRNA.TARA_ARC_108_MAG_00217_000000001530.105.1	c.831C>T	p.Leu277Leu	Low iron-inducible periplasmic protein;Name=PF07692;status=T;Dbxref="InterPro:IPR011643"	28707	36126	+	0.964286	1	0.375	0
TARA_ARC_108_MAG_00217_000000001542	2819	0.0345714	C	T	synonymous_variant	LOW	mRNA.TARA_ARC_108_MAG_00217_000000001542.7.1	c.1279C>T	p.Leu427Leu	Origin recognition complex subunit 2;Name=PF04084;status=T;Dbxref="InterPro:IPR007220"	1541	3310	+	0.928571	0.125	0.916667	1
TARA_ARC_108_MAG_00217_000000001560	833	0.104544	C	A	3_prime_UTR_variant	MODIFIER	mRNA.TARA_ARC_108_MAG_00217_000000001560.5.1	c.*1569G>T		DnaJ domain;Name=PF00226;status=T;Dbxref="InterPro:IPR001623"	822	3045	-	0.1875	0.307692	0.952381	0
TARA_ARC_108_MAG_00217_000000001560	865	0.0220476	C	T	3_prime_UTR_variant	MODIFIER	mRNA.TARA_ARC_108_MAG_00217_000000001560.5.1	c.*1537G>A		DnaJ domain;Name=PF00226;status=T;Dbxref="InterPro:IPR001623"	822	3045	-	0.181818	0	0.875	0.5
TARA_ARC_108_MAG_00217_000000001572	2891	0.133193	G	A	3_prime_UTR_variant	MODIFIER	mRNA.TARA_ARC_108_MAG_00217_000000001572.1.1	c.*156C>T		Gamma-glutamyltranspeptidase;Name=PF01019;status=T	1	4102	-	0.295082	0.210526	0.916667	0.857143
TARA_ARC_108_MAG_00217_000000001572	2891	0.133193	G	A	3_prime_UTR_variant	MODIFIER	mRNA.TARA_ARC_108_MAG_00217_000000001572.3.1	c.*63G>A		Gamma-glutamyltranspeptidase;Name=PF01019;status=T	162	3441	+	0.295082	0.210526	0.916667	0.857143
TARA_ARC_108_MAG_00217_000000001576	447	0.0391626	A	C	missense_variant	MODERATE	mRNA.TARA_ARC_108_MAG_00217_000000001576.1.1	c.425A>C	p.Tyr142Ser	Galactose oxidase, central domain;Name=PF13418;status=T	23	3419	+	0.169492	0	0.833333	0.25
TARA_ARC_108_MAG_00217_000000001596	1164	0.099937	C	T	synonymous_variant	LOW	mRNA.TARA_ARC_108_MAG_00217_000000001596.5.1	c.2484G>A	p.Lys828Lys	MA3 domain;Name=PF02847;status=T;Dbxref="InterPro:IPR003891"	710	3647	-	0.62069	0.857143	0.0952381	0.4
TARA_ARC_108_MAG_00217_000000001623	320	0.133193	G	A	splice_region_variant&synonymous_variant	LOW	mRNA.TARA_ARC_108_MAG_00217_000000001623.1.1	c.69G>A	p.Lys23Lys	Sideroflexins;Name=PF03820;status=T;Dbxref="InterPro:IPR004686"	1	1041	+	0.216216	0.421053	1	0
TARA_ARC_108_MAG_00217_000000001647	2701	0.0145562	A	G	synonymous_variant	LOW	mRNA.TARA_ARC_108_MAG_00217_000000001647.4.1	c.99T>C	p.Ile33Ile	Cyclophilin type peptidyl-prolyl cis-trans isomerase/CLD;Name=PF00160;status=T;Dbxref="InterPro:IPR002130"	1496	2799	-	0.697674	1	0.1	0.4
TARA_ARC_108_MAG_00217_000000001666	1294	0.0962217	A	G	3_prime_UTR_variant	MODIFIER	mRNA.TARA_ARC_108_MAG_00217_000000001666.1.1	c.*222A>G		Cyclin;Name=PF08613;status=T;Dbxref="InterPro:IPR013922"	1	4184	+	0.0333333	0.181818	0.88	0.8
TARA_ARC_108_MAG_00217_000000001679	243	0.0558876	T	C	missense_variant	MODERATE	mRNA.TARA_ARC_108_MAG_00217_000000001679.1.1	c.529A>G	p.Asn177Asp	Zinc-finger of C2H2 type;Name=PF12874;status=T	1	771	-	0.0208333	1	0.222222	0.666667
TARA_ARC_108_MAG_00217_000000001689	230	0.0203151	G	A	missense_variant	MODERATE	mRNA.TARA_ARC_108_MAG_00217_000000001689.1.9	c.230G>A	p.Arg77His	Mid domain of argonaute;Name=PF16487;status=T;Dbxref="InterPro:IPR032473"	1	3100	+	0.166667	0.133333	0.952381	0
TARA_ARC_108_MAG_00217_000000001689	230	0.0203151	G	A	missense_variant	MODERATE	mRNA.TARA_ARC_108_MAG_00217_000000001689.1.9	c.230G>A	p.Arg77His	Piwi domain;Name=PF02171;status=T;Dbxref="InterPro:IPR003165"	1	3100	+	0.166667	0.133333	0.952381	0
TARA_ARC_108_MAG_00217_000000001689	241	0.00880797	A	G	missense_variant	MODERATE	mRNA.TARA_ARC_108_MAG_00217_000000001689.1.9	c.241A>G	p.Lys81Glu	Mid domain of argonaute;Name=PF16487;status=T;Dbxref="InterPro:IPR032473"	1	3100	+	0.166667	0.133333	1	0
TARA_ARC_108_MAG_00217_000000001689	241	0.00880797	A	G	missense_variant	MODERATE	mRNA.TARA_ARC_108_MAG_00217_000000001689.1.9	c.241A>G	p.Lys81Glu	Piwi domain;Name=PF02171;status=T;Dbxref="InterPro:IPR003165"	1	3100	+	0.166667	0.133333	1	0
TARA_ARC_108_MAG_00217_000000001689	247	0.00880797	A	T	missense_variant	MODERATE	mRNA.TARA_ARC_108_MAG_00217_000000001689.1.9	c.247A>T	p.Asn83Tyr	Mid domain of argonaute;Name=PF16487;status=T;Dbxref="InterPro:IPR032473"	1	3100	+	0.166667	0.133333	1	0
TARA_ARC_108_MAG_00217_000000001689	247	0.00880797	A	T	missense_variant	MODERATE	mRNA.TARA_ARC_108_MAG_00217_000000001689.1.9	c.247A>T	p.Asn83Tyr	Piwi domain;Name=PF02171;status=T;Dbxref="InterPro:IPR003165"	1	3100	+	0.166667	0.133333	1	0
TARA_ARC_108_MAG_00217_000000001695	8541	0.141647	T	A	missense_variant	MODERATE	mRNA.TARA_ARC_108_MAG_00217_000000001695.16.1	c.996A>T	p.Glu332Asp	Nse4 C-terminal;Name=PF08743;status=T;Dbxref="InterPro:IPR014854"	7950	9697	-	0.28	0.416667	1	0
TARA_ARC_108_MAG_00217_000000001720	5597	0.0734857	G	T	3_prime_UTR_variant	MODIFIER	mRNA.TARA_ARC_108_MAG_00217_000000001720.10.1	c.*431G>T		Kinesin motor domain;Name=PF00225;status=T;Dbxref="InterPro:IPR001752"	4045	10175	+	0.0307692	0.333333	0.967742	0
TARA_ARC_108_MAG_00217_000000001720	5597	0.0734857	G	T	missense_variant	MODERATE	mRNA.TARA_ARC_108_MAG_00217_000000001720.11.1	c.4296C>A	p.Asp1432Glu	Kinesin motor domain;Name=PF00225;status=T;Dbxref="InterPro:IPR001752"	4051	10150	-	0.0307692	0.333333	0.967742	0
TARA_ARC_108_MAG_00217_000000001751	2559	0.14568	A	G	synonymous_variant	LOW	mRNA.TARA_ARC_108_MAG_00217_000000001751.1.1	c.2286A>G	p.Leu762Leu	short chain dehydrogenase;Name=PF00106;status=T;Dbxref="InterPro:IPR002347"	134	2992	+	0.825397	0.923077	0.3125	0
TARA_ARC_108_MAG_00217_000000001756	3030	0.134703	C	T	3_prime_UTR_variant	MODIFIER	mRNA.TARA_ARC_108_MAG_00217_000000001756.1.3	c.*1181C>T		Ketopantoate reductase PanE/ApbA C terminal;Name=PF08546;status=T;Dbxref="InterPro:IPR013752"	22	3139	+	0.307692	0.272727	1	0.571429
TARA_ARC_108_MAG_00217_000000001756	3030	0.134703	C	T	synonymous_variant	LOW	mRNA.TARA_ARC_108_MAG_00217_000000001756.1.2	c.24G>A	p.Ala8Ala	Ketopantoate reductase PanE/ApbA C terminal;Name=PF08546;status=T;Dbxref="InterPro:IPR013752"	1	3053	-	0.307692	0.272727	1	0.571429
TARA_ARC_108_MAG_00217_000000001759	379	0.0480261	T	C	3_prime_UTR_variant	MODIFIER	mRNA.TARA_ARC_108_MAG_00217_000000001759.2.1	c.*110A>G		Bestrophin, RFP-TM, chloride channel;Name=PF01062;status=T;Dbxref="InterPro:IPR021134"	348	3118	-	0.047619	0.333333	1	0
TARA_ARC_108_MAG_00217_000000001770	1986	0.119765	C	A	synonymous_variant	LOW	mRNA.TARA_ARC_108_MAG_00217_000000001770.2.1	c.708C>A	p.Ser236Ser	Mitochondrial carrier protein;Name=PF00153;status=T;Dbxref="InterPro:IPR018108"	1272	3204	+	0	0.933333	0.222222	0.5
TARA_ARC_108_MAG_00217_000000001774	2063	0.0476011	T	C	missense_variant	MODERATE	mRNA.TARA_ARC_108_MAG_00217_000000001774.1.2	c.2125A>G	p.Lys709Glu	Melibiase;Name=PF02065;status=T	206	4427	-	0	1	0.333333	0
TARA_ARC_108_MAG_00217_000000001785	1177	0.0795454	A	G	synonymous_variant	LOW	mRNA.TARA_ARC_108_MAG_00217_000000001785.4.1	c.1245T>C	p.Phe415Phe	Domain of unknown function (DUF4954);Name=PF16314;status=T;Dbxref="InterPro:IPR032533"	319	2421	-	0.156863	0.210526	0.909091	1
TARA_ARC_108_MAG_00217_000000001811	2789	0.143876	A	G	intron_variant	MODIFIER	mRNA.TARA_ARC_108_MAG_00217_000000001811.9.1	c.272-14A>G		Ras of Complex, Roc, domain of DAPkinase;Name=PF08477;status=T	2276	3252	+	0	0.2	0.827586	0
TARA_ARC_108_MAG_00217_000000001811	2789	0.143876	A	G	intron_variant	MODIFIER	mRNA.TARA_ARC_108_MAG_00217_000000001811.9.1	c.272-14A>G		Ras family;Name=PF00071;status=T;Dbxref="InterPro:IPR001806"	2276	3252	+	0	0.2	0.827586	0
TARA_ARC_108_MAG_00217_000000001864	2778	0.0943047	G	A	3_prime_UTR_variant	MODIFIER	mRNA.TARA_ARC_108_MAG_00217_000000001864.1.3	c.*12C>T		Elongation factor Tu GTP binding domain;Name=PF00009;status=T;Dbxref="InterPro:IPR000795"	796	6869	-	0	0.833333	0.153846	1
TARA_ARC_108_MAG_00217_000000001864	2778	0.0943047	G	A	3_prime_UTR_variant	MODIFIER	mRNA.TARA_ARC_108_MAG_00217_000000001864.1.3	c.*12C>T		Myosin head (motor domain);Name=PF00063;status=T;Dbxref="InterPro:IPR001609"	796	6869	-	0	0.833333	0.153846	1
TARA_ARC_108_MAG_00217_000000001864	2778	0.0943047	G	A	3_prime_UTR_variant	MODIFIER	mRNA.TARA_ARC_108_MAG_00217_000000001864.1.3	c.*12C>T		Elongation factor Tu domain 2;Name=PF03144;status=T;Dbxref="InterPro:IPR004161"	796	6869	-	0	0.833333	0.153846	1
TARA_ARC_108_MAG_00217_000000001864	2778	0.0943047	G	A	3_prime_UTR_variant	MODIFIER	mRNA.TARA_ARC_108_MAG_00217_000000001864.1.3	c.*12C>T		Elongation factor Tu C-terminal domain;Name=PF03143;status=T;Dbxref="InterPro:IPR004160"	796	6869	-	0	0.833333	0.153846	1
TARA_ARC_108_MAG_00217_000000001864	2778	0.0943047	G	A	3_prime_UTR_variant	MODIFIER	mRNA.TARA_ARC_108_MAG_00217_000000001864.1.4	c.*138G>A		Elongation factor Tu GTP binding domain;Name=PF00009;status=T;Dbxref="InterPro:IPR000795"	971	6869	+	0	0.833333	0.153846	1
TARA_ARC_108_MAG_00217_000000001864	2778	0.0943047	G	A	3_prime_UTR_variant	MODIFIER	mRNA.TARA_ARC_108_MAG_00217_000000001864.1.4	c.*138G>A		Myosin head (motor domain);Name=PF00063;status=T;Dbxref="InterPro:IPR001609"	971	6869	+	0	0.833333	0.153846	1
TARA_ARC_108_MAG_00217_000000001864	2778	0.0943047	G	A	3_prime_UTR_variant	MODIFIER	mRNA.TARA_ARC_108_MAG_00217_000000001864.1.4	c.*138G>A		Elongation factor Tu domain 2;Name=PF03144;status=T;Dbxref="InterPro:IPR004161"	971	6869	+	0	0.833333	0.153846	1
TARA_ARC_108_MAG_00217_000000001864	2778	0.0943047	G	A	3_prime_UTR_variant	MODIFIER	mRNA.TARA_ARC_108_MAG_00217_000000001864.1.4	c.*138G>A		Elongation factor Tu C-terminal domain;Name=PF03143;status=T;Dbxref="InterPro:IPR004160"	971	6869	+	0	0.833333	0.153846	1
TARA_ARC_108_MAG_00217_000000001874	1883	0.105201	C	T	missense_variant	MODERATE	mRNA.TARA_ARC_108_MAG_00217_000000001874.1.1	c.1541C>T	p.Ser514Leu	Rad4 beta-hairpin domain 3;Name=PF10405;status=T;Dbxref="InterPro:IPR018328"	327	3246	+	0.863636	0.666667	0	0
TARA_ARC_108_MAG_00217_000000001874	1883	0.105201	C	T	missense_variant	MODERATE	mRNA.TARA_ARC_108_MAG_00217_000000001874.1.1	c.1541C>T	p.Ser514Leu	Rad4 beta-hairpin domain 1;Name=PF10403;status=T;Dbxref="InterPro:IPR018326"	327	3246	+	0.863636	0.666667	0	0
TARA_ARC_108_MAG_00217_000000001874	1883	0.105201	C	T	missense_variant	MODERATE	mRNA.TARA_ARC_108_MAG_00217_000000001874.1.1	c.1541C>T	p.Ser514Leu	Rad4 beta-hairpin domain 2;Name=PF10404;status=T;Dbxref="InterPro:IPR018327"	327	3246	+	0.863636	0.666667	0	0
TARA_ARC_108_MAG_00217_000000001879	7170	0.0752271	C	T	synonymous_variant	LOW	mRNA.TARA_ARC_108_MAG_00217_000000001879.13.1	c.1149C>T	p.Cys383Cys	Signal peptidase, peptidase S26;Name=PF10502;status=T;Dbxref="InterPro:IPR019533"	5988	8039	+	0	0.285714	1	0.5
TARA_ARC_108_MAG_00217_000000001888	129	0.10592	T	A	3_prime_UTR_variant	MODIFIER	mRNA.TARA_ARC_108_MAG_00217_000000001888.2.3	c.*1459A>T		Protein of unknown function (DUF1415);Name=PF07209;status=T;Dbxref="InterPro:IPR009858"	1	2361	-	0	0.923077	0.206897	0.75
TARA_ARC_108_MAG_00217_000000001888	129	0.10592	T	A	synonymous_variant	LOW	mRNA.TARA_ARC_108_MAG_00217_000000001888.2.2	c.18T>A	p.Gly6Gly	Protein of unknown function (DUF1415);Name=PF07209;status=T;Dbxref="InterPro:IPR009858"	1	2410	+	0	0.923077	0.206897	0.75
TARA_ARC_108_MAG_00217_000000001897	8058	0.149623	C	T	synonymous_variant	LOW	mRNA.TARA_ARC_108_MAG_00217_000000001897.18.2	c.2178C>T	p.His726His	Organic solute transporter Ostalpha;Name=PF03619;status=T;Dbxref="InterPro:IPR005178"	5247	8121	+	0	0.153846	0.740741	1
TARA_ARC_108_MAG_00217_000000001904	453	0.148042	T	C	5_prime_UTR_variant	MODIFIER	mRNA.TARA_ARC_108_MAG_00217_000000001904.1.1	c.-99T>C		Ubiquitin-conjugating enzyme;Name=PF00179;status=T;Dbxref="InterPro:IPR000608"	302	1434	+	0.0392157	0.941176	0.25	0.666667
TARA_ARC_108_MAG_00217_000000001979	3239	0.102699	G	A	synonymous_variant	LOW	mRNA.TARA_ARC_108_MAG_00217_000000001979.5.1	c.700C>T	p.Leu234Leu	Glycolipid transfer protein (GLTP);Name=PF08718;status=T;Dbxref="InterPro:IPR014830"	1680	4791	-	0.297872	0.25	1	0.5
TARA_ARC_108_MAG_00217_000000002000	3216	0.139652	A	G	synonymous_variant	LOW	mRNA.TARA_ARC_108_MAG_00217_000000002000.8.1	c.417T>C	p.Ser139Ser	ATP synthase subunit C;Name=PF00137;status=T;Dbxref="InterPro:IPR002379"	2867	4139	-	0	0.551724	1	0
TARA_ARC_108_MAG_00217_000000002010	3491	0.134609	A	G	missense_variant	MODERATE	mRNA.TARA_ARC_108_MAG_00217_000000002010.14.1	c.574A>G	p.Thr192Ala	Oxidoreductase family, C-terminal alpha/beta domain;Name=PF02894;status=T;Dbxref="InterPro:IPR004104"	2855	4423	+	0.945455	0.307692	0.956522	0
TARA_ARC_108_MAG_00217_000000002023	3997	0.145961	C	A	3_prime_UTR_variant	MODIFIER	mRNA.TARA_ARC_108_MAG_00217_000000002023.3.1	c.*989C>A		Helix-hairpin-helix motif;Name=PF00633;status=T;Dbxref="InterPro:IPR000445"	887	4276	+	0	0.444444	0.952381	0
TARA_ARC_108_MAG_00217_000000002023	3997	0.145961	C	A	3_prime_UTR_variant	MODIFIER	mRNA.TARA_ARC_108_MAG_00217_000000002023.3.1	c.*989C>A		HhH-GPD superfamily base excision DNA repair protein;Name=PF00730;status=T;Dbxref="InterPro:IPR003265"	887	4276	+	0	0.444444	0.952381	0
TARA_ARC_108_MAG_00217_000000002023	3997	0.145961	C	A	missense_variant	MODERATE	mRNA.TARA_ARC_108_MAG_00217_000000002023.1.1	c.86G>T	p.Trp29Leu	Helix-hairpin-helix motif;Name=PF00633;status=T;Dbxref="InterPro:IPR000445"	866	4082	-	0	0.444444	0.952381	0
TARA_ARC_108_MAG_00217_000000002023	3997	0.145961	C	A	missense_variant	MODERATE	mRNA.TARA_ARC_108_MAG_00217_000000002023.1.1	c.86G>T	p.Trp29Leu	HhH-GPD superfamily base excision DNA repair protein;Name=PF00730;status=T;Dbxref="InterPro:IPR003265"	866	4082	-	0	0.444444	0.952381	0
TARA_ARC_108_MAG_00217_000000002047	1967	0.100821	G	A	synonymous_variant	LOW	mRNA.TARA_ARC_108_MAG_00217_000000002047.10.1	c.471C>T	p.Phe157Phe	Telomere recombination;Name=PF01300;status=T;Dbxref="InterPro:IPR006070"	1427	2528	-	0	0.357143	0.947368	0
TARA_ARC_108_MAG_00217_000000002058	1311	0.0935678	A	T	3_prime_UTR_variant	MODIFIER	mRNA.TARA_ARC_108_MAG_00217_000000002058.2.3	c.*5T>A		Aminotransferase class-V;Name=PF00266;status=T;Dbxref="InterPro:IPR000192"	925	3186	-	0	0.0952381	0.814815	0.666667
TARA_ARC_108_MAG_00217_000000002058	984	0.0410398	C	T	3_prime_UTR_variant	MODIFIER	mRNA.TARA_ARC_108_MAG_00217_000000002058.2.3	c.*332G>A		Aminotransferase class-V;Name=PF00266;status=T;Dbxref="InterPro:IPR000192"	925	3186	-	0.0333333	0.222222	1	0.5
TARA_ARC_108_MAG_00217_000000002064	481	0.141374	C	A	5_prime_UTR_variant	MODIFIER	mRNA.TARA_ARC_108_MAG_00217_000000002064.2.1	c.-31C>A		Phospholipase/Carboxylesterase;Name=PF02230;status=T;Dbxref="InterPro:IPR003140"	440	1409	+	0	1	0.947368	0
TARA_ARC_108_MAG_00217_000000002069	1977	0.0935678	T	A	intron_variant	MODIFIER	mRNA.TARA_ARC_108_MAG_00217_000000002069.1.4	c.763+29A>T		MYND finger;Name=PF01753;status=T;Dbxref="InterPro:IPR002893"	252	2912	-	0	0.923077	0.285714	0
TARA_ARC_108_MAG_00217_000000002104	1872	0.104258	C	A	5_prime_UTR_variant	MODIFIER	mRNA.TARA_ARC_108_MAG_00217_000000002104.4.2	c.-64C>A		LNR domain;Name=PF00066;status=T;Dbxref="InterPro:IPR000800"	1772	3677	+	0.888889	0.285714	0.967742	0
TARA_ARC_108_MAG_00217_000000002161	3130	0.136215	G	A	synonymous_variant	LOW	mRNA.TARA_ARC_108_MAG_00217_000000002161.2.2	c.2425C>T	p.Leu809Leu	FAD binding domain;Name=PF00667;status=T;Dbxref="InterPro:IPR003097"	275	5755	-	0.273973	0.923077	0.205128	0.857143
TARA_ARC_108_MAG_00217_000000002161	3130	0.136215	G	A	synonymous_variant	LOW	mRNA.TARA_ARC_108_MAG_00217_000000002161.2.2	c.2425C>T	p.Leu809Leu	Flavodoxin;Name=PF00258;status=T;Dbxref="InterPro:IPR008254"	275	5755	-	0.273973	0.923077	0.205128	0.857143
TARA_ARC_108_MAG_00217_000000002161	3130	0.136215	G	A	synonymous_variant	LOW	mRNA.TARA_ARC_108_MAG_00217_000000002161.2.2	c.2425C>T	p.Leu809Leu	Oxidoreductase NAD-binding domain;Name=PF00175;status=T;Dbxref="InterPro:IPR001433"	275	5755	-	0.273973	0.923077	0.205128	0.857143
TARA_ARC_108_MAG_00217_000000002161	3130	0.136215	G	A	synonymous_variant	LOW	mRNA.TARA_ARC_108_MAG_00217_000000002161.2.2	c.2425C>T	p.Leu809Leu	Nitric oxide synthase, oxygenase domain;Name=PF02898;status=T;Dbxref="InterPro:IPR004030"	275	5755	-	0.273973	0.923077	0.205128	0.857143
TARA_ARC_108_MAG_00217_000000002183	7155	0.0709518	A	G	synonymous_variant	LOW	mRNA.TARA_ARC_108_MAG_00217_000000002183.23.1	c.732T>C	p.Arg244Arg	Fatty acid hydroxylase superfamily;Name=PF04116;status=T;Dbxref="InterPro:IPR006694"	5904	7886	-	0.776119	0.275862	1	0
TARA_ARC_108_MAG_00217_000000002250	4721	0.145208	A	G	missense_variant	MODERATE	mRNA.TARA_ARC_108_MAG_00217_000000002250.44.1	c.994A>G	p.Arg332Gly	50S ribosome-binding GTPase;Name=PF01926;status=T;Dbxref="InterPro:IPR006073"	3631	5415	+	0.0987654	0.965517	0.410256	0
TARA_ARC_108_MAG_00217_000000002259	2176	0.0633561	A	T	5_prime_UTR_variant	MODIFIER	mRNA.TARA_ARC_108_MAG_00217_000000002259.1.1	c.-33T>A		Vitamin B6 photo-protection and homoeostasis;Name=PF04884;status=T;Dbxref="InterPro:IPR006968"	420	2180	-	0.0408163	0.8	0	0.4
TARA_ARC_108_MAG_00217_000000002262	8014	0.021481	T	C	missense_variant	MODERATE	mRNA.TARA_ARC_108_MAG_00217_000000002262.6.1	c.4A>G	p.Ile2Val	Tetratricopeptide repeat;Name=PF13181;status=T;Dbxref="InterPro:IPR019734"	953	8017	-	0.188679	0	0.842105	0.8
TARA_ARC_108_MAG_00217_000000002262	8014	0.021481	T	C	missense_variant	MODERATE	mRNA.TARA_ARC_108_MAG_00217_000000002262.6.1	c.4A>G	p.Ile2Val	Tetratricopeptide repeat;Name=PF13424;status=T	953	8017	-	0.188679	0	0.842105	0.8
TARA_ARC_108_MAG_00217_000000002302	811	0.0464023	A	G	synonymous_variant	LOW	mRNA.TARA_ARC_108_MAG_00217_000000002302.1.1	c.582A>G	p.Gln194Gln	Transcriptional repressor TCF25;Name=PF04910;status=T;Dbxref="InterPro:IPR006994"	230	2512	+	0.825397	0.125	0.9	1
TARA_ARC_108_MAG_00217_000000002380	427	0.127127	G	A	synonymous_variant	LOW	mRNA.TARA_ARC_108_MAG_00217_000000002380.4.1	c.2499C>T	p.His833His	Ankyrin repeats (3 copies);Name=PF12796;status=T;Dbxref="InterPro:IPR002110"	255	3066	-	0.227273	0.785714	0.0689655	0.8
TARA_ARC_108_MAG_00217_000000002384	11878	0.106738	A	G	missense_variant	MODERATE	mRNA.TARA_ARC_108_MAG_00217_000000002384.39.1	c.466A>G	p.Asn156Asp	Major Facilitator Superfamily;Name=PF07690;status=T;Dbxref="InterPro:IPR011701"	11411	14327	+	0	0	0.72	0
TARA_ARC_108_MAG_00217_000000002389	2008	0.0148178	A	G	intron_variant	MODIFIER	mRNA.TARA_ARC_108_MAG_00217_000000002389.1.2	c.351-77T>C		Sulfite exporter TauE/SafE;Name=PF01925;status=T;Dbxref="InterPro:IPR002781"	271	2775	-	0.592593	0	0.923077	0.5
TARA_ARC_108_MAG_00217_000000002389	1574	0.10216	A	G	synonymous_variant	LOW	mRNA.TARA_ARC_108_MAG_00217_000000002389.1.2	c.708T>C	p.Asp236Asp	Sulfite exporter TauE/SafE;Name=PF01925;status=T;Dbxref="InterPro:IPR002781"	271	2775	-	0.307692	0	0.75	0.666667
TARA_ARC_108_MAG_00217_000000002408	3920	0.0345714	C	T	synonymous_variant	LOW	mRNA.TARA_ARC_108_MAG_00217_000000002408.8.2	c.3612G>A	p.Leu1204Leu	Ion transport protein;Name=PF00520;status=T;Dbxref="InterPro:IPR005821"	1368	8414	-	0.030303	0.173913	0.923077	0
TARA_ARC_108_MAG_00217_000000002408	3920	0.0345714	C	T	synonymous_variant	LOW	mRNA.TARA_ARC_108_MAG_00217_000000002408.8.2	c.3612G>A	p.Leu1204Leu	Voltage-dependent L-type calcium channel, IQ-associated;Name=PF16905;status=T;Dbxref="InterPro:IPR031649"	1368	8414	-	0.030303	0.173913	0.923077	0
TARA_ARC_108_MAG_00217_000000002440	2255	0.0248754	A	T	missense_variant	MODERATE	mRNA.TARA_ARC_108_MAG_00217_000000002440.7.1	c.168T>A	p.His56Gln	Aminotransferase class I and II;Name=PF00155;status=T;Dbxref="InterPro:IPR004839"	575	2422	-	0.387097	0	0.88	0.5
TARA_ARC_108_MAG_00217_000000002458	1967	0.0331956	T	C	3_prime_UTR_variant	MODIFIER	mRNA.TARA_ARC_108_MAG_00217_000000002458.2.1	c.*2023A>G		Pentatricopeptide repeat domain;Name=PF13812;status=T;Dbxref="InterPro:IPR002885"	1657	4699	-	0.163265	0.133333	0.956522	0.285714
TARA_ARC_108_MAG_00217_000000002458	1967	0.0331956	T	C	3_prime_UTR_variant	MODIFIER	mRNA.TARA_ARC_108_MAG_00217_000000002458.2.1	c.*2023A>G		PPR repeat family;Name=PF13041;status=T;Dbxref="InterPro:IPR002885"	1657	4699	-	0.163265	0.133333	0.956522	0.285714
TARA_ARC_108_MAG_00217_000000002458	1967	0.0331956	T	C	3_prime_UTR_variant	MODIFIER	mRNA.TARA_ARC_108_MAG_00217_000000002458.2.1	c.*2023A>G		Microsomal signal peptidase 25 kDa subunit (SPC25);Name=PF06703;status=T;Dbxref="InterPro:IPR009582"	1657	4699	-	0.163265	0.133333	0.956522	0.285714
TARA_ARC_108_MAG_00217_000000002458	2484	0.0118969	A	G	3_prime_UTR_variant	MODIFIER	mRNA.TARA_ARC_108_MAG_00217_000000002458.2.1	c.*1506T>C		Pentatricopeptide repeat domain;Name=PF13812;status=T;Dbxref="InterPro:IPR002885"	1657	4699	-	0.0655738	0.133333	1	0.8
TARA_ARC_108_MAG_00217_000000002458	2484	0.0118969	A	G	3_prime_UTR_variant	MODIFIER	mRNA.TARA_ARC_108_MAG_00217_000000002458.2.1	c.*1506T>C		PPR repeat family;Name=PF13041;status=T;Dbxref="InterPro:IPR002885"	1657	4699	-	0.0655738	0.133333	1	0.8
TARA_ARC_108_MAG_00217_000000002458	2484	0.0118969	A	G	3_prime_UTR_variant	MODIFIER	mRNA.TARA_ARC_108_MAG_00217_000000002458.2.1	c.*1506T>C		Microsomal signal peptidase 25 kDa subunit (SPC25);Name=PF06703;status=T;Dbxref="InterPro:IPR009582"	1657	4699	-	0.0655738	0.133333	1	0.8
TARA_ARC_108_MAG_00217_000000002458	2484	0.0118969	A	G	missense_variant	MODERATE	mRNA.TARA_ARC_108_MAG_00217_000000002458.3.1	c.751A>G	p.Thr251Ala	Pentatricopeptide repeat domain;Name=PF13812;status=T;Dbxref="InterPro:IPR002885"	1683	3866	+	0.0655738	0.133333	1	0.8
TARA_ARC_108_MAG_00217_000000002458	2484	0.0118969	A	G	missense_variant	MODERATE	mRNA.TARA_ARC_108_MAG_00217_000000002458.3.1	c.751A>G	p.Thr251Ala	PPR repeat family;Name=PF13041;status=T;Dbxref="InterPro:IPR002885"	1683	3866	+	0.0655738	0.133333	1	0.8
TARA_ARC_108_MAG_00217_000000002458	1967	0.0331956	T	C	synonymous_variant	LOW	mRNA.TARA_ARC_108_MAG_00217_000000002458.3.1	c.234T>C	p.Asn78Asn	Pentatricopeptide repeat domain;Name=PF13812;status=T;Dbxref="InterPro:IPR002885"	1683	3866	+	0.163265	0.133333	0.956522	0.285714
TARA_ARC_108_MAG_00217_000000002458	1967	0.0331956	T	C	synonymous_variant	LOW	mRNA.TARA_ARC_108_MAG_00217_000000002458.3.1	c.234T>C	p.Asn78Asn	PPR repeat family;Name=PF13041;status=T;Dbxref="InterPro:IPR002885"	1683	3866	+	0.163265	0.133333	0.956522	0.285714
TARA_ARC_108_MAG_00217_000000002465	7506	0.131667	T	C	3_prime_UTR_variant	MODIFIER	mRNA.TARA_ARC_108_MAG_00217_000000002465.2.1	c.*4601T>C		Protein phosphatase 2C;Name=PF00481;status=T;Dbxref="InterPro:IPR001932"	189	8332	+	0.0888889	0	0.714286	0
TARA_ARC_108_MAG_00217_000000002465	7506	0.131667	T	C	3_prime_UTR_variant	MODIFIER	mRNA.TARA_ARC_108_MAG_00217_000000002465.2.1	c.*4601T>C		Isochorismatase family;Name=PF00857;status=T;Dbxref="InterPro:IPR000868"	189	8332	+	0.0888889	0	0.714286	0
TARA_ARC_108_MAG_00217_000000002465	7506	0.131667	T	C	missense_variant	MODERATE	mRNA.TARA_ARC_108_MAG_00217_000000002465.11.1	c.568A>G	p.Met190Val	Protein phosphatase 2C;Name=PF00481;status=T;Dbxref="InterPro:IPR001932"	3574	8209	-	0.0888889	0	0.714286	0
TARA_ARC_108_MAG_00217_000000002551	1686	0.125552	C	G	missense_variant	MODERATE	mRNA.TARA_ARC_108_MAG_00217_000000002551.1.1	c.691C>G	p.His231Asp	Fibronectin type II domain;Name=PF00040;status=T;Dbxref="InterPro:IPR000562"	755	3886	+	0	0.117647	0.8	0.727273
TARA_ARC_108_MAG_00217_000000002606	2167	0.145095	G	A	3_prime_UTR_variant	MODIFIER	mRNA.TARA_ARC_108_MAG_00217_000000002606.1.2	c.*972G>A		Cupin-like domain;Name=PF13621;status=T;Dbxref="InterPro:IPR041667"	102	2704	+	0.875	0	0.714286	0.4
TARA_ARC_108_MAG_00217_000000002606	2167	0.145095	G	A	3_prime_UTR_variant	MODIFIER	mRNA.TARA_ARC_108_MAG_00217_000000002606.1.2	c.*972G>A		Fatty acid hydroxylase superfamily;Name=PF04116;status=T;Dbxref="InterPro:IPR006694"	102	2704	+	0.875	0	0.714286	0.4
TARA_ARC_108_MAG_00217_000000002606	2167	0.145095	G	A	synonymous_variant	LOW	mRNA.TARA_ARC_108_MAG_00217_000000002606.1.1	c.270C>T	p.Asn90Asn	Fatty acid hydroxylase superfamily;Name=PF04116;status=T;Dbxref="InterPro:IPR006694"	1143	2718	-	0.875	0	0.714286	0.4
TARA_ARC_108_MAG_00217_000000002627	765	0.142584	A	G	synonymous_variant	LOW	mRNA.TARA_ARC_108_MAG_00217_000000002627.1.2	c.1242T>C	p.Gly414Gly	ATP-sulfurylase;Name=PF01747;status=T;Dbxref="InterPro:IPR024951"	54	2624	-	0.55	0.75	0.0666667	0
TARA_ARC_108_MAG_00217_000000002627	765	0.142584	A	G	synonymous_variant	LOW	mRNA.TARA_ARC_108_MAG_00217_000000002627.1.2	c.1242T>C	p.Gly414Gly	PUA-like domain;Name=PF14306;status=T;Dbxref="InterPro:IPR025980"	54	2624	-	0.55	0.75	0.0666667	0
TARA_ARC_108_MAG_00217_000000002627	765	0.142584	A	G	synonymous_variant	LOW	mRNA.TARA_ARC_108_MAG_00217_000000002627.1.2	c.1242T>C	p.Gly414Gly	Adenylylsulphate kinase;Name=PF01583;status=T	54	2624	-	0.55	0.75	0.0666667	0
TARA_ARC_108_MAG_00217_000000002636	3193	0.122682	C	T	synonymous_variant	LOW	mRNA.TARA_ARC_108_MAG_00217_000000002636.1.1	c.996G>A	p.Arg332Arg	Xylanase inhibitor N-terminal;Name=PF14543;status=T;Dbxref="InterPro:IPR032861"	717	4298	-	0.26087	1	0.4	0
TARA_ARC_108_MAG_00217_000000002636	3193	0.122682	C	T	synonymous_variant	LOW	mRNA.TARA_ARC_108_MAG_00217_000000002636.1.1	c.996G>A	p.Arg332Arg	Xylanase inhibitor C-terminal;Name=PF14541;status=T;Dbxref="InterPro:IPR032799"	717	4298	-	0.26087	1	0.4	0
TARA_ARC_108_MAG_00217_000000002698	1879	0.141374	G	T	synonymous_variant	LOW	mRNA.TARA_ARC_108_MAG_00217_000000002698.1.1	c.1797G>T	p.Ser599Ser	Ankyrin repeat;Name=PF13606;status=T;Dbxref="InterPro:IPR002110"	1	3419	+	0.115385	0.736842	0	0.363636
TARA_ARC_108_MAG_00217_000000002698	1879	0.141374	G	T	synonymous_variant	LOW	mRNA.TARA_ARC_108_MAG_00217_000000002698.1.1	c.1797G>T	p.Ser599Ser	C-terminal of Roc, COR, domain;Name=PF16095;status=T;Dbxref="InterPro:IPR032171"	1	3419	+	0.115385	0.736842	0	0.363636
TARA_ARC_108_MAG_00217_000000002748	1260	0.134149	C	T	missense_variant	MODERATE	mRNA.TARA_ARC_108_MAG_00217_000000002748.3.1	c.68C>T	p.Thr23Met	Gaa1-like, GPI transamidase component;Name=PF04114;status=T;Dbxref="InterPro:IPR007246"	701	2526	+	0	0.137931	0.8	0.8
TARA_ARC_108_MAG_00217_000000002757	37	0.145208	T	C	missense_variant	MODERATE	mRNA.TARA_ARC_108_MAG_00217_000000002757.1.1	c.13T>C	p.Cys5Arg	Pentatricopeptide repeat domain;Name=PF13812;status=T;Dbxref="InterPro:IPR002885"	1	1221	+	0.526316	0.909091	0.266667	0
TARA_ARC_108_MAG_00217_000000002780	291	0.105201	C	T	missense_variant&splice_region_variant	MODERATE	mRNA.TARA_ARC_108_MAG_00217_000000002780.1.1	c.149G>A	p.Ser50Asn	Beta-lactamase;Name=PF00144;status=T;Dbxref="InterPro:IPR001466"	2	605	-	0.266667	0.37037	1	0
TARA_ARC_108_MAG_00217_000000002809	2852	0.0630745	G	A	synonymous_variant	LOW	mRNA.TARA_ARC_108_MAG_00217_000000002809.1.4	c.462C>T	p.Ile154Ile	Major Facilitator Superfamily;Name=PF07690;status=T;Dbxref="InterPro:IPR011701"	658	3517	-	0.576271	0.947368	0.222222	0
TARA_ARC_108_MAG_00217_000000002827	24467	0.0867672	C	T	3_prime_UTR_variant	MODIFIER	mRNA.TARA_ARC_108_MAG_00217_000000002827.90.1	c.*408C>T		2OG-Fe(II) oxygenase superfamily;Name=PF13640;status=T;Dbxref="InterPro:IPR044862"	21705	25714	+	0.877193	1	0.25	0.4
TARA_ARC_108_MAG_00217_000000002827	24467	0.0867672	C	T	3_prime_UTR_variant	MODIFIER	mRNA.TARA_ARC_108_MAG_00217_000000002827.90.1	c.*408C>T		Glycosyltransferase family 92;Name=PF01697;status=T;Dbxref="InterPro:IPR008166"	21705	25714	+	0.877193	1	0.25	0.4
TARA_ARC_108_MAG_00217_000000002827	24467	0.0867672	C	T	synonymous_variant	LOW	mRNA.TARA_ARC_108_MAG_00217_000000002827.94.1	c.150C>T	p.Asp50Asp	2OG-Fe(II) oxygenase superfamily;Name=PF13640;status=T;Dbxref="InterPro:IPR044862"	24249	25686	+	0.877193	1	0.25	0.4
TARA_ARC_108_MAG_00217_000000002850	2361	0.108882	A	C	missense_variant	MODERATE	mRNA.TARA_ARC_108_MAG_00217_000000002850.2.6	c.898A>C	p.Met300Leu	ASF1 like histone chaperone;Name=PF04729;status=T;Dbxref="InterPro:IPR006818"	886	2414	+	1	0	0	1
TARA_ARC_108_MAG_00217_000000002851	3093	0.0923954	G	T	synonymous_variant	LOW	mRNA.TARA_ARC_108_MAG_00217_000000002851.16.1	c.201C>A	p.Ile67Ile	Rhomboid family;Name=PF01694;status=T;Dbxref="InterPro:IPR022764"	2451	3293	-	0.0363636	0.210526	0.88	0
TARA_ARC_108_MAG_00217_000000002865	5241	0.113679	T	C	synonymous_variant	LOW	mRNA.TARA_ARC_108_MAG_00217_000000002865.8.3	c.1653A>G	p.Lys551Lys	MIF4G domain;Name=PF02854;status=T;Dbxref="InterPro:IPR003890"	4078	7311	-	0.0869565	1	0.4375	0
TARA_ARC_108_MAG_00217_000000002865	5241	0.113679	T	C	synonymous_variant	LOW	mRNA.TARA_ARC_108_MAG_00217_000000002865.8.3	c.1653A>G	p.Lys551Lys	MA3 domain;Name=PF02847;status=T;Dbxref="InterPro:IPR003891"	4078	7311	-	0.0869565	1	0.4375	0
TARA_ARC_108_MAG_00217_000000002914	4686	0.0681513	C	T	intron_variant	MODIFIER	mRNA.TARA_ARC_108_MAG_00217_000000002914.4.1	c.780-21C>T		Lipase (class 3);Name=PF01764;status=T;Dbxref="InterPro:IPR002921"	3757	7033	+	0.0606061	0.190476	0.941176	0.666667
TARA_ARC_108_MAG_00217_000000002949	1845	0.13049	G	A	synonymous_variant	LOW	mRNA.TARA_ARC_108_MAG_00217_000000002949.4.1	c.1776C>T	p.Gly592Gly	Tetratricopeptide repeat;Name=PF13181;status=T;Dbxref="InterPro:IPR019734"	702	3620	-	0.0344828	1	0.333333	0.333333
TARA_ARC_108_MAG_00217_000000002949	1845	0.13049	G	A	synonymous_variant	LOW	mRNA.TARA_ARC_108_MAG_00217_000000002949.4.1	c.1776C>T	p.Gly592Gly	Tetratricopeptide repeat;Name=PF07719;status=T;Dbxref="InterPro:IPR013105"	702	3620	-	0.0344828	1	0.333333	0.333333
TARA_ARC_108_MAG_00217_000000002949	1845	0.13049	G	A	synonymous_variant	LOW	mRNA.TARA_ARC_108_MAG_00217_000000002949.4.1	c.1776C>T	p.Gly592Gly	Tetratricopeptide repeat;Name=PF13432;status=T	702	3620	-	0.0344828	1	0.333333	0.333333
TARA_ARC_108_MAG_00217_000000002949	1845	0.13049	G	A	synonymous_variant	LOW	mRNA.TARA_ARC_108_MAG_00217_000000002949.4.1	c.1776C>T	p.Gly592Gly	Anaphase-promoting complex, cyclosome, subunit 3;Name=PF12895;status=T	702	3620	-	0.0344828	1	0.333333	0.333333
TARA_ARC_108_MAG_00217_000000002963	41041	0.111145	T	C	synonymous_variant	LOW	mRNA.TARA_ARC_108_MAG_00217_000000002963.1.2	c.40173T>C	p.Ser13391Ser	PA14 domain;Name=PF07691;status=T;Dbxref="InterPro:IPR011658"	1	49849	+	0	0.32	0.918919	0
TARA_ARC_108_MAG_00217_000000002963	41041	0.111145	T	C	synonymous_variant	LOW	mRNA.TARA_ARC_108_MAG_00217_000000002963.1.2	c.40173T>C	p.Ser13391Ser	Fibronectin type III domain;Name=PF00041;status=T;Dbxref="InterPro:IPR003961"	1	49849	+	0	0.32	0.918919	0
TARA_ARC_108_MAG_00217_000000002963	41041	0.111145	T	C	synonymous_variant	LOW	mRNA.TARA_ARC_108_MAG_00217_000000002963.1.2	c.40173T>C	p.Ser13391Ser	Filamin/ABP280 repeat;Name=PF00630;status=T;Dbxref="InterPro:IPR017868"	1	49849	+	0	0.32	0.918919	0
TARA_ARC_108_MAG_00217_000000003007	4138	0.107304	T	A	synonymous_variant	LOW	mRNA.TARA_ARC_108_MAG_00217_000000003007.8.1	c.300A>T	p.Ser100Ser	PT repeat;Name=PF04886;status=T;Dbxref="InterPro:IPR006970"	2427	4441	-	0.375	0.210526	0.909091	0
TARA_ARC_108_MAG_00217_000000003018	9191	0.143085	G	C	intron_variant	MODIFIER	mRNA.TARA_ARC_108_MAG_00217_000000003018.44.2	c.67-120C>G		Chlorophyll A-B binding protein;Name=PF00504;status=T;Dbxref="InterPro:IPR022796"	8312	9546	-	0.0273973	1	0.965517	0
TARA_ARC_108_MAG_00217_000000003034	119	0.0357781	A	T	missense_variant	MODERATE	mRNA.TARA_ARC_108_MAG_00217_000000003034.1.1	c.2551T>A	p.Leu851Ile	ABC-2 type transporter;Name=PF19055;status=T;Dbxref="InterPro:IPR043926"	3	3185	-	0.2	0	0.8	0.8
TARA_ARC_108_MAG_00217_000000003034	119	0.0357781	A	T	missense_variant	MODERATE	mRNA.TARA_ARC_108_MAG_00217_000000003034.1.1	c.2551T>A	p.Leu851Ile	ABC transporter;Name=PF00005;status=T;Dbxref="InterPro:IPR003439"	3	3185	-	0.2	0	0.8	0.8
TARA_ARC_108_MAG_00217_000000003034	119	0.0357781	A	T	missense_variant	MODERATE	mRNA.TARA_ARC_108_MAG_00217_000000003034.1.1	c.2551T>A	p.Leu851Ile	ABC-2 type transporter;Name=PF01061;status=T;Dbxref="InterPro:IPR013525"	3	3185	-	0.2	0	0.8	0.8
TARA_ARC_108_MAG_00217_000000003050	1784	0.0809081	G	A	synonymous_variant	LOW	mRNA.TARA_ARC_108_MAG_00217_000000003050.14.1	c.993C>T	p.Ile331Ile	O-phosphoseryl-tRNA(Sec) selenium transferase, SepSecS;Name=PF05889;status=T;Dbxref="InterPro:IPR008829"	1115	2776	-	0.218182	0.347826	1	0
TARA_ARC_108_MAG_00217_000000003076	3900	0.104544	A	C	missense_variant	MODERATE	mRNA.TARA_ARC_108_MAG_00217_000000003076.16.3	c.215T>G	p.Ile72Arg	MORN repeat;Name=PF02493;status=T;Dbxref="InterPro:IPR003409"	2867	4188	-	0.4	0	0.777778	0.4
TARA_ARC_108_MAG_00217_000000003085	6520	0.137501	A	C	5_prime_UTR_variant	MODIFIER	mRNA.TARA_ARC_108_MAG_00217_000000003085.1.3	c.-56T>G		Oligonucleotide/oligosaccharide-binding (OB)-fold;Name=PF07717;status=T;Dbxref="InterPro:IPR011709"	651	6535	-	0.25641	0.769231	0.105263	1
TARA_ARC_108_MAG_00217_000000003085	6520	0.137501	A	C	5_prime_UTR_variant	MODIFIER	mRNA.TARA_ARC_108_MAG_00217_000000003085.1.3	c.-56T>G		Helicase associated domain (HA2);Name=PF04408;status=T;Dbxref="InterPro:IPR007502"	651	6535	-	0.25641	0.769231	0.105263	1
TARA_ARC_108_MAG_00217_000000003085	6520	0.137501	A	C	5_prime_UTR_variant	MODIFIER	mRNA.TARA_ARC_108_MAG_00217_000000003085.1.3	c.-56T>G		Helicase conserved C-terminal domain;Name=PF00271;status=T;Dbxref="InterPro:IPR001650"	651	6535	-	0.25641	0.769231	0.105263	1
TARA_ARC_108_MAG_00217_000000003104	2612	0.00173209	G	C	synonymous_variant	LOW	mRNA.TARA_ARC_108_MAG_00217_000000003104.3.1	c.1071G>C	p.Gly357Gly	Calcineurin-like phosphoesterase;Name=PF00149;status=T;Dbxref="InterPro:IPR004843"	1341	5009	+	0	0	1	0.5
TARA_ARC_108_MAG_00217_000000003104	2612	0.00173209	G	C	synonymous_variant	LOW	mRNA.TARA_ARC_108_MAG_00217_000000003104.3.1	c.1071G>C	p.Gly357Gly	Aldolase/RraA;Name=PF03737;status=T;Dbxref="InterPro:IPR005493"	1341	5009	+	0	0	1	0.5
TARA_ARC_108_MAG_00217_000000003134	3526	0.110891	T	A	synonymous_variant	LOW	mRNA.TARA_ARC_108_MAG_00217_000000003134.9.1	c.2241T>A	p.Gly747Gly	Protein tyrosine phosphatase-like protein, PTPLA;Name=PF04387;status=T;Dbxref="InterPro:IPR007482"	1274	3535	+	0.833333	0.266667	1	1
TARA_ARC_108_MAG_00217_000000003152	1187	0.00261424	G	A	5_prime_UTR_variant	MODIFIER	mRNA.TARA_ARC_108_MAG_00217_000000003152.4.1	c.-126G>A		KAP family P-loop domain;Name=PF07693;status=T;Dbxref="InterPro:IPR011646"	1026	3415	+	0.28	1	0	0.25
TARA_ARC_108_MAG_00217_000000003152	1190	0.00261424	G	A	5_prime_UTR_variant	MODIFIER	mRNA.TARA_ARC_108_MAG_00217_000000003152.4.1	c.-123G>A		KAP family P-loop domain;Name=PF07693;status=T;Dbxref="InterPro:IPR011646"	1026	3415	+	0.375	1	0	0.25
TARA_ARC_108_MAG_00217_000000003152	1216	0.0717998	C	G	5_prime_UTR_variant	MODIFIER	mRNA.TARA_ARC_108_MAG_00217_000000003152.4.1	c.-97C>G		KAP family P-loop domain;Name=PF07693;status=T;Dbxref="InterPro:IPR011646"	1026	3415	+	0.291667	0	0.8	0.5
TARA_ARC_108_MAG_00217_000000003152	1556	0.126246	G	A	missense_variant	MODERATE	mRNA.TARA_ARC_108_MAG_00217_000000003152.4.1	c.244G>A	p.Glu82Lys	KAP family P-loop domain;Name=PF07693;status=T;Dbxref="InterPro:IPR011646"	1026	3415	+	0.119403	0.210526	0.923077	0.5
TARA_ARC_108_MAG_00217_000000003230	6575	0.128075	A	T	3_prime_UTR_variant	MODIFIER	mRNA.TARA_ARC_108_MAG_00217_000000003230.9.2	c.*531A>T		ATPase family associated with various cellular activities (AAA);Name=PF00004;status=T;Dbxref="InterPro:IPR003959"	2687	8117	+	0.541667	0.25	0.96	1
TARA_ARC_108_MAG_00217_000000003230	6575	0.128075	A	T	3_prime_UTR_variant	MODIFIER	mRNA.TARA_ARC_108_MAG_00217_000000003230.9.2	c.*531A>T		AAA+ lid domain;Name=PF17862;status=T;Dbxref="InterPro:IPR041569"	2687	8117	+	0.541667	0.25	0.96	1
TARA_ARC_108_MAG_00217_000000003230	6575	0.128075	A	T	synonymous_variant	LOW	mRNA.TARA_ARC_108_MAG_00217_000000003230.9.5	c.1203T>A	p.Val401Val	ATPase family associated with various cellular activities (AAA);Name=PF00004;status=T;Dbxref="InterPro:IPR003959"	2674	8117	-	0.541667	0.25	0.96	1
TARA_ARC_108_MAG_00217_000000003230	6575	0.128075	A	T	synonymous_variant	LOW	mRNA.TARA_ARC_108_MAG_00217_000000003230.9.5	c.1203T>A	p.Val401Val	AAA+ lid domain;Name=PF17862;status=T;Dbxref="InterPro:IPR041569"	2674	8117	-	0.541667	0.25	0.96	1
TARA_ARC_108_MAG_00217_000000003273	1957	0.0706637	A	G	3_prime_UTR_variant	MODIFIER	mRNA.TARA_ARC_108_MAG_00217_000000003273.1.1	c.*390A>G		Acetyltransferase (GNAT) family;Name=PF00583;status=T;Dbxref="InterPro:IPR000182"	117	2841	+	0.208333	0.25	0.952381	0
TARA_ARC_108_MAG_00217_000000003273	1957	0.0706637	A	C	3_prime_UTR_variant	MODIFIER	mRNA.TARA_ARC_108_MAG_00217_000000003273.1.1	c.*390A>C		Acetyltransferase (GNAT) family;Name=PF00583;status=T;Dbxref="InterPro:IPR000182"	117	2841	+	0.208333	0.25	0.952381	0
TARA_ARC_108_MAG_00217_000000003275	3265	0.141374	A	T	3_prime_UTR_variant	MODIFIER	mRNA.TARA_ARC_108_MAG_00217_000000003275.1.8	c.*1041T>A		Aspartyl protease;Name=PF13650;status=T	191	6006	-	0.0540541	0.941176	0.285714	1
TARA_ARC_108_MAG_00217_000000003275	3265	0.141374	A	T	3_prime_UTR_variant	MODIFIER	mRNA.TARA_ARC_108_MAG_00217_000000003275.1.8	c.*1041T>A		Helicase conserved C-terminal domain;Name=PF00271;status=T;Dbxref="InterPro:IPR001650"	191	6006	-	0.0540541	0.941176	0.285714	1
TARA_ARC_108_MAG_00217_000000003275	3265	0.141374	A	T	missense_variant	MODERATE	mRNA.TARA_ARC_108_MAG_00217_000000003275.1.6	c.2625A>T	p.Lys875Asn	Aspartyl protease;Name=PF13650;status=T	186	6006	+	0.0540541	0.941176	0.285714	1
TARA_ARC_108_MAG_00217_000000003275	3265	0.141374	A	T	missense_variant	MODERATE	mRNA.TARA_ARC_108_MAG_00217_000000003275.1.6	c.2625A>T	p.Lys875Asn	Helicase conserved C-terminal domain;Name=PF00271;status=T;Dbxref="InterPro:IPR001650"	186	6006	+	0.0540541	0.941176	0.285714	1
TARA_ARC_108_MAG_00217_000000003275	11039	0.113379	G	A	synonymous_variant	LOW	mRNA.TARA_ARC_108_MAG_00217_000000003275.23.3	c.1623C>T	p.Cys541Cys	Glycosyl hydrolases family 18;Name=PF00704;status=T;Dbxref="InterPro:IPR001223"	11000	13053	-	0	0.5	1	0
TARA_ARC_108_MAG_00217_000000003275	9942	0.0200016	G	A	synonymous_variant	LOW	mRNA.TARA_ARC_108_MAG_00217_000000003275.21.1	c.636C>T	p.Tyr212Tyr	4'-phosphopantetheinyl transferase superfamily;Name=PF01648;status=T;Dbxref="InterPro:IPR008278"	9150	10577	-	0	1	0.230769	0
TARA_ARC_108_MAG_00217_000000003285	3774	0.03407	G	A	3_prime_UTR_variant	MODIFIER	mRNA.TARA_ARC_108_MAG_00217_000000003285.1.4	c.*1292G>A		ABC-2 type transporter;Name=PF01061;status=T;Dbxref="InterPro:IPR013525"	174	4200	+	0	0.307692	1	0
TARA_ARC_108_MAG_00217_000000003285	3774	0.03407	G	A	3_prime_UTR_variant	MODIFIER	mRNA.TARA_ARC_108_MAG_00217_000000003285.1.4	c.*1292G>A		ABC transporter;Name=PF00005;status=T;Dbxref="InterPro:IPR003439"	174	4200	+	0	0.307692	1	0
TARA_ARC_108_MAG_00217_000000003285	3774	0.03407	G	A	3_prime_UTR_variant	MODIFIER	mRNA.TARA_ARC_108_MAG_00217_000000003285.1.4	c.*1292G>A		ABC-2 type transporter;Name=PF19055;status=T;Dbxref="InterPro:IPR043926"	174	4200	+	0	0.307692	1	0
TARA_ARC_108_MAG_00217_000000003285	3834	0.0824333	T	A	3_prime_UTR_variant	MODIFIER	mRNA.TARA_ARC_108_MAG_00217_000000003285.1.4	c.*1352T>A		ABC-2 type transporter;Name=PF01061;status=T;Dbxref="InterPro:IPR013525"	174	4200	+	0.0727273	1	0.272727	0.333333
TARA_ARC_108_MAG_00217_000000003285	3834	0.0824333	T	A	3_prime_UTR_variant	MODIFIER	mRNA.TARA_ARC_108_MAG_00217_000000003285.1.4	c.*1352T>A		ABC transporter;Name=PF00005;status=T;Dbxref="InterPro:IPR003439"	174	4200	+	0.0727273	1	0.272727	0.333333
TARA_ARC_108_MAG_00217_000000003285	3834	0.0824333	T	A	3_prime_UTR_variant	MODIFIER	mRNA.TARA_ARC_108_MAG_00217_000000003285.1.4	c.*1352T>A		ABC-2 type transporter;Name=PF19055;status=T;Dbxref="InterPro:IPR043926"	174	4200	+	0.0727273	1	0.272727	0.333333
TARA_ARC_108_MAG_00217_000000003285	3834	0.0824333	T	A	missense_variant	MODERATE	mRNA.TARA_ARC_108_MAG_00217_000000003285.1.6	c.222A>T	p.Arg74Ser	ABC-2 type transporter;Name=PF01061;status=T;Dbxref="InterPro:IPR013525"	1	4200	-	0.0727273	1	0.272727	0.333333
TARA_ARC_108_MAG_00217_000000003285	3834	0.0824333	T	A	missense_variant	MODERATE	mRNA.TARA_ARC_108_MAG_00217_000000003285.1.6	c.222A>T	p.Arg74Ser	ABC transporter;Name=PF00005;status=T;Dbxref="InterPro:IPR003439"	1	4200	-	0.0727273	1	0.272727	0.333333
TARA_ARC_108_MAG_00217_000000003285	3834	0.0824333	T	A	missense_variant	MODERATE	mRNA.TARA_ARC_108_MAG_00217_000000003285.1.6	c.222A>T	p.Arg74Ser	ABC-2 type transporter;Name=PF19055;status=T;Dbxref="InterPro:IPR043926"	1	4200	-	0.0727273	1	0.272727	0.333333
TARA_ARC_108_MAG_00217_000000003285	3774	0.03407	G	A	synonymous_variant	LOW	mRNA.TARA_ARC_108_MAG_00217_000000003285.1.6	c.282C>T	p.Cys94Cys	ABC-2 type transporter;Name=PF01061;status=T;Dbxref="InterPro:IPR013525"	1	4200	-	0	0.307692	1	0
TARA_ARC_108_MAG_00217_000000003285	3774	0.03407	G	A	synonymous_variant	LOW	mRNA.TARA_ARC_108_MAG_00217_000000003285.1.6	c.282C>T	p.Cys94Cys	ABC transporter;Name=PF00005;status=T;Dbxref="InterPro:IPR003439"	1	4200	-	0	0.307692	1	0
TARA_ARC_108_MAG_00217_000000003285	3774	0.03407	G	A	synonymous_variant	LOW	mRNA.TARA_ARC_108_MAG_00217_000000003285.1.6	c.282C>T	p.Cys94Cys	ABC-2 type transporter;Name=PF19055;status=T;Dbxref="InterPro:IPR043926"	1	4200	-	0	0.307692	1	0
TARA_ARC_108_MAG_00217_000000003371	5077	0.131667	G	A	3_prime_UTR_variant	MODIFIER	mRNA.TARA_ARC_108_MAG_00217_000000003371.1.1	c.*3480G>A		Ubiquitin-activating enzyme E1 FCCH domain;Name=PF16190;status=T;Dbxref="InterPro:IPR032418"	20	5396	+	0.0392157	0.933333	0.344828	0
TARA_ARC_108_MAG_00217_000000003371	5077	0.131667	G	A	3_prime_UTR_variant	MODIFIER	mRNA.TARA_ARC_108_MAG_00217_000000003371.1.1	c.*3480G>A		ThiF family;Name=PF00899;status=T;Dbxref="InterPro:IPR000594"	20	5396	+	0.0392157	0.933333	0.344828	0
TARA_ARC_108_MAG_00217_000000003371	5077	0.131667	G	A	3_prime_UTR_variant	MODIFIER	mRNA.TARA_ARC_108_MAG_00217_000000003371.1.1	c.*3480G>A		Ubiquitin-activating enzyme active site;Name=PF10585;status=T;Dbxref="InterPro:IPR019572"	20	5396	+	0.0392157	0.933333	0.344828	0
TARA_ARC_108_MAG_00217_000000003371	5077	0.131667	G	A	3_prime_UTR_variant	MODIFIER	mRNA.TARA_ARC_108_MAG_00217_000000003371.1.1	c.*3480G>A		Ubiquitin fold domain;Name=PF09358;status=T;Dbxref="InterPro:IPR018965"	20	5396	+	0.0392157	0.933333	0.344828	0
TARA_ARC_108_MAG_00217_000000003371	5077	0.131667	G	A	3_prime_UTR_variant	MODIFIER	mRNA.TARA_ARC_108_MAG_00217_000000003371.1.1	c.*3480G>A		Ubiquitin-activating enzyme E1 four-helix bundle;Name=PF16191;status=T;Dbxref="InterPro:IPR032420"	20	5396	+	0.0392157	0.933333	0.344828	0
TARA_ARC_108_MAG_00217_000000003371	5077	0.131667	G	A	intron_variant	MODIFIER	mRNA.TARA_ARC_108_MAG_00217_000000003371.4.1	c.161-11C>T		Ubiquitin-activating enzyme E1 FCCH domain;Name=PF16190;status=T;Dbxref="InterPro:IPR032418"	50	5533	-	0.0392157	0.933333	0.344828	0
TARA_ARC_108_MAG_00217_000000003371	5077	0.131667	G	A	intron_variant	MODIFIER	mRNA.TARA_ARC_108_MAG_00217_000000003371.4.1	c.161-11C>T		ThiF family;Name=PF00899;status=T;Dbxref="InterPro:IPR000594"	50	5533	-	0.0392157	0.933333	0.344828	0
TARA_ARC_108_MAG_00217_000000003371	5077	0.131667	G	A	intron_variant	MODIFIER	mRNA.TARA_ARC_108_MAG_00217_000000003371.4.1	c.161-11C>T		Ubiquitin-activating enzyme active site;Name=PF10585;status=T;Dbxref="InterPro:IPR019572"	50	5533	-	0.0392157	0.933333	0.344828	0
TARA_ARC_108_MAG_00217_000000003371	5077	0.131667	G	A	intron_variant	MODIFIER	mRNA.TARA_ARC_108_MAG_00217_000000003371.4.1	c.161-11C>T		Ubiquitin fold domain;Name=PF09358;status=T;Dbxref="InterPro:IPR018965"	50	5533	-	0.0392157	0.933333	0.344828	0
TARA_ARC_108_MAG_00217_000000003371	5077	0.131667	G	A	intron_variant	MODIFIER	mRNA.TARA_ARC_108_MAG_00217_000000003371.4.1	c.161-11C>T		Ubiquitin-activating enzyme E1 four-helix bundle;Name=PF16191;status=T;Dbxref="InterPro:IPR032420"	50	5533	-	0.0392157	0.933333	0.344828	0
TARA_ARC_108_MAG_00217_000000003377	2170	0.088344	A	G	synonymous_variant	LOW	mRNA.TARA_ARC_108_MAG_00217_000000003377.1.1	c.930T>C	p.Phe310Phe	Dip2/Utp12 Family;Name=PF04003;status=T;Dbxref="InterPro:IPR007148"	210	3136	-	0.836364	0.190476	0.909091	0
TARA_ARC_108_MAG_00217_000000003377	2170	0.088344	A	G	synonymous_variant	LOW	mRNA.TARA_ARC_108_MAG_00217_000000003377.1.1	c.930T>C	p.Phe310Phe	WD domain, G-beta repeat;Name=PF00400;status=T;Dbxref="InterPro:IPR001680"	210	3136	-	0.836364	0.190476	0.909091	0
TARA_ARC_108_MAG_00217_000000003388	572	0.0411996	G	T	3_prime_UTR_variant	MODIFIER	mRNA.TARA_ARC_108_MAG_00217_000000003388.9.1	c.*701C>A		Tesmin/TSO1-like CXC domain, cysteine-rich domain;Name=PF03638;status=T;Dbxref="InterPro:IPR005172"	471	4801	-	0	0.181818	0.9	1
TARA_ARC_108_MAG_00217_000000003388	573	0.071431	G	T	3_prime_UTR_variant	MODIFIER	mRNA.TARA_ARC_108_MAG_00217_000000003388.9.1	c.*700C>A		Tesmin/TSO1-like CXC domain, cysteine-rich domain;Name=PF03638;status=T;Dbxref="InterPro:IPR005172"	471	4801	-	0	0.181818	0.9	0.8
TARA_ARC_108_MAG_00217_000000003451	378	0.0476011	T	G	synonymous_variant	LOW	mRNA.TARA_ARC_108_MAG_00217_000000003451.1.2	c.1854A>C	p.Pro618Pro	Helicase conserved C-terminal domain;Name=PF00271;status=T;Dbxref="InterPro:IPR001650"	89	2418	-	0.97561	0.2	0.952381	0
TARA_ARC_108_MAG_00217_000000003451	378	0.0476011	T	G	synonymous_variant	LOW	mRNA.TARA_ARC_108_MAG_00217_000000003451.1.2	c.1854A>C	p.Pro618Pro	DEAD/DEAH box helicase;Name=PF00270;status=T;Dbxref="InterPro:IPR011545"	89	2418	-	0.97561	0.2	0.952381	0
TARA_ARC_108_MAG_00217_000000003455	39920	0.0962217	C	T	synonymous_variant	LOW	mRNA.TARA_ARC_108_MAG_00217_000000003455.137.1	c.6756C>T	p.Asn2252Asn	Dynein heavy chain AAA lid domain;Name=PF17852;status=T;Dbxref="InterPro:IPR041466"	33087	47787	+	0.0277778	1	0.428571	0
TARA_ARC_108_MAG_00217_000000003455	39920	0.0962217	C	T	synonymous_variant	LOW	mRNA.TARA_ARC_108_MAG_00217_000000003455.137.1	c.6756C>T	p.Asn2252Asn	Dynein heavy chain C-terminal domain;Name=PF18199;status=T;Dbxref="InterPro:IPR041228"	33087	47787	+	0.0277778	1	0.428571	0
TARA_ARC_108_MAG_00217_000000003455	39920	0.0962217	C	T	synonymous_variant	LOW	mRNA.TARA_ARC_108_MAG_00217_000000003455.137.1	c.6756C>T	p.Asn2252Asn	Dynein heavy chain, N-terminal region 1;Name=PF08385;status=T;Dbxref="InterPro:IPR013594"	33087	47787	+	0.0277778	1	0.428571	0
TARA_ARC_108_MAG_00217_000000003455	39920	0.0962217	C	T	synonymous_variant	LOW	mRNA.TARA_ARC_108_MAG_00217_000000003455.137.1	c.6756C>T	p.Asn2252Asn	Dynein heavy chain AAA lid domain;Name=PF18198;status=T;Dbxref="InterPro:IPR041658"	33087	47787	+	0.0277778	1	0.428571	0
TARA_ARC_108_MAG_00217_000000003455	39920	0.0962217	C	T	synonymous_variant	LOW	mRNA.TARA_ARC_108_MAG_00217_000000003455.137.1	c.6756C>T	p.Asn2252Asn	Dynein heavy chain, N-terminal region 2;Name=PF08393;status=T;Dbxref="InterPro:IPR013602"	33087	47787	+	0.0277778	1	0.428571	0
TARA_ARC_108_MAG_00217_000000003455	39920	0.0962217	C	T	synonymous_variant	LOW	mRNA.TARA_ARC_108_MAG_00217_000000003455.137.1	c.6756C>T	p.Asn2252Asn	AAA+ lid domain;Name=PF17857;status=T;Dbxref="InterPro:IPR041589"	33087	47787	+	0.0277778	1	0.428571	0
TARA_ARC_108_MAG_00217_000000003455	39920	0.0962217	C	T	synonymous_variant	LOW	mRNA.TARA_ARC_108_MAG_00217_000000003455.137.1	c.6756C>T	p.Asn2252Asn	P-loop containing dynein motor region D4;Name=PF12780;status=T;Dbxref="InterPro:IPR024317"	33087	47787	+	0.0277778	1	0.428571	0
TARA_ARC_108_MAG_00217_000000003455	39920	0.0962217	C	T	synonymous_variant	LOW	mRNA.TARA_ARC_108_MAG_00217_000000003455.137.1	c.6756C>T	p.Asn2252Asn	Hydrolytic ATP binding site of dynein motor region;Name=PF12774;status=T;Dbxref="InterPro:IPR035699"	33087	47787	+	0.0277778	1	0.428571	0
TARA_ARC_108_MAG_00217_000000003455	39920	0.0962217	C	T	synonymous_variant	LOW	mRNA.TARA_ARC_108_MAG_00217_000000003455.137.1	c.6756C>T	p.Asn2252Asn	ATP-binding dynein motor region;Name=PF12781;status=T;Dbxref="InterPro:IPR035706"	33087	47787	+	0.0277778	1	0.428571	0
TARA_ARC_108_MAG_00217_000000003455	39920	0.0962217	C	T	synonymous_variant	LOW	mRNA.TARA_ARC_108_MAG_00217_000000003455.137.1	c.6756C>T	p.Asn2252Asn	Microtubule-binding stalk of dynein motor;Name=PF12777;status=T;Dbxref="InterPro:IPR024743"	33087	47787	+	0.0277778	1	0.428571	0
TARA_ARC_108_MAG_00217_000000003455	39920	0.0962217	C	T	synonymous_variant	LOW	mRNA.TARA_ARC_108_MAG_00217_000000003455.137.1	c.6756C>T	p.Asn2252Asn	Dynein heavy chain region D6 P-loop domain;Name=PF03028;status=T;Dbxref="InterPro:IPR004273"	33087	47787	+	0.0277778	1	0.428571	0
TARA_ARC_108_MAG_00217_000000003455	39920	0.0962217	C	T	synonymous_variant	LOW	mRNA.TARA_ARC_108_MAG_00217_000000003455.137.1	c.6756C>T	p.Asn2252Asn	P-loop containing dynein motor region;Name=PF12775;status=T	33087	47787	+	0.0277778	1	0.428571	0
TARA_ARC_108_MAG_00217_000000003456	4113	0.14529	G	C	synonymous_variant	LOW	mRNA.TARA_ARC_108_MAG_00217_000000003456.13.1	c.2937C>G	p.Ala979Ala	Cupin superfamily protein;Name=PF08007;status=T;Dbxref="InterPro:IPR003347"	4053	7119	-	0.857143	1	0.307692	0.333333
TARA_ARC_108_MAG_00217_000000003456	4113	0.14529	G	C	synonymous_variant	LOW	mRNA.TARA_ARC_108_MAG_00217_000000003456.13.1	c.2937C>G	p.Ala979Ala	Methyltransferase domain;Name=PF13489;status=T	4053	7119	-	0.857143	1	0.307692	0.333333
TARA_ARC_108_MAG_00217_000000003456	4113	0.14529	G	C	synonymous_variant	LOW	mRNA.TARA_ARC_108_MAG_00217_000000003456.13.1	c.2937C>G	p.Ala979Ala	Methyltransferase domain;Name=PF08241;status=T;Dbxref="InterPro:IPR013216"	4053	7119	-	0.857143	1	0.307692	0.333333
TARA_ARC_108_MAG_00217_000000003480	1322	0.146019	G	A	synonymous_variant	LOW	mRNA.TARA_ARC_108_MAG_00217_000000003480.1.1	c.2040C>T	p.Asn680Asn	Phosphorylated CTD interacting factor 1 WW domain;Name=PF12237;status=T;Dbxref="InterPro:IPR022035"	337	3485	-	0.0392157	0.2	0.88	0.6
TARA_ARC_108_MAG_00217_000000003483	4215	0.117974	C	A	3_prime_UTR_variant	MODIFIER	mRNA.TARA_ARC_108_MAG_00217_000000003483.1.1	c.*272C>A		ERCC4 domain;Name=PF02732;status=T;Dbxref="InterPro:IPR006166"	180	5047	+	0.346154	0.3	1	1
TARA_ARC_108_MAG_00217_000000003489	9584	0.0644442	G	A	5_prime_UTR_variant	MODIFIER	mRNA.TARA_ARC_108_MAG_00217_000000003489.40.2	c.-28G>A		Ras family;Name=PF00071;status=T;Dbxref="InterPro:IPR001806"	9531	10812	+	0.0888889	0.285714	0.962963	0
TARA_ARC_108_MAG_00217_000000003520	576	0.0301528	C	T	missense_variant	MODERATE	mRNA.TARA_ARC_108_MAG_00217_000000003520.5.1	c.407C>T	p.Ala136Val	AFG1-like ATPase;Name=PF03969;status=T;Dbxref="InterPro:IPR005654"	76	1919	+	0.391304	0.153846	1	0.8
TARA_ARC_108_MAG_00217_000000003520	581	0.00153743	G	T	missense_variant	MODERATE	mRNA.TARA_ARC_108_MAG_00217_000000003520.5.1	c.412G>T	p.Ala138Ser	AFG1-like ATPase;Name=PF03969;status=T;Dbxref="InterPro:IPR005654"	76	1919	+	0.285714	0	1	1
TARA_ARC_108_MAG_00217_000000003520	583	0.00261424	G	T	synonymous_variant	LOW	mRNA.TARA_ARC_108_MAG_00217_000000003520.5.1	c.414G>T	p.Ala138Ala	AFG1-like ATPase;Name=PF03969;status=T;Dbxref="InterPro:IPR005654"	76	1919	+	0.372093	0	0.96	1
TARA_ARC_108_MAG_00217_000000003560	2795	0.0376453	A	G	3_prime_UTR_variant	MODIFIER	mRNA.TARA_ARC_108_MAG_00217_000000003560.5.1	c.*31A>G		SET domain;Name=PF00856;status=T;Dbxref="InterPro:IPR001214"	1816	3726	+	0.784314	0.933333	0.181818	0
TARA_ARC_108_MAG_00217_000000003560	2828	0.0382823	G	A	3_prime_UTR_variant	MODIFIER	mRNA.TARA_ARC_108_MAG_00217_000000003560.5.1	c.*64G>A		SET domain;Name=PF00856;status=T;Dbxref="InterPro:IPR001214"	1816	3726	+	0.857143	1	0.272727	0
TARA_ARC_108_MAG_00217_000000003585	1766	0.0724021	T	C	missense_variant	MODERATE	mRNA.TARA_ARC_108_MAG_00217_000000003585.1.1	c.229A>G	p.Thr77Ala	DNAJ protein RME-8 N-terminal;Name=PF19432;status=T;Dbxref="InterPro:IPR045802"	3	1994	-	0.255319	0.235294	1	0.333333
TARA_ARC_108_MAG_00217_000000003587	2745	0.131292	T	A	3_prime_UTR_variant	MODIFIER	mRNA.TARA_ARC_108_MAG_00217_000000003587.5.2	c.*108A>T		Sugar (and other) transporter;Name=PF00083;status=T;Dbxref="InterPro:IPR005828"	2645	4593	-	0	0.461538	0.972973	0
TARA_ARC_108_MAG_00217_000000003587	2765	0.138998	T	C	3_prime_UTR_variant	MODIFIER	mRNA.TARA_ARC_108_MAG_00217_000000003587.5.2	c.*88A>G		Sugar (and other) transporter;Name=PF00083;status=T;Dbxref="InterPro:IPR005828"	2645	4593	-	0.0677966	0.166667	0.823529	0
TARA_ARC_108_MAG_00217_000000003630	5225	0.0326354	C	T	missense_variant	MODERATE	mRNA.TARA_ARC_108_MAG_00217_000000003630.9.1	c.245G>A	p.Ser82Asn	ATPase family associated with various cellular activities (AAA);Name=PF00004;status=T;Dbxref="InterPro:IPR003959"	2947	5469	-	0	0.2	0.941176	0
TARA_ARC_108_MAG_00217_000000003630	5228	0.0145562	T	C	missense_variant	MODERATE	mRNA.TARA_ARC_108_MAG_00217_000000003630.9.1	c.242A>G	p.Asp81Gly	ATPase family associated with various cellular activities (AAA);Name=PF00004;status=T;Dbxref="InterPro:IPR003959"	2947	5469	-	0	0.210526	1	0
TARA_ARC_108_MAG_00217_000000003637	3415	0.119765	T	A	3_prime_UTR_variant	MODIFIER	mRNA.TARA_ARC_108_MAG_00217_000000003637.1.6	c.*4431A>T		RNA dependent RNA polymerase;Name=PF05183;status=T;Dbxref="InterPro:IPR007855"	1491	11155	-	0.473684	0.0952381	0.818182	0
TARA_ARC_108_MAG_00217_000000003637	3445	0.0326354	G	A	3_prime_UTR_variant	MODIFIER	mRNA.TARA_ARC_108_MAG_00217_000000003637.1.6	c.*4401C>T		RNA dependent RNA polymerase;Name=PF05183;status=T;Dbxref="InterPro:IPR007855"	1491	11155	-	0.666667	0.0769231	0.9	0
TARA_ARC_108_MAG_00217_000000003637	3415	0.119765	T	A	missense_variant	MODERATE	mRNA.TARA_ARC_108_MAG_00217_000000003637.1.3	c.2915T>A	p.Phe972Tyr	RNA dependent RNA polymerase;Name=PF05183;status=T;Dbxref="InterPro:IPR007855"	1	11155	+	0.473684	0.0952381	0.818182	0
TARA_ARC_108_MAG_00217_000000003637	3445	0.0326354	G	A	missense_variant	MODERATE	mRNA.TARA_ARC_108_MAG_00217_000000003637.1.3	c.2945G>A	p.Gly982Glu	RNA dependent RNA polymerase;Name=PF05183;status=T;Dbxref="InterPro:IPR007855"	1	11155	+	0.666667	0.0769231	0.9	0
TARA_ARC_108_MAG_00217_000000003737	2467	0.141374	A	G	missense_variant	MODERATE	mRNA.TARA_ARC_108_MAG_00217_000000003737.5.1	c.404A>G	p.Glu135Gly	Uncharacterized conserved protein (DUF2039);Name=PF10217;status=T;Dbxref="InterPro:IPR019351"	1856	3110	+	0.516129	0.190476	0.875	1
TARA_ARC_108_MAG_00217_000000003761	1450	0.145208	A	C	intron_variant	MODIFIER	mRNA.TARA_ARC_108_MAG_00217_000000003761.1.1	c.1014-13T>G		SWIRM-associated domain at the N-terminal;Name=PF16496;status=T;Dbxref="InterPro:IPR032450"	3	2539	-	0.135593	0.357143	0.941176	0
TARA_ARC_108_MAG_00217_000000003793	9211	0.121464	G	A	3_prime_UTR_variant	MODIFIER	mRNA.TARA_ARC_108_MAG_00217_000000003793.30.1	c.*1019G>A		JmjC domain, hydroxylase;Name=PF02373;status=T;Dbxref="InterPro:IPR003347"	5910	9425	+	0	0.344828	1	0.75
TARA_ARC_108_MAG_00217_000000003793	9211	0.121464	G	A	splice_region_variant&intron_variant	LOW	mRNA.TARA_ARC_108_MAG_00217_000000003793.28.6	c.111+8C>T		JmjC domain, hydroxylase;Name=PF02373;status=T;Dbxref="InterPro:IPR003347"	5906	9425	-	0	0.344828	1	0.75
TARA_ARC_108_MAG_00217_000000003813	624	0.0713563	A	G	missense_variant	MODERATE	mRNA.TARA_ARC_108_MAG_00217_000000003813.6.2	c.598A>G	p.Asn200Asp	NAD(P)H-binding;Name=PF13460;status=T;Dbxref="InterPro:IPR016040"	1	3404	+	0.0392157	0.08	0.814815	0
TARA_ARC_108_MAG_00217_000000003820	128	0.0644442	T	C	5_prime_UTR_variant	MODIFIER	mRNA.TARA_ARC_108_MAG_00217_000000003820.1.4	c.-62T>C		HD domain;Name=PF01966;status=T;Dbxref="InterPro:IPR006674"	93	2593	+	0.0740741	0.818182	0.0666667	0
TARA_ARC_108_MAG_00217_000000003830	437	0.0348367	A	G	5_prime_UTR_premature_start_codon_gain_variant	LOW	mRNA.TARA_ARC_108_MAG_00217_000000003830.1.6	c.-238A>G		DEAD/DEAH box helicase;Name=PF00270;status=T;Dbxref="InterPro:IPR011545"	413	3792	+	0.909091	0.125	0.916667	0
TARA_ARC_108_MAG_00217_000000003830	437	0.0348367	A	G	5_prime_UTR_premature_start_codon_gain_variant	LOW	mRNA.TARA_ARC_108_MAG_00217_000000003830.1.6	c.-238A>G		Helicase conserved C-terminal domain;Name=PF00271;status=T;Dbxref="InterPro:IPR001650"	413	3792	+	0.909091	0.125	0.916667	0
TARA_ARC_108_MAG_00217_000000003830	437	0.0348367	A	G	5_prime_UTR_variant	MODIFIER	mRNA.TARA_ARC_108_MAG_00217_000000003830.1.6	c.-238A>G		DEAD/DEAH box helicase;Name=PF00270;status=T;Dbxref="InterPro:IPR011545"	413	3792	+	0.909091	0.125	0.916667	0
TARA_ARC_108_MAG_00217_000000003830	437	0.0348367	A	G	5_prime_UTR_variant	MODIFIER	mRNA.TARA_ARC_108_MAG_00217_000000003830.1.6	c.-238A>G		Helicase conserved C-terminal domain;Name=PF00271;status=T;Dbxref="InterPro:IPR001650"	413	3792	+	0.909091	0.125	0.916667	0
TARA_ARC_108_MAG_00217_000000003902	4227	0.00261424	A	C	intron_variant	MODIFIER	mRNA.TARA_ARC_108_MAG_00217_000000003902.8.1	c.65-28A>C		Peptidase family M50;Name=PF02163;status=T;Dbxref="InterPro:IPR008915"	2495	4403	+	0.181818	0	0.933333	1
TARA_ARC_108_MAG_00217_000000003902	4283	0.0196864	C	T	synonymous_variant	LOW	mRNA.TARA_ARC_108_MAG_00217_000000003902.8.1	c.93C>T	p.Phe31Phe	Peptidase family M50;Name=PF02163;status=T;Dbxref="InterPro:IPR008915"	2495	4403	+	0.121212	0.153846	0.962963	0
TARA_ARC_108_MAG_00217_000000003937	3717	0.092671	G	A	3_prime_UTR_variant	MODIFIER	mRNA.TARA_ARC_108_MAG_00217_000000003937.1.1	c.*1267G>A		Aldo/keto reductase family;Name=PF00248;status=T;Dbxref="InterPro:IPR023210"	166	4009	+	0.163934	0.3	1	0.222222
TARA_ARC_108_MAG_00217_000000003937	3717	0.092671	G	A	3_prime_UTR_variant	MODIFIER	mRNA.TARA_ARC_108_MAG_00217_000000003937.1.1	c.*1267G>A		Pentatricopeptide repeat domain;Name=PF13812;status=T;Dbxref="InterPro:IPR002885"	166	4009	+	0.163934	0.3	1	0.222222
TARA_ARC_108_MAG_00217_000000003937	3717	0.092671	G	A	synonymous_variant	LOW	mRNA.TARA_ARC_108_MAG_00217_000000003937.11.1	c.123C>T	p.Pro41Pro	Aldo/keto reductase family;Name=PF00248;status=T;Dbxref="InterPro:IPR023210"	349	3934	-	0.163934	0.3	1	0.222222
TARA_ARC_108_MAG_00217_000000003937	3717	0.092671	G	A	synonymous_variant	LOW	mRNA.TARA_ARC_108_MAG_00217_000000003937.11.1	c.123C>T	p.Pro41Pro	Pentatricopeptide repeat domain;Name=PF13812;status=T;Dbxref="InterPro:IPR002885"	349	3934	-	0.163934	0.3	1	0.222222
TARA_ARC_108_MAG_00217_000000003969	1691	0.0776354	G	T	missense_variant	MODERATE	mRNA.TARA_ARC_108_MAG_00217_000000003969.5.1	c.3781C>A	p.Pro1261Thr	RecF/RecN/SMC N terminal domain;Name=PF02463;status=T;Dbxref="InterPro:IPR003395"	1537	6099	-	0.539683	1	0.315789	0
TARA_ARC_108_MAG_00217_000000003969	1691	0.0776354	G	T	missense_variant	MODERATE	mRNA.TARA_ARC_108_MAG_00217_000000003969.5.1	c.3781C>A	p.Pro1261Thr	SMC proteins Flexible Hinge Domain;Name=PF06470;status=T;Dbxref="InterPro:IPR010935"	1537	6099	-	0.539683	1	0.315789	0
TARA_ARC_108_MAG_00217_000000003987	3709	0.149803	C	T	missense_variant	MODERATE	mRNA.TARA_ARC_108_MAG_00217_000000003987.17.1	c.92G>A	p.Arg31Lys	Phytanoyl-CoA dioxygenase (PhyH);Name=PF05721;status=T;Dbxref="InterPro:IPR008775"	2718	3800	-	0.295455	1	0.285714	0.8
TARA_ARC_108_MAG_00217_000000003995	2431	0.110517	T	G	missense_variant	MODERATE	mRNA.TARA_ARC_108_MAG_00217_000000003995.6.1	c.1268A>C	p.Lys423Thr	MYND finger;Name=PF01753;status=T;Dbxref="InterPro:IPR002893"	2111	3780	-	0.21875	0.9	0.230769	0
TARA_ARC_108_MAG_00217_000000004009	3033	0.041126	A	G	missense_variant	MODERATE	mRNA.TARA_ARC_108_MAG_00217_000000004009.5.3	c.1517T>C	p.Val506Ala	Pumilio-family RNA binding repeat;Name=PF00806;status=T;Dbxref="InterPro:IPR001313"	1736	4987	-	0.835821	0.117647	0.941176	0.2
TARA_ARC_108_MAG_00217_000000004009	4285	0.0190375	A	G	synonymous_variant	LOW	mRNA.TARA_ARC_108_MAG_00217_000000004009.5.3	c.345T>C	p.Gly115Gly	Pumilio-family RNA binding repeat;Name=PF00806;status=T;Dbxref="InterPro:IPR001313"	1736	4987	-	0	1	0.222222	0
TARA_ARC_108_MAG_00217_000000004009	4288	0.0576507	T	C	synonymous_variant	LOW	mRNA.TARA_ARC_108_MAG_00217_000000004009.5.3	c.342A>G	p.Arg114Arg	Pumilio-family RNA binding repeat;Name=PF00806;status=T;Dbxref="InterPro:IPR001313"	1736	4987	-	0	0.909091	0.2	0
TARA_ARC_108_MAG_00217_000000004011	4896	0.0709518	G	A	missense_variant	MODERATE	mRNA.TARA_ARC_108_MAG_00217_000000004011.12.1	c.1136G>A	p.Gly379Asp	Prp19/Pso4-like;Name=PF08606;status=T;Dbxref="InterPro:IPR013915"	3718	5653	+	0	0.206897	0.882353	1
TARA_ARC_108_MAG_00217_000000004014	3149	0.0365648	G	A	missense_variant	MODERATE	mRNA.TARA_ARC_108_MAG_00217_000000004014.5.1	c.742G>A	p.Gly248Ser	LNR domain;Name=PF00066;status=T;Dbxref="InterPro:IPR000800"	2408	3451	+	0.367347	0.923077	0.142857	0
TARA_ARC_108_MAG_00217_000000004015	5038	0.0939085	A	G	3_prime_UTR_variant	MODIFIER	mRNA.TARA_ARC_108_MAG_00217_000000004015.1.1	c.*1247A>G		Cse1;Name=PF08506;status=T;Dbxref="InterPro:IPR013713"	404	5850	+	0.0512821	0.909091	0.25	0
TARA_ARC_108_MAG_00217_000000004015	5038	0.0939085	A	G	3_prime_UTR_variant	MODIFIER	mRNA.TARA_ARC_108_MAG_00217_000000004015.1.1	c.*1247A>G		CAS/CSE protein, C-terminus;Name=PF03378;status=T;Dbxref="InterPro:IPR005043"	404	5850	+	0.0512821	0.909091	0.25	0
TARA_ARC_108_MAG_00217_000000004015	5038	0.0939085	A	G	3_prime_UTR_variant	MODIFIER	mRNA.TARA_ARC_108_MAG_00217_000000004015.1.1	c.*1247A>G		Importin-beta N-terminal domain;Name=PF03810;status=T;Dbxref="InterPro:IPR001494"	404	5850	+	0.0512821	0.909091	0.25	0
TARA_ARC_108_MAG_00217_000000004015	5038	0.0939085	A	G	synonymous_variant	LOW	mRNA.TARA_ARC_108_MAG_00217_000000004015.2.2	c.603T>C	p.Ser201Ser	Cse1;Name=PF08506;status=T;Dbxref="InterPro:IPR013713"	803	5640	-	0.0512821	0.909091	0.25	0
TARA_ARC_108_MAG_00217_000000004015	5038	0.0939085	A	G	synonymous_variant	LOW	mRNA.TARA_ARC_108_MAG_00217_000000004015.2.2	c.603T>C	p.Ser201Ser	CAS/CSE protein, C-terminus;Name=PF03378;status=T;Dbxref="InterPro:IPR005043"	803	5640	-	0.0512821	0.909091	0.25	0
TARA_ARC_108_MAG_00217_000000004018	2395	0.0411996	C	T	3_prime_UTR_variant	MODIFIER	mRNA.TARA_ARC_108_MAG_00217_000000004018.3.1	c.*64C>T		Erv1 / Alr family;Name=PF04777;status=T;Dbxref="InterPro:IPR017905"	347	2699	+	0	0.333333	1	0
TARA_ARC_108_MAG_00217_000000004018	2395	0.0411996	C	T	3_prime_UTR_variant	MODIFIER	mRNA.TARA_ARC_108_MAG_00217_000000004018.3.1	c.*64C>T		Thioredoxin;Name=PF00085;status=T;Dbxref="InterPro:IPR013766"	347	2699	+	0	0.333333	1	0
TARA_ARC_108_MAG_00217_000000004024	770	0.0935678	T	A	3_prime_UTR_variant	MODIFIER	mRNA.TARA_ARC_108_MAG_00217_000000004024.1.1	c.*3494A>T		Helicase conserved C-terminal domain;Name=PF00271;status=T;Dbxref="InterPro:IPR001650"	436	5659	-	0.163265	0.933333	0.266667	0
TARA_ARC_108_MAG_00217_000000004024	770	0.0935678	TTCAAAATCAAAATCAA	TTCAAAATCAAAATCAAAATCAA	3_prime_UTR_variant	MODIFIER	mRNA.TARA_ARC_108_MAG_00217_000000004024.1.1	c.*3477_*3478insTTGATT		Helicase conserved C-terminal domain;Name=PF00271;status=T;Dbxref="InterPro:IPR001650"	436	5659	-	0.163265	0.933333	0.266667	0
TARA_ARC_108_MAG_00217_000000004024	770	0.0935678	TTCAAAATCAAAATCAA	TTCAAAATCAAAATCAAAATCAA	3_prime_UTR_variant	MODIFIER	mRNA.TARA_ARC_108_MAG_00217_000000004024.1.1	c.*3477_*3478insTTGATT		Helicase conserved C-terminal domain;Name=PF00271;status=T;Dbxref="InterPro:IPR001650"	436	5659	-	0.163265	0.933333	0.266667	0
TARA_ARC_108_MAG_00217_000000004024	770	0.0935678	TTCAAAATCAAAATCAA	TTCAAAATCAAAATCAAAATCAA	3_prime_UTR_variant	MODIFIER	mRNA.TARA_ARC_108_MAG_00217_000000004024.1.1	c.*3477_*3478insTTGATT		Helicase conserved C-terminal domain;Name=PF00271;status=T;Dbxref="InterPro:IPR001650"	436	5659	-	0.163265	0.933333	0.266667	0
TARA_ARC_108_MAG_00217_000000004024	770	0.0935678	TTCAAAATCAAAATCAA	TTCAAAATCAAAATCAAAATCAA	disruptive_inframe_insertion	MODERATE	mRNA.TARA_ARC_108_MAG_00217_000000004024.1.2	c.725_730dupAATCAA	p.Lys242_Ser243dup	Helicase conserved C-terminal domain;Name=PF00271;status=T;Dbxref="InterPro:IPR001650"	57	5659	+	0.163265	0.933333	0.266667	0
TARA_ARC_108_MAG_00217_000000004024	770	0.0935678	TTCAAAATCAAAATCAA	TTCAAAATCAAAATCAAAATCAA	disruptive_inframe_insertion	MODERATE	mRNA.TARA_ARC_108_MAG_00217_000000004024.1.2	c.725_730dupAATCAA	p.Lys242_Ser243dup	DEAD/DEAH box helicase;Name=PF00270;status=T;Dbxref="InterPro:IPR011545"	57	5659	+	0.163265	0.933333	0.266667	0
TARA_ARC_108_MAG_00217_000000004024	770	0.0935678	TTCAAAATCAAAATCAA	TTCAAAATCAAAATCAAAATCAA	disruptive_inframe_insertion	MODERATE	mRNA.TARA_ARC_108_MAG_00217_000000004024.1.2	c.725_730dupAATCAA	p.Lys242_Ser243dup	Helicase conserved C-terminal domain;Name=PF00271;status=T;Dbxref="InterPro:IPR001650"	57	5659	+	0.163265	0.933333	0.266667	0
TARA_ARC_108_MAG_00217_000000004024	770	0.0935678	TTCAAAATCAAAATCAA	TTCAAAATCAAAATCAAAATCAA	disruptive_inframe_insertion	MODERATE	mRNA.TARA_ARC_108_MAG_00217_000000004024.1.2	c.725_730dupAATCAA	p.Lys242_Ser243dup	DEAD/DEAH box helicase;Name=PF00270;status=T;Dbxref="InterPro:IPR011545"	57	5659	+	0.163265	0.933333	0.266667	0
TARA_ARC_108_MAG_00217_000000004024	770	0.0935678	TTCAAAATCAAAATCAA	TTCAAAATCAAAATCAAAATCAA	disruptive_inframe_insertion	MODERATE	mRNA.TARA_ARC_108_MAG_00217_000000004024.1.2	c.725_730dupAATCAA	p.Lys242_Ser243dup	Helicase conserved C-terminal domain;Name=PF00271;status=T;Dbxref="InterPro:IPR001650"	57	5659	+	0.163265	0.933333	0.266667	0
TARA_ARC_108_MAG_00217_000000004024	770	0.0935678	TTCAAAATCAAAATCAA	TTCAAAATCAAAATCAAAATCAA	disruptive_inframe_insertion	MODERATE	mRNA.TARA_ARC_108_MAG_00217_000000004024.1.2	c.725_730dupAATCAA	p.Lys242_Ser243dup	DEAD/DEAH box helicase;Name=PF00270;status=T;Dbxref="InterPro:IPR011545"	57	5659	+	0.163265	0.933333	0.266667	0
TARA_ARC_108_MAG_00217_000000004024	770	0.0935678	TTCAAAATCAAAATCAA	TTCAAAATCAAAATCAAAATCAA	disruptive_inframe_insertion	MODERATE	mRNA.TARA_ARC_108_MAG_00217_000000004024.1.2	c.725_730dupAATCAA	p.Lys242_Ser243dup	Helicase conserved C-terminal domain;Name=PF00271;status=T;Dbxref="InterPro:IPR001650"	57	5659	+	0.163265	0.933333	0.266667	0
TARA_ARC_108_MAG_00217_000000004024	770	0.0935678	TTCAAAATCAAAATCAA	TTCAAAATCAAAATCAAAATCAA	disruptive_inframe_insertion	MODERATE	mRNA.TARA_ARC_108_MAG_00217_000000004024.1.2	c.725_730dupAATCAA	p.Lys242_Ser243dup	DEAD/DEAH box helicase;Name=PF00270;status=T;Dbxref="InterPro:IPR011545"	57	5659	+	0.163265	0.933333	0.266667	0
TARA_ARC_108_MAG_00217_000000004024	770	0.0935678	TTCAAAATCAAAATCAA	TTCAAAATCAAAATCAAAATCAA	disruptive_inframe_insertion	MODERATE	mRNA.TARA_ARC_108_MAG_00217_000000004024.1.2	c.725_730dupAATCAA	p.Lys242_Ser243dup	Helicase conserved C-terminal domain;Name=PF00271;status=T;Dbxref="InterPro:IPR001650"	57	5659	+	0.163265	0.933333	0.266667	0
TARA_ARC_108_MAG_00217_000000004024	770	0.0935678	TTCAAAATCAAAATCAA	TTCAAAATCAAAATCAAAATCAA	disruptive_inframe_insertion	MODERATE	mRNA.TARA_ARC_108_MAG_00217_000000004024.1.2	c.725_730dupAATCAA	p.Lys242_Ser243dup	DEAD/DEAH box helicase;Name=PF00270;status=T;Dbxref="InterPro:IPR011545"	57	5659	+	0.163265	0.933333	0.266667	0
TARA_ARC_108_MAG_00217_000000004024	770	0.0935678	TTCAAAATCAAAATCAA	TTCAAAATCAAAATCAAAATCAA	disruptive_inframe_insertion	MODERATE	mRNA.TARA_ARC_108_MAG_00217_000000004024.1.2	c.725_730dupAATCAA	p.Lys242_Ser243dup	Helicase conserved C-terminal domain;Name=PF00271;status=T;Dbxref="InterPro:IPR001650"	57	5659	+	0.163265	0.933333	0.266667	0
TARA_ARC_108_MAG_00217_000000004024	770	0.0935678	TTCAAAATCAAAATCAA	TTCAAAATCAAAATCAAAATCAA	disruptive_inframe_insertion	MODERATE	mRNA.TARA_ARC_108_MAG_00217_000000004024.1.2	c.725_730dupAATCAA	p.Lys242_Ser243dup	DEAD/DEAH box helicase;Name=PF00270;status=T;Dbxref="InterPro:IPR011545"	57	5659	+	0.163265	0.933333	0.266667	0
TARA_ARC_108_MAG_00217_000000004024	770	0.0935678	TTCAAAATCAAAATCAA	TTCAAAATCAAAATCAAAATCAA	disruptive_inframe_insertion	MODERATE	mRNA.TARA_ARC_108_MAG_00217_000000004024.1.2	c.725_730dupAATCAA	p.Lys242_Ser243dup	Helicase conserved C-terminal domain;Name=PF00271;status=T;Dbxref="InterPro:IPR001650"	57	5659	+	0.163265	0.933333	0.266667	0
TARA_ARC_108_MAG_00217_000000004024	770	0.0935678	TTCAAAATCAAAATCAA	TTCAAAATCAAAATCAAAATCAA	disruptive_inframe_insertion	MODERATE	mRNA.TARA_ARC_108_MAG_00217_000000004024.1.2	c.725_730dupAATCAA	p.Lys242_Ser243dup	DEAD/DEAH box helicase;Name=PF00270;status=T;Dbxref="InterPro:IPR011545"	57	5659	+	0.163265	0.933333	0.266667	0
TARA_ARC_108_MAG_00217_000000004024	770	0.0935678	TTCAAAATCAAAATCAA	TTCAAAATCAAAATCAAAATCAA	disruptive_inframe_insertion	MODERATE	mRNA.TARA_ARC_108_MAG_00217_000000004024.1.2	c.725_730dupAATCAA	p.Lys242_Ser243dup	Helicase conserved C-terminal domain;Name=PF00271;status=T;Dbxref="InterPro:IPR001650"	57	5659	+	0.163265	0.933333	0.266667	0
TARA_ARC_108_MAG_00217_000000004024	770	0.0935678	TTCAAAATCAAAATCAA	TTCAAAATCAAAATCAAAATCAA	disruptive_inframe_insertion	MODERATE	mRNA.TARA_ARC_108_MAG_00217_000000004024.1.2	c.725_730dupAATCAA	p.Lys242_Ser243dup	DEAD/DEAH box helicase;Name=PF00270;status=T;Dbxref="InterPro:IPR011545"	57	5659	+	0.163265	0.933333	0.266667	0
TARA_ARC_108_MAG_00217_000000004024	770	0.0935678	TTCAAAATCAAAATCAA	TTCAAAATCAAAATCAAAATCAA	disruptive_inframe_insertion	MODERATE	mRNA.TARA_ARC_108_MAG_00217_000000004024.1.2	c.725_730dupAATCAA	p.Lys242_Ser243dup	Helicase conserved C-terminal domain;Name=PF00271;status=T;Dbxref="InterPro:IPR001650"	57	5659	+	0.163265	0.933333	0.266667	0
TARA_ARC_108_MAG_00217_000000004024	770	0.0935678	TTCAAAATCAAAATCAA	TTCAAAATCAAAATCAAAATCAA	disruptive_inframe_insertion	MODERATE	mRNA.TARA_ARC_108_MAG_00217_000000004024.1.2	c.725_730dupAATCAA	p.Lys242_Ser243dup	DEAD/DEAH box helicase;Name=PF00270;status=T;Dbxref="InterPro:IPR011545"	57	5659	+	0.163265	0.933333	0.266667	0
TARA_ARC_108_MAG_00217_000000004024	770	0.0935678	T	A	missense_variant	MODERATE	mRNA.TARA_ARC_108_MAG_00217_000000004024.1.2	c.714T>A	p.Asn238Lys	Helicase conserved C-terminal domain;Name=PF00271;status=T;Dbxref="InterPro:IPR001650"	57	5659	+	0.163265	0.933333	0.266667	0
TARA_ARC_108_MAG_00217_000000004024	770	0.0935678	T	A	missense_variant	MODERATE	mRNA.TARA_ARC_108_MAG_00217_000000004024.1.2	c.714T>A	p.Asn238Lys	DEAD/DEAH box helicase;Name=PF00270;status=T;Dbxref="InterPro:IPR011545"	57	5659	+	0.163265	0.933333	0.266667	0
TARA_ARC_108_MAG_00217_000000004030	2997	0.1262	G	C	missense_variant	MODERATE	mRNA.TARA_ARC_108_MAG_00217_000000004030.10.1	c.499C>G	p.Leu167Val	SET domain;Name=PF00856;status=T;Dbxref="InterPro:IPR001214"	2012	3505	-	0.358209	0.375	1	0
TARA_ARC_108_MAG_00217_000000004037	2598	0.02763	C	A	synonymous_variant	LOW	mRNA.TARA_ARC_108_MAG_00217_000000004037.2.1	c.945C>A	p.Thr315Thr	EF-hand domain pair;Name=PF13833;status=T;Dbxref="InterPro:IPR002048"	1560	3966	+	0.111111	0.25	1	0
TARA_ARC_108_MAG_00217_000000004069	900	0.0523808	G	A	synonymous_variant	LOW	mRNA.TARA_ARC_108_MAG_00217_000000004069.3.1	c.2493C>T	p.Asp831Asp	DEAD/DEAH box helicase;Name=PF00270;status=T;Dbxref="InterPro:IPR011545"	193	3693	-	0.689655	0	0.827586	0.5
TARA_ARC_108_MAG_00217_000000004069	900	0.0523808	G	A	synonymous_variant	LOW	mRNA.TARA_ARC_108_MAG_00217_000000004069.3.1	c.2493C>T	p.Asp831Asp	Helicase conserved C-terminal domain;Name=PF00271;status=T;Dbxref="InterPro:IPR001650"	193	3693	-	0.689655	0	0.827586	0.5
TARA_ARC_108_MAG_00217_000000004070	1168	0.14928	C	A,G	5_prime_UTR_variant	MODIFIER	mRNA.TARA_ARC_108_MAG_00217_000000004070.1.1	c.-1223C>A		Reverse transcriptase (RNA-dependent DNA polymerase);Name=PF00078;status=T;Dbxref="InterPro:IPR000477"	219	2921	+	0.666667	0.857143	0.142857	0.333333
TARA_ARC_108_MAG_00217_000000004070	1168	0.14928	C	A,G	5_prime_UTR_variant	MODIFIER	mRNA.TARA_ARC_108_MAG_00217_000000004070.1.1	c.-1223C>A		Integrase zinc binding domain;Name=PF17921;status=T;Dbxref="InterPro:IPR041588"	219	2921	+	0.666667	0.857143	0.142857	0.333333
TARA_ARC_108_MAG_00217_000000004070	1168	0.14928	C	G	5_prime_UTR_variant	MODIFIER	mRNA.TARA_ARC_108_MAG_00217_000000004070.1.1	c.-1223C>G		Reverse transcriptase (RNA-dependent DNA polymerase);Name=PF00078;status=T;Dbxref="InterPro:IPR000477"	219	2921	+	0.666667	0.857143	0.142857	0.333333
TARA_ARC_108_MAG_00217_000000004070	1168	0.14928	C	G	5_prime_UTR_variant	MODIFIER	mRNA.TARA_ARC_108_MAG_00217_000000004070.1.1	c.-1223C>G		Integrase zinc binding domain;Name=PF17921;status=T;Dbxref="InterPro:IPR041588"	219	2921	+	0.666667	0.857143	0.142857	0.333333
TARA_ARC_108_MAG_00217_000000004070	1168	0.14928	C	A,G	5_prime_UTR_variant	MODIFIER	mRNA.TARA_ARC_108_MAG_00217_000000004070.1.1	c.-1223C>G		Reverse transcriptase (RNA-dependent DNA polymerase);Name=PF00078;status=T;Dbxref="InterPro:IPR000477"	219	2921	+	0.666667	0.857143	0.142857	0.333333
TARA_ARC_108_MAG_00217_000000004070	1168	0.14928	C	A,G	5_prime_UTR_variant	MODIFIER	mRNA.TARA_ARC_108_MAG_00217_000000004070.1.1	c.-1223C>G		Integrase zinc binding domain;Name=PF17921;status=T;Dbxref="InterPro:IPR041588"	219	2921	+	0.666667	0.857143	0.142857	0.333333
TARA_ARC_108_MAG_00217_000000004088	2855	0.03407	C	A	synonymous_variant	LOW	mRNA.TARA_ARC_108_MAG_00217_000000004088.1.4	c.750G>T	p.Leu250Leu	DNA polymerase family B;Name=PF00136;status=T;Dbxref="InterPro:IPR006134"	337	3664	-	0.0666667	0.25	1	1
TARA_ARC_108_MAG_00217_000000004096	4317	0.143023	C	T	synonymous_variant	LOW	mRNA.TARA_ARC_108_MAG_00217_000000004096.13.1	c.63G>A	p.Leu21Leu	Translation initiation factor IF-3, N-terminal domain;Name=PF05198;status=T;Dbxref="InterPro:IPR019814"	3424	4478	-	0.188679	0.923077	0.222222	0.857143
TARA_ARC_108_MAG_00217_000000004096	4317	0.143023	C	T	synonymous_variant	LOW	mRNA.TARA_ARC_108_MAG_00217_000000004096.13.1	c.63G>A	p.Leu21Leu	Translation initiation factor IF-3, C-terminal domain;Name=PF00707;status=T;Dbxref="InterPro:IPR019815"	3424	4478	-	0.188679	0.923077	0.222222	0.857143
TARA_ARC_108_MAG_00217_000000004097	489	0.0410398	C	T	synonymous_variant	LOW	mRNA.TARA_ARC_108_MAG_00217_000000004097.1.1	c.300C>T	p.Ser100Ser	Condensin complex subunit 2;Name=PF05786;status=T;Dbxref="InterPro:IPR022816"	1	2692	+	0.229508	0.0833333	0.875	0
TARA_ARC_108_MAG_00217_000000004170	19633	0.107065	T	C	synonymous_variant	LOW	mRNA.TARA_ARC_108_MAG_00217_000000004170.63.1	c.1482A>G	p.Thr494Thr	WW domain;Name=PF00397;status=T;Dbxref="InterPro:IPR001202"	18514	21114	-	0.0322581	0.363636	0.952381	0
TARA_ARC_108_MAG_00217_000000004172	412	0.02763	A	G	synonymous_variant	LOW	mRNA.TARA_ARC_108_MAG_00217_000000004172.1.1	c.195A>G	p.Glu65Glu	Tetratricopeptide repeat;Name=PF07719;status=T;Dbxref="InterPro:IPR013105"	170	2027	+	0	0.952381	0.137931	0.857143
TARA_ARC_108_MAG_00217_000000004172	412	0.02763	A	G	synonymous_variant	LOW	mRNA.TARA_ARC_108_MAG_00217_000000004172.1.1	c.195A>G	p.Glu65Glu	DnaJ domain;Name=PF00226;status=T;Dbxref="InterPro:IPR001623"	170	2027	+	0	0.952381	0.137931	0.857143
TARA_ARC_108_MAG_00217_000000004173	1807	0.0129588	C	T	3_prime_UTR_variant	MODIFIER	mRNA.TARA_ARC_108_MAG_00217_000000004173.2.1	c.*126G>A		tRNA synthetases class I (R);Name=PF00750;status=T;Dbxref="InterPro:IPR035684"	1705	3080	-	0	0.2	1	0
TARA_ARC_108_MAG_00217_000000004173	1807	0.0129588	C	T	3_prime_UTR_variant	MODIFIER	mRNA.TARA_ARC_108_MAG_00217_000000004173.2.1	c.*126G>A		DALR anticodon binding domain;Name=PF05746;status=T;Dbxref="InterPro:IPR008909"	1705	3080	-	0	0.2	1	0
TARA_ARC_108_MAG_00217_000000004185	8978	0.126484	T	C	missense_variant	MODERATE	mRNA.TARA_ARC_108_MAG_00217_000000004185.36.1	c.760A>G	p.Ile254Val	Tryptophan/tyrosine permease family;Name=PF03222;status=T;Dbxref="InterPro:IPR018227"	7892	9947	-	0.2	0	0.727273	0
TARA_ARC_108_MAG_00217_000000004193	1600	0.14517	A	G	intron_variant	MODIFIER	mRNA.TARA_ARC_108_MAG_00217_000000004193.1.1	c.191+18T>C		Protein of unknown function (DUF2723);Name=PF11028;status=T;Dbxref="InterPro:IPR021280"	1	1808	-	0.285714	0.166667	0.818182	1
TARA_ARC_108_MAG_00217_000000004203	337	0.1485	G	C	synonymous_variant	LOW	mRNA.TARA_ARC_108_MAG_00217_000000004203.1.1	c.4539C>G	p.Val1513Val	Pentapeptide repeats (8 copies);Name=PF00805;status=T;Dbxref="InterPro:IPR001646"	1	4875	-	0.266667	1	0.285714	0.5
TARA_ARC_108_MAG_00217_000000004233	6277	0.013551	A	C	missense_variant	MODERATE	mRNA.TARA_ARC_108_MAG_00217_000000004233.13.1	c.847T>G	p.Leu283Val	CorA-like Mg2+ transporter protein;Name=PF01544;status=T;Dbxref="InterPro:IPR002523"	3697	7349	-	0.0571429	0	0.857143	0.8
TARA_ARC_108_MAG_00217_000000004233	6275	0.013551	C	T	synonymous_variant	LOW	mRNA.TARA_ARC_108_MAG_00217_000000004233.13.1	c.849G>A	p.Leu283Leu	CorA-like Mg2+ transporter protein;Name=PF01544;status=T;Dbxref="InterPro:IPR002523"	3697	7349	-	0.056338	0	0.857143	0.8
TARA_ARC_108_MAG_00217_000000004233	6347	0.0749525	T	G	synonymous_variant	LOW	mRNA.TARA_ARC_108_MAG_00217_000000004233.13.1	c.777A>C	p.Val259Val	CorA-like Mg2+ transporter protein;Name=PF01544;status=T;Dbxref="InterPro:IPR002523"	3697	7349	-	0.03125	0.117647	0.869565	0.285714
TARA_ARC_108_MAG_00217_000000004240	2359	0.03407	A	G	missense_variant	MODERATE	mRNA.TARA_ARC_108_MAG_00217_000000004240.1.1	c.1750A>G	p.Thr584Ala	Leucine Rich Repeat;Name=PF00560;status=T;Dbxref="InterPro:IPR001611"	369	3117	+	0.883721	0.923077	0.176471	0
TARA_ARC_108_MAG_00217_000000004240	2359	0.03407	A	G	missense_variant	MODERATE	mRNA.TARA_ARC_108_MAG_00217_000000004240.1.1	c.1750A>G	p.Thr584Ala	Leucine Rich repeat;Name=PF13516;status=T;Dbxref="InterPro:IPR001611"	369	3117	+	0.883721	0.923077	0.176471	0
TARA_ARC_108_MAG_00217_000000004240	2359	0.03407	A	G	missense_variant	MODERATE	mRNA.TARA_ARC_108_MAG_00217_000000004240.1.1	c.1750A>G	p.Thr584Ala	IQ calmodulin-binding motif;Name=PF00612;status=T;Dbxref="InterPro:IPR000048"	369	3117	+	0.883721	0.923077	0.176471	0
TARA_ARC_108_MAG_00217_000000004241	1332	0.0978973	T	C	synonymous_variant	LOW	mRNA.TARA_ARC_108_MAG_00217_000000004241.1.1	c.696T>C	p.Cys232Cys	Sulfatase;Name=PF00884;status=T;Dbxref="InterPro:IPR000917"	637	2391	+	0.258065	0.956522	0.296296	0
TARA_ARC_108_MAG_00217_000000004241	1336	0.0505141	C	T	synonymous_variant	LOW	mRNA.TARA_ARC_108_MAG_00217_000000004241.1.1	c.700C>T	p.Leu234Leu	Sulfatase;Name=PF00884;status=T;Dbxref="InterPro:IPR000917"	637	2391	+	0.262295	1	0.285714	0
TARA_ARC_108_MAG_00217_000000004248	2047	0.127655	A	G	synonymous_variant	LOW	mRNA.TARA_ARC_108_MAG_00217_000000004248.6.1	c.1041A>G	p.Ser347Ser	Chromatin associated protein KTI12;Name=PF08433;status=T;Dbxref="InterPro:IPR013641"	898	2343	+	0.0363636	0.307692	0.909091	0
TARA_ARC_108_MAG_00217_000000004274	2339	0.141374	T	C	3_prime_UTR_variant	MODIFIER	mRNA.TARA_ARC_108_MAG_00217_000000004274.1.3	c.*9T>C		SPX domain;Name=PF03105;status=T;Dbxref="InterPro:IPR004331"	812	2414	+	0.113208	0.272727	0.956522	0.4
TARA_ARC_108_MAG_00217_000000004274	1456	0.118293	T	C	missense_variant	MODERATE	mRNA.TARA_ARC_108_MAG_00217_000000004274.1.3	c.227T>C	p.Leu76Ser	SPX domain;Name=PF03105;status=T;Dbxref="InterPro:IPR004331"	812	2414	+	0.232558	0.2	0.88	0
TARA_ARC_108_MAG_00217_000000004274	2289	0.0193552	A	G	missense_variant	MODERATE	mRNA.TARA_ARC_108_MAG_00217_000000004274.1.3	c.1060A>G	p.Asn354Asp	SPX domain;Name=PF03105;status=T;Dbxref="InterPro:IPR004331"	812	2414	+	0.169492	0.08	0.888889	1
TARA_ARC_108_MAG_00217_000000004381	4214	0.077928	C	T	intron_variant	MODIFIER	mRNA.TARA_ARC_108_MAG_00217_000000004381.16.3	c.592-20G>A		Papain family cysteine protease;Name=PF00112;status=T;Dbxref="InterPro:IPR000668"	3721	5175	-	0	0.916667	0.25	0
TARA_ARC_108_MAG_00217_000000004398	165	0.0275859	G	C	missense_variant	MODERATE	mRNA.TARA_ARC_108_MAG_00217_000000004398.1.1	c.2680C>G	p.His894Asp	Protein kinase domain;Name=PF00069;status=T;Dbxref="InterPro:IPR000719"	28	2844	-	0.909091	1	0.25	0
TARA_ARC_108_MAG_00217_000000004398	165	0.0275859	G	C	missense_variant	MODERATE	mRNA.TARA_ARC_108_MAG_00217_000000004398.1.1	c.2680C>G	p.His894Asp	Ankyrin repeats (3 copies);Name=PF12796;status=T;Dbxref="InterPro:IPR002110"	28	2844	-	0.909091	1	0.25	0
TARA_ARC_108_MAG_00217_000000004398	170	0.00147208	G	C	missense_variant	MODERATE	mRNA.TARA_ARC_108_MAG_00217_000000004398.1.1	c.2675C>G	p.Ala892Gly	Protein kinase domain;Name=PF00069;status=T;Dbxref="InterPro:IPR000719"	28	2844	-	0.9375	1	0	0
TARA_ARC_108_MAG_00217_000000004398	170	0.00147208	G	C	missense_variant	MODERATE	mRNA.TARA_ARC_108_MAG_00217_000000004398.1.1	c.2675C>G	p.Ala892Gly	Ankyrin repeats (3 copies);Name=PF12796;status=T;Dbxref="InterPro:IPR002110"	28	2844	-	0.9375	1	0	0
TARA_ARC_108_MAG_00217_000000004398	175	0.00147208	C	A	missense_variant	MODERATE	mRNA.TARA_ARC_108_MAG_00217_000000004398.1.1	c.2670G>T	p.Gln890His	Protein kinase domain;Name=PF00069;status=T;Dbxref="InterPro:IPR000719"	28	2844	-	0.971429	1	0	0
TARA_ARC_108_MAG_00217_000000004398	175	0.00147208	C	A	missense_variant	MODERATE	mRNA.TARA_ARC_108_MAG_00217_000000004398.1.1	c.2670G>T	p.Gln890His	Ankyrin repeats (3 copies);Name=PF12796;status=T;Dbxref="InterPro:IPR002110"	28	2844	-	0.971429	1	0	0
TARA_ARC_108_MAG_00217_000000004401	1009	0.127655	CGAGCCTGAGCCTGAGCCTGAGCCTGAGCCTGAG	CGAGCCTGAGCCTGAGCCTGAGCCTGAGCCTGAGCCTGAG	conservative_inframe_insertion	MODERATE	mRNA.TARA_ARC_108_MAG_00217_000000004401.1.1	c.379_384dupCCTGAG	p.Pro127_Glu128dup	Ankyrin repeat;Name=PF13606;status=T;Dbxref="InterPro:IPR002110"	441	2073	+	0.185185	0.181818	0.857143	0
TARA_ARC_108_MAG_00217_000000004401	1009	0.127655	CGAGCCTGAGCCTGAGCCTGAGCCTGAGCCTGAG	CGAGCCTGAGCCTGAGCCTGAGCCTGAGCCTGAGCCTGAG	conservative_inframe_insertion	MODERATE	mRNA.TARA_ARC_108_MAG_00217_000000004401.1.1	c.379_384dupCCTGAG	p.Pro127_Glu128dup	Ankyrin repeat;Name=PF13606;status=T;Dbxref="InterPro:IPR002110"	441	2073	+	0.185185	0.181818	0.857143	0
TARA_ARC_108_MAG_00217_000000004401	1009	0.127655	CGAGCCTGAGCCTGAGCCTGAGCCTGAGCCTGAG	CGAGCCTGAGCCTGAGCCTGAGCCTGAGCCTGAGCCTGAG	conservative_inframe_insertion	MODERATE	mRNA.TARA_ARC_108_MAG_00217_000000004401.1.1	c.379_384dupCCTGAG	p.Pro127_Glu128dup	Ankyrin repeat;Name=PF13606;status=T;Dbxref="InterPro:IPR002110"	441	2073	+	0.185185	0.181818	0.857143	0
TARA_ARC_108_MAG_00217_000000004401	1009	0.127655	CGAGCCTGAGCCTGAGCCTGAGCCTGAGCCTGAG	CGAGCCTGAGCCTGAGCCTGAGCCTGAGCCTGAGCCTGAG	conservative_inframe_insertion	MODERATE	mRNA.TARA_ARC_108_MAG_00217_000000004401.1.1	c.379_384dupCCTGAG	p.Pro127_Glu128dup	Ankyrin repeat;Name=PF13606;status=T;Dbxref="InterPro:IPR002110"	441	2073	+	0.185185	0.181818	0.857143	0
TARA_ARC_108_MAG_00217_000000004401	1009	0.127655	C	T	synonymous_variant	LOW	mRNA.TARA_ARC_108_MAG_00217_000000004401.1.1	c.351C>T	p.Pro117Pro	Ankyrin repeat;Name=PF13606;status=T;Dbxref="InterPro:IPR002110"	441	2073	+	0.185185	0.181818	0.857143	0
TARA_ARC_108_MAG_00217_000000004412	2333	0.0595481	G	A	intron_variant	MODIFIER	mRNA.TARA_ARC_108_MAG_00217_000000004412.13.1	c.371-54G>A		Putative transmembrane protein (PGPGW);Name=PF09656;status=T;Dbxref="InterPro:IPR019099"	1877	2602	+	0.571429	0.857143	0.105263	0
TARA_ARC_108_MAG_00217_000000004412	2375	0.0849371	A	T	intron_variant	MODIFIER	mRNA.TARA_ARC_108_MAG_00217_000000004412.13.1	c.371-12A>T		Putative transmembrane protein (PGPGW);Name=PF09656;status=T;Dbxref="InterPro:IPR019099"	1877	2602	+	0.153846	0.888889	0.190476	0
TARA_ARC_108_MAG_00217_000000004436	5243	0.0761516	C	G	5_prime_UTR_variant	MODIFIER	mRNA.TARA_ARC_108_MAG_00217_000000004436.18.5	c.-2654C>G		7 transmembrane sweet-taste receptor of 3 GCPR;Name=PF00003;status=T;Dbxref="InterPro:IPR017978"	4262	10056	+	0.705882	1	0.32	0
TARA_ARC_108_MAG_00217_000000004436	5442	0.131642	T	G	intron_variant	MODIFIER	mRNA.TARA_ARC_108_MAG_00217_000000004436.18.5	c.-2467+12T>G		7 transmembrane sweet-taste receptor of 3 GCPR;Name=PF00003;status=T;Dbxref="InterPro:IPR017978"	4262	10056	+	0.861111	0.3	0.96	0
TARA_ARC_108_MAG_00217_000000004436	5442	0.131642	T	G	intron_variant	MODIFIER	mRNA.TARA_ARC_108_MAG_00217_000000004436.18.2	c.1893-12A>C		7 transmembrane sweet-taste receptor of 3 GCPR;Name=PF00003;status=T;Dbxref="InterPro:IPR017978"	4262	10058	-	0.861111	0.3	0.96	0
TARA_ARC_108_MAG_00217_000000004436	5243	0.0761516	C	G	missense_variant	MODERATE	mRNA.TARA_ARC_108_MAG_00217_000000004436.18.2	c.2080G>C	p.Ala694Pro	7 transmembrane sweet-taste receptor of 3 GCPR;Name=PF00003;status=T;Dbxref="InterPro:IPR017978"	4262	10058	-	0.705882	1	0.32	0
TARA_ARC_108_MAG_00217_000000004437	6477	0.0348367	G	T	5_prime_UTR_variant	MODIFIER	mRNA.TARA_ARC_108_MAG_00217_000000004437.35.1	c.-19G>T		PH domain;Name=PF00169;status=T;Dbxref="InterPro:IPR001849"	6419	9646	+	0.863636	0.111111	0.909091	0
TARA_ARC_108_MAG_00217_000000004437	6477	0.0348367	G	T	5_prime_UTR_variant	MODIFIER	mRNA.TARA_ARC_108_MAG_00217_000000004437.35.1	c.-19G>T		Phosphatidylinositol 3- and 4-kinase;Name=PF00454;status=T;Dbxref="InterPro:IPR000403"	6419	9646	+	0.863636	0.111111	0.909091	0
TARA_ARC_108_MAG_00217_000000004460	2962	0.110637	T	C	synonymous_variant	LOW	mRNA.TARA_ARC_108_MAG_00217_000000004460.11.1	c.576A>G	p.Ala192Ala	60Kd inner membrane protein;Name=PF02096;status=T;Dbxref="InterPro:IPR001708"	1724	3537	-	0	0.923077	0.3125	0
TARA_ARC_108_MAG_00217_000000004491	914	0.0997012	C	T	missense_variant	MODERATE	mRNA.TARA_ARC_108_MAG_00217_000000004491.1.1	c.697C>T	p.Pro233Ser	C-terminal of Roc, COR, domain;Name=PF16095;status=T;Dbxref="InterPro:IPR032171"	78	5125	+	0.75	0.153846	0.875	0
TARA_ARC_108_MAG_00217_000000004491	914	0.0997012	C	T	missense_variant	MODERATE	mRNA.TARA_ARC_108_MAG_00217_000000004491.1.1	c.697C>T	p.Pro233Ser	Ras of Complex, Roc, domain of DAPkinase;Name=PF08477;status=T	78	5125	+	0.75	0.153846	0.875	0
TARA_ARC_108_MAG_00217_000000004491	2821	0.12531	T	C	synonymous_variant	LOW	mRNA.TARA_ARC_108_MAG_00217_000000004491.1.1	c.2604T>C	p.Tyr868Tyr	C-terminal of Roc, COR, domain;Name=PF16095;status=T;Dbxref="InterPro:IPR032171"	78	5125	+	0.928571	0.5	0	1
TARA_ARC_108_MAG_00217_000000004491	2821	0.12531	T	C	synonymous_variant	LOW	mRNA.TARA_ARC_108_MAG_00217_000000004491.1.1	c.2604T>C	p.Tyr868Tyr	Ras of Complex, Roc, domain of DAPkinase;Name=PF08477;status=T	78	5125	+	0.928571	0.5	0	1
TARA_ARC_108_MAG_00217_000000004523	562	0.0804226	A	G	synonymous_variant	LOW	mRNA.TARA_ARC_108_MAG_00217_000000004523.1.2	c.1956T>C	p.Phe652Phe	WD domain, G-beta repeat;Name=PF00400;status=T;Dbxref="InterPro:IPR001680"	1	3692	-	0	0.333333	0.952381	0
TARA_ARC_108_MAG_00217_000000004602	720	0.147398	T	G	missense_variant	MODERATE	mRNA.TARA_ARC_108_MAG_00217_000000004602.1.1	c.315T>G	p.Asp105Glu	Snf7;Name=PF03357;status=T;Dbxref="InterPro:IPR005024"	241	1399	+	0.0923077	0.421053	0.962963	0
TARA_ARC_108_MAG_00217_000000004622	2583	0.102122	T	C	synonymous_variant	LOW	mRNA.TARA_ARC_108_MAG_00217_000000004622.1.3	c.600A>G	p.Glu200Glu	DNA photolyase;Name=PF00875;status=T;Dbxref="InterPro:IPR006050"	498	3262	-	0.031746	0.4	0.974359	0
TARA_ARC_108_MAG_00217_000000004622	2583	0.102122	T	C	synonymous_variant	LOW	mRNA.TARA_ARC_108_MAG_00217_000000004622.1.3	c.600A>G	p.Glu200Glu	Alpha/beta hydrolase family;Name=PF12697;status=T;Dbxref="InterPro:IPR000073"	498	3262	-	0.031746	0.4	0.974359	0
TARA_ARC_108_MAG_00217_000000004705	5873	0.0261317	C	G	missense_variant	MODERATE	mRNA.TARA_ARC_108_MAG_00217_000000004705.1.3	c.737G>C	p.Gly246Ala	FYVE zinc finger;Name=PF01363;status=T;Dbxref="InterPro:IPR000306"	80	6860	-	0	0.8	0	0.909091
TARA_ARC_108_MAG_00217_000000004705	5869	0.041126	G	A	synonymous_variant	LOW	mRNA.TARA_ARC_108_MAG_00217_000000004705.1.3	c.741C>T	p.Asn247Asn	FYVE zinc finger;Name=PF01363;status=T;Dbxref="InterPro:IPR000306"	80	6860	-	0	0.761905	0	0.909091
TARA_ARC_108_MAG_00217_000000004717	1465	0.0943766	A	T	5_prime_UTR_variant	MODIFIER	mRNA.TARA_ARC_108_MAG_00217_000000004717.4.1	c.-54A>T		Damage-control phosphatase ARMT1-like domain;Name=PF01937;status=T;Dbxref="InterPro:IPR002791"	1382	3299	+	0.047619	0.25	0.903226	0
TARA_ARC_108_MAG_00217_000000004719	9322	0.141529	A	G	synonymous_variant	LOW	mRNA.TARA_ARC_108_MAG_00217_000000004719.1.1	c.918T>C	p.Ser306Ser	Dock homology region 2;Name=PF06920;status=T;Dbxref="InterPro:IPR027357"	214	10239	-	0.835821	0.285714	0.941176	0
TARA_ARC_108_MAG_00217_000000004727	1335	0.0951022	A	C	3_prime_UTR_variant	MODIFIER	mRNA.TARA_ARC_108_MAG_00217_000000004727.3.1	c.*283T>G		Cleft lip and palate transmembrane protein 1 (CLPTM1);Name=PF05602;status=T;Dbxref="InterPro:IPR008429"	405	3869	-	0	0.315789	0.96	1
TARA_ARC_108_MAG_00217_000000004727	1372	0.118185	C	A	3_prime_UTR_variant	MODIFIER	mRNA.TARA_ARC_108_MAG_00217_000000004727.3.1	c.*246G>T		Cleft lip and palate transmembrane protein 1 (CLPTM1);Name=PF05602;status=T;Dbxref="InterPro:IPR008429"	405	3869	-	0	0.285714	0.947368	0.8
TARA_ARC_108_MAG_00217_000000004727	1397	0.071431	A	G	3_prime_UTR_variant	MODIFIER	mRNA.TARA_ARC_108_MAG_00217_000000004727.3.1	c.*221T>C		Cleft lip and palate transmembrane protein 1 (CLPTM1);Name=PF05602;status=T;Dbxref="InterPro:IPR008429"	405	3869	-	0	0.181818	0.9	0.8
TARA_ARC_108_MAG_00217_000000004733	4861	0.0357781	A	G	synonymous_variant	LOW	mRNA.TARA_ARC_108_MAG_00217_000000004733.17.1	c.996T>C	p.Asn332Asn	Helicase associated domain;Name=PF03457;status=T;Dbxref="InterPro:IPR005114"	4580	5928	-	0	1	0.193548	0.5
TARA_ARC_108_MAG_00217_000000004736	4557	0.138998	A	T	synonymous_variant	LOW	mRNA.TARA_ARC_108_MAG_00217_000000004736.1.7	c.120T>A	p.Leu40Leu	ABC-2 family transporter protein;Name=PF12698;status=T	45	4959	-	0.576271	1	0.388889	0
TARA_ARC_108_MAG_00217_000000004736	4557	0.138998	A	T	synonymous_variant	LOW	mRNA.TARA_ARC_108_MAG_00217_000000004736.1.7	c.120T>A	p.Leu40Leu	ABC transporter;Name=PF00005;status=T;Dbxref="InterPro:IPR003439"	45	4959	-	0.576271	1	0.388889	0
TARA_ARC_108_MAG_00217_000000004753	468	0.0706637	C	A	5_prime_UTR_variant	MODIFIER	mRNA.TARA_ARC_108_MAG_00217_000000004753.1.1	c.-89C>A		SPFH domain / Band 7 family;Name=PF01145;status=T;Dbxref="InterPro:IPR001107"	339	2026	+	0.0555556	0.0833333	0.820513	0
TARA_ARC_108_MAG_00217_000000004775	995	0.143023	A	T	intron_variant	MODIFIER	mRNA.TARA_ARC_108_MAG_00217_000000004775.2.1	c.467-38A>T		Subtilase family;Name=PF00082;status=T;Dbxref="InterPro:IPR000209"	463	3143	+	0.45283	0.96	0.230769	0.8
TARA_ARC_108_MAG_00217_000000004784	3295	0.0943047	G	A	3_prime_UTR_variant	MODIFIER	mRNA.TARA_ARC_108_MAG_00217_000000004784.14.1	c.*834C>T		Major intrinsic protein;Name=PF00230;status=T;Dbxref="InterPro:IPR000425"	2514	6349	-	0.590909	0.947368	0.266667	0
TARA_ARC_108_MAG_00217_000000004784	3295	0.0943047	G	A	synonymous_variant	LOW	mRNA.TARA_ARC_108_MAG_00217_000000004784.11.1	c.723G>A	p.Leu241Leu	Major intrinsic protein;Name=PF00230;status=T;Dbxref="InterPro:IPR000425"	2501	3656	+	0.590909	0.947368	0.266667	0
TARA_ARC_108_MAG_00217_000000004785	1215	0.0445657	C	A	missense_variant	MODERATE	mRNA.TARA_ARC_108_MAG_00217_000000004785.1.4	c.1402G>T	p.Asp468Tyr	GDA1/CD39 (nucleoside phosphatase) family;Name=PF01150;status=T;Dbxref="InterPro:IPR000407"	1	3268	-	0	0.285714	0.969697	0
TARA_ARC_108_MAG_00217_000000004789	66	0.109071	C	T	3_prime_UTR_variant	MODIFIER	mRNA.TARA_ARC_108_MAG_00217_000000004789.1.3	c.*48G>A		NADH-ubiquinone reductase complex 1 MLRQ subunit;Name=PF06522;status=T;Dbxref="InterPro:IPR010530"	56	3330	-	0.166667	0.909091	0.25	0
TARA_ARC_108_MAG_00217_000000004803	7318	0.149037	A	T	3_prime_UTR_variant	MODIFIER	mRNA.TARA_ARC_108_MAG_00217_000000004803.12.1	c.*63A>T		MORN repeat;Name=PF02493;status=T;Dbxref="InterPro:IPR003409"	4199	8839	+	0.0327869	0.333333	0.965517	0.857143
TARA_ARC_108_MAG_00217_000000004803	7318	0.149037	A	T	3_prime_UTR_variant	MODIFIER	mRNA.TARA_ARC_108_MAG_00217_000000004803.12.1	c.*63A>T		D-isomer specific 2-hydroxyacid dehydrogenase, NAD binding domain;Name=PF02826;status=T;Dbxref="InterPro:IPR006140"	4199	8839	+	0.0327869	0.333333	0.965517	0.857143
TARA_ARC_108_MAG_00217_000000004803	7318	0.149037	A	T	3_prime_UTR_variant	MODIFIER	mRNA.TARA_ARC_108_MAG_00217_000000004803.12.1	c.*63A>T		D-isomer specific 2-hydroxyacid dehydrogenase, catalytic domain;Name=PF00389;status=T;Dbxref="InterPro:IPR006139"	4199	8839	+	0.0327869	0.333333	0.965517	0.857143
TARA_ARC_108_MAG_00217_000000004803	7318	0.149037	A	T	3_prime_UTR_variant	MODIFIER	mRNA.TARA_ARC_108_MAG_00217_000000004803.12.4	c.*58T>A		MORN repeat;Name=PF02493;status=T;Dbxref="InterPro:IPR003409"	4652	8839	-	0.0327869	0.333333	0.965517	0.857143
TARA_ARC_108_MAG_00217_000000004803	7318	0.149037	A	T	3_prime_UTR_variant	MODIFIER	mRNA.TARA_ARC_108_MAG_00217_000000004803.12.4	c.*58T>A		D-isomer specific 2-hydroxyacid dehydrogenase, NAD binding domain;Name=PF02826;status=T;Dbxref="InterPro:IPR006140"	4652	8839	-	0.0327869	0.333333	0.965517	0.857143
TARA_ARC_108_MAG_00217_000000004803	7318	0.149037	A	T	3_prime_UTR_variant	MODIFIER	mRNA.TARA_ARC_108_MAG_00217_000000004803.12.4	c.*58T>A		D-isomer specific 2-hydroxyacid dehydrogenase, catalytic domain;Name=PF00389;status=T;Dbxref="InterPro:IPR006139"	4652	8839	-	0.0327869	0.333333	0.965517	0.857143
TARA_ARC_108_MAG_00217_000000004810	2199	0.018616	A	G	synonymous_variant	LOW	mRNA.TARA_ARC_108_MAG_00217_000000004810.4.1	c.2334T>C	p.Phe778Phe	LNR domain;Name=PF00066;status=T;Dbxref="InterPro:IPR000800"	326	4612	-	0.0350877	0.153846	0.956522	0
TARA_ARC_108_MAG_00217_000000004871	7199	0.0684398	T	G	5_prime_UTR_variant	MODIFIER	mRNA.TARA_ARC_108_MAG_00217_000000004871.16.1	c.-82A>C		WD domain, G-beta repeat;Name=PF00400;status=T;Dbxref="InterPro:IPR001680"	5947	7206	-	0.516129	0.166667	0.923077	1
TARA_ARC_108_MAG_00217_000000004906	28	0.00557148	C	A	synonymous_variant	LOW	mRNA.TARA_ARC_108_MAG_00217_000000004906.1.1	c.27C>A	p.Leu9Leu	KAP family P-loop domain;Name=PF07693;status=T;Dbxref="InterPro:IPR011646"	2	2834	+	1	0.857143	0	0
TARA_ARC_108_MAG_00217_000000004924	4781	0.0797858	A	G	missense_variant	MODERATE	mRNA.TARA_ARC_108_MAG_00217_000000004924.14.1	c.787A>G	p.Asn263Asp	Helicase associated domain;Name=PF03457;status=T;Dbxref="InterPro:IPR005114"	3763	5499	+	0.4	0	0.8	0.333333
TARA_ARC_108_MAG_00217_000000004967	2776	0.00147208	A	G	missense_variant	MODERATE	mRNA.TARA_ARC_108_MAG_00217_000000004967.4.1	c.1045A>G	p.Ser349Gly	Enolase, N-terminal domain;Name=PF03952;status=T;Dbxref="InterPro:IPR020811"	1467	3269	+	0	1	0	0
TARA_ARC_108_MAG_00217_000000004967	2776	0.00147208	A	G	missense_variant	MODERATE	mRNA.TARA_ARC_108_MAG_00217_000000004967.4.1	c.1045A>G	p.Ser349Gly	Enolase, C-terminal TIM barrel domain;Name=PF00113;status=T;Dbxref="InterPro:IPR020810"	1467	3269	+	0	1	0	0
TARA_ARC_108_MAG_00217_000000004967	2782	0.0149207	T	G	missense_variant	MODERATE	mRNA.TARA_ARC_108_MAG_00217_000000004967.4.1	c.1051T>G	p.Ser351Ala	Enolase, N-terminal domain;Name=PF03952;status=T;Dbxref="InterPro:IPR020811"	1467	3269	+	0	0.857143	0	0
TARA_ARC_108_MAG_00217_000000004967	2782	0.0149207	T	G	missense_variant	MODERATE	mRNA.TARA_ARC_108_MAG_00217_000000004967.4.1	c.1051T>G	p.Ser351Ala	Enolase, C-terminal TIM barrel domain;Name=PF00113;status=T;Dbxref="InterPro:IPR020810"	1467	3269	+	0	0.857143	0	0
TARA_ARC_108_MAG_00217_000000004967	2794	0.129871	T	G	missense_variant	MODERATE	mRNA.TARA_ARC_108_MAG_00217_000000004967.4.1	c.1063T>G	p.Ser355Ala	Enolase, N-terminal domain;Name=PF03952;status=T;Dbxref="InterPro:IPR020811"	1467	3269	+	0	0.705882	0	0
TARA_ARC_108_MAG_00217_000000004967	2794	0.129871	T	G	missense_variant	MODERATE	mRNA.TARA_ARC_108_MAG_00217_000000004967.4.1	c.1063T>G	p.Ser355Ala	Enolase, C-terminal TIM barrel domain;Name=PF00113;status=T;Dbxref="InterPro:IPR020810"	1467	3269	+	0	0.705882	0	0
TARA_ARC_108_MAG_00217_000000004967	2748	0.00685203	A	G	synonymous_variant	LOW	mRNA.TARA_ARC_108_MAG_00217_000000004967.4.1	c.1017A>G	p.Glu339Glu	Enolase, N-terminal domain;Name=PF03952;status=T;Dbxref="InterPro:IPR020811"	1467	3269	+	0	0.9	0	0
TARA_ARC_108_MAG_00217_000000004967	2748	0.00685203	A	G	synonymous_variant	LOW	mRNA.TARA_ARC_108_MAG_00217_000000004967.4.1	c.1017A>G	p.Glu339Glu	Enolase, C-terminal TIM barrel domain;Name=PF00113;status=T;Dbxref="InterPro:IPR020810"	1467	3269	+	0	0.9	0	0
TARA_ARC_108_MAG_00217_000000004967	2778	0.00346637	T	C	synonymous_variant	LOW	mRNA.TARA_ARC_108_MAG_00217_000000004967.4.1	c.1047T>C	p.Ser349Ser	Enolase, N-terminal domain;Name=PF03952;status=T;Dbxref="InterPro:IPR020811"	1467	3269	+	0	0.933333	0	0
TARA_ARC_108_MAG_00217_000000004967	2778	0.00346637	T	C	synonymous_variant	LOW	mRNA.TARA_ARC_108_MAG_00217_000000004967.4.1	c.1047T>C	p.Ser349Ser	Enolase, C-terminal TIM barrel domain;Name=PF00113;status=T;Dbxref="InterPro:IPR020810"	1467	3269	+	0	0.933333	0	0
TARA_ARC_108_MAG_00217_000000004967	2784	0.0149207	T	C	synonymous_variant	LOW	mRNA.TARA_ARC_108_MAG_00217_000000004967.4.1	c.1053T>C	p.Ser351Ser	Enolase, N-terminal domain;Name=PF03952;status=T;Dbxref="InterPro:IPR020811"	1467	3269	+	0	0.857143	0	0
TARA_ARC_108_MAG_00217_000000004967	2784	0.0149207	T	C	synonymous_variant	LOW	mRNA.TARA_ARC_108_MAG_00217_000000004967.4.1	c.1053T>C	p.Ser351Ser	Enolase, C-terminal TIM barrel domain;Name=PF00113;status=T;Dbxref="InterPro:IPR020810"	1467	3269	+	0	0.857143	0	0
TARA_ARC_108_MAG_00217_000000004967	2787	0.0116385	A	G	synonymous_variant	LOW	mRNA.TARA_ARC_108_MAG_00217_000000004967.4.1	c.1056A>G	p.Lys352Lys	Enolase, N-terminal domain;Name=PF03952;status=T;Dbxref="InterPro:IPR020811"	1467	3269	+	0	0.875	0	0
TARA_ARC_108_MAG_00217_000000004967	2787	0.0116385	A	G	synonymous_variant	LOW	mRNA.TARA_ARC_108_MAG_00217_000000004967.4.1	c.1056A>G	p.Lys352Lys	Enolase, C-terminal TIM barrel domain;Name=PF00113;status=T;Dbxref="InterPro:IPR020810"	1467	3269	+	0	0.875	0	0
TARA_ARC_108_MAG_00217_000000004985	1807	0.109071	C	T	missense_variant	MODERATE	mRNA.TARA_ARC_108_MAG_00217_000000004985.4.3	c.94C>T	p.Leu32Phe	MatE;Name=PF01554;status=T;Dbxref="InterPro:IPR002528"	1490	4816	+	0	0.777778	0.08	0
TARA_ARC_108_MAG_00217_000000004997	3391	0.109071	T	C	3_prime_UTR_variant	MODIFIER	mRNA.TARA_ARC_108_MAG_00217_000000004997.1.1	c.*1662T>C		Ion channel;Name=PF07885;status=T;Dbxref="InterPro:IPR013099"	294	3884	+	0.130435	0.421053	1	0
TARA_ARC_108_MAG_00217_000000004997	3391	0.109071	T	C	missense_variant	MODERATE	mRNA.TARA_ARC_108_MAG_00217_000000004997.2.1	c.475A>G	p.Thr159Ala	Ion channel;Name=PF07885;status=T;Dbxref="InterPro:IPR013099"	302	3884	-	0.130435	0.421053	1	0
TARA_ARC_108_MAG_00217_000000004999	14155	0.105156	C	G	missense_variant	MODERATE	mRNA.TARA_ARC_108_MAG_00217_000000004999.5.3	c.12239C>G	p.Ser4080Cys	Tc toxin complex TcA C-terminal TcB-binding domain;Name=PF18276;status=T;Dbxref="InterPro:IPR040840"	1839	20473	+	0	0.75	0	0.5
TARA_ARC_108_MAG_00217_000000004999	14155	0.105156	C	G	missense_variant	MODERATE	mRNA.TARA_ARC_108_MAG_00217_000000004999.5.3	c.12239C>G	p.Ser4080Cys	Neuraminidase-like domain;Name=PF18413;status=T;Dbxref="InterPro:IPR041079"	1839	20473	+	0	0.75	0	0.5
TARA_ARC_108_MAG_00217_000000004999	14155	0.105156	C	G	missense_variant	MODERATE	mRNA.TARA_ARC_108_MAG_00217_000000004999.5.3	c.12239C>G	p.Ser4080Cys	Concanavalin A-like lectin/glucanases superfamily;Name=PF13385;status=T	1839	20473	+	0	0.75	0	0.5
TARA_ARC_108_MAG_00217_000000004999	14155	0.105156	C	G	missense_variant	MODERATE	mRNA.TARA_ARC_108_MAG_00217_000000004999.5.3	c.12239C>G	p.Ser4080Cys	Salmonella virulence plasmid 28.1kDa A protein;Name=PF03538;status=T;Dbxref="InterPro:IPR018003"	1839	20473	+	0	0.75	0	0.5
TARA_ARC_108_MAG_00217_000000005055	3318	0.0749983	T	G	missense_variant	MODERATE	mRNA.TARA_ARC_108_MAG_00217_000000005055.7.1	c.553T>G	p.Phe185Val	Cytochrome c oxidase assembly protein CtaG/Cox11;Name=PF04442;status=T;Dbxref="InterPro:IPR007533"	2636	3952	+	0	0.75	0	0
TARA_ARC_108_MAG_00217_000000005066	2830	0.0795454	C	A	missense_variant	MODERATE	mRNA.TARA_ARC_108_MAG_00217_000000005066.8.1	c.1678G>T	p.Asp560Tyr	Lipase (class 3);Name=PF01764;status=T;Dbxref="InterPro:IPR002921"	2478	4656	-	0	0.333333	1	0.222222
TARA_ARC_108_MAG_00217_000000005091	8132	0.00670199	C	T	missense_variant	MODERATE	mRNA.TARA_ARC_108_MAG_00217_000000005091.34.1	c.671G>A	p.Ser224Asn	Aspartyl/Asparaginyl beta-hydroxylase;Name=PF05118;status=T;Dbxref="InterPro:IPR007803"	6583	8802	-	0.153846	0.933333	0	0.8
TARA_ARC_108_MAG_00217_000000005100	2531	0.00670199	G	A	intron_variant	MODIFIER	mRNA.TARA_ARC_108_MAG_00217_000000005100.3.1	c.1000-25C>T		Thymidylate synthase;Name=PF00303;status=T;Dbxref="InterPro:IPR023451"	1568	3901	-	0	1	0.0666667	0.5
TARA_ARC_108_MAG_00217_000000005100	2531	0.00670199	G	A	intron_variant	MODIFIER	mRNA.TARA_ARC_108_MAG_00217_000000005100.3.1	c.1000-25C>T		Dihydrofolate reductase;Name=PF00186;status=T;Dbxref="InterPro:IPR001796"	1568	3901	-	0	1	0.0666667	0.5
TARA_ARC_108_MAG_00217_000000005134	1649	0.099477	G	T	missense_variant	MODERATE	mRNA.TARA_ARC_108_MAG_00217_000000005134.9.1	c.1232C>A	p.Thr411Asn	PUB domain;Name=PF09409;status=T;Dbxref="InterPro:IPR018997"	1498	2880	-	0.268657	0.210526	0.965517	0.5
TARA_ARC_108_MAG_00217_000000005137	848	0.113379	A	G	synonymous_variant	LOW	mRNA.TARA_ARC_108_MAG_00217_000000005137.6.1	c.1509T>C	p.Ile503Ile	GDP-fucose protein O-fucosyltransferase;Name=PF10250;status=T;Dbxref="InterPro:IPR019378"	785	2356	-	0.0816327	0	0.666667	0.857143
TARA_ARC_108_MAG_00217_000000005183	1953	0.131642	T	G	3_prime_UTR_variant	MODIFIER	mRNA.TARA_ARC_108_MAG_00217_000000005183.1.3	c.*391T>G		MIF4G like;Name=PF09088;status=T;Dbxref="InterPro:IPR015172"	570	5367	+	0.847458	0.857143	0.16	0.25
TARA_ARC_108_MAG_00217_000000005183	3918	0.110891	T	G	3_prime_UTR_variant	MODIFIER	mRNA.TARA_ARC_108_MAG_00217_000000005183.1.3	c.*2356T>G		MIF4G like;Name=PF09088;status=T;Dbxref="InterPro:IPR015172"	570	5367	+	0	1	0.333333	1
TARA_ARC_108_MAG_00217_000000005183	3918	0.110891	T	G	missense_variant	MODERATE	mRNA.TARA_ARC_108_MAG_00217_000000005183.1.2	c.1290A>C	p.Glu430Asp	MIF4G like;Name=PF09088;status=T;Dbxref="InterPro:IPR015172"	434	5367	-	0	1	0.333333	1
TARA_ARC_108_MAG_00217_000000005183	1953	0.131642	T	G	synonymous_variant	LOW	mRNA.TARA_ARC_108_MAG_00217_000000005183.1.2	c.3255A>C	p.Ser1085Ser	MIF4G like;Name=PF09088;status=T;Dbxref="InterPro:IPR015172"	434	5367	-	0.847458	0.857143	0.16	0.25
TARA_ARC_108_MAG_00217_000000005226	2941	0.041126	T	C	synonymous_variant	LOW	mRNA.TARA_ARC_108_MAG_00217_000000005226.14.1	c.375A>G	p.Pro125Pro	Zn-finger in Ran binding protein and others;Name=PF00641;status=T;Dbxref="InterPro:IPR001876"	2125	3315	-	0	0.2	0.923077	0
TARA_ARC_108_MAG_00217_000000005228	1936	0.141374	C	T	synonymous_variant	LOW	mRNA.TARA_ARC_108_MAG_00217_000000005228.6.1	c.726C>T	p.Asp242Asp	FAD binding domain;Name=PF01494;status=T;Dbxref="InterPro:IPR002938"	1040	2725	+	0.783217	0.746269	0.09375	0
TARA_ARC_108_MAG_00217_000000005279	196	0.0522151	C	A	3_prime_UTR_variant	MODIFIER	mRNA.TARA_ARC_108_MAG_00217_000000005279.9.1	c.*1683G>T		N-terminal domain of 16S rRNA methyltransferase RsmF;Name=PF17125;status=T;Dbxref="InterPro:IPR031341"	65	3869	-	0.533333	0.866667	0.1	1
TARA_ARC_108_MAG_00217_000000005279	196	0.0522151	C	A	3_prime_UTR_variant	MODIFIER	mRNA.TARA_ARC_108_MAG_00217_000000005279.9.1	c.*1683G>T		16S rRNA methyltransferase RsmB/F;Name=PF01189;status=T;Dbxref="InterPro:IPR001678"	65	3869	-	0.533333	0.866667	0.1	1
TARA_ARC_108_MAG_00217_000000005279	196	0.0522151	C	A	3_prime_UTR_variant	MODIFIER	mRNA.TARA_ARC_108_MAG_00217_000000005279.9.1	c.*1683G>T		FG-GAP repeat;Name=PF14312;status=T;Dbxref="InterPro:IPR013517"	65	3869	-	0.533333	0.866667	0.1	1
TARA_ARC_108_MAG_00217_000000005279	196	0.0522151	C	A	missense_variant	MODERATE	mRNA.TARA_ARC_108_MAG_00217_000000005279.8.1	c.149C>A	p.Ser50Tyr	N-terminal domain of 16S rRNA methyltransferase RsmF;Name=PF17125;status=T;Dbxref="InterPro:IPR031341"	1	3869	+	0.533333	0.866667	0.1	1
TARA_ARC_108_MAG_00217_000000005279	196	0.0522151	C	A	missense_variant	MODERATE	mRNA.TARA_ARC_108_MAG_00217_000000005279.8.1	c.149C>A	p.Ser50Tyr	16S rRNA methyltransferase RsmB/F;Name=PF01189;status=T;Dbxref="InterPro:IPR001678"	1	3869	+	0.533333	0.866667	0.1	1
TARA_ARC_108_MAG_00217_000000005279	196	0.0522151	C	A	missense_variant	MODERATE	mRNA.TARA_ARC_108_MAG_00217_000000005279.8.1	c.149C>A	p.Ser50Tyr	FG-GAP repeat;Name=PF14312;status=T;Dbxref="InterPro:IPR013517"	1	3869	+	0.533333	0.866667	0.1	1
TARA_ARC_108_MAG_00217_000000005288	1242	0.0943047	C	T	synonymous_variant	LOW	mRNA.TARA_ARC_108_MAG_00217_000000005288.2.1	c.1101G>A	p.Pro367Pro	Protein tyrosine and serine/threonine kinase;Name=PF07714;status=T;Dbxref="InterPro:IPR001245"	412	2683	-	0	1	0.296296	0.888889
TARA_ARC_108_MAG_00217_000000005290	1137	0.109071	G	C	synonymous_variant	LOW	mRNA.TARA_ARC_108_MAG_00217_000000005290.2.1	c.1116G>C	p.Ser372Ser	3'-5' exonuclease;Name=PF01612;status=T;Dbxref="InterPro:IPR002562"	1	2427	+	0.0363636	0.75	0	0.5
TARA_ARC_108_MAG_00217_000000005318	2943	0.112625	A	G	intron_variant	MODIFIER	mRNA.TARA_ARC_108_MAG_00217_000000005318.1.3	c.1099-21T>C		Phosphofructokinase;Name=PF00365;status=T;Dbxref="InterPro:IPR000023"	292	4098	-	0	0	0.727273	0.5
TARA_ARC_108_MAG_00217_000000005336	3638	0.0544542	T	A	missense_variant	MODERATE	mRNA.TARA_ARC_108_MAG_00217_000000005336.15.1	c.1133A>T	p.His378Leu	BspA type Leucine rich repeat region (6 copies);Name=PF13306;status=T;Dbxref="InterPro:IPR026906"	3289	4770	-	0.181818	0.857143	0.0952381	0
TARA_ARC_108_MAG_00217_000000005336	3640	0.00519732	T	C	synonymous_variant	LOW	mRNA.TARA_ARC_108_MAG_00217_000000005336.15.1	c.1131A>G	p.Leu377Leu	BspA type Leucine rich repeat region (6 copies);Name=PF13306;status=T;Dbxref="InterPro:IPR026906"	3289	4770	-	0.178571	1	0.0952381	0
TARA_ARC_108_MAG_00217_000000005362	6248	0.145435	C	T	intron_variant	MODIFIER	mRNA.TARA_ARC_108_MAG_00217_000000005362.1.1	c.5119+31C>T		Leucine rich repeat N-terminal domain;Name=PF08263;status=T;Dbxref="InterPro:IPR013210"	835	6346	+	0	1	0.933333	0
TARA_ARC_108_MAG_00217_000000005362	6248	0.145435	C	T	intron_variant	MODIFIER	mRNA.TARA_ARC_108_MAG_00217_000000005362.1.1	c.5119+31C>T		Leucine rich repeat;Name=PF13855;status=T;Dbxref="InterPro:IPR001611"	835	6346	+	0	1	0.933333	0
TARA_ARC_108_MAG_00217_000000005372	2919	0.0345714	T	A	synonymous_variant	LOW	mRNA.TARA_ARC_108_MAG_00217_000000005372.12.1	c.72A>T	p.Val24Val	Enoyl-CoA hydratase/isomerase;Name=PF00378;status=T;Dbxref="InterPro:IPR001753"	2017	3004	-	0.680851	0.933333	0.1	0.75
TARA_ARC_108_MAG_00217_000000005406	1383	0.0308398	A	G	missense_variant	MODERATE	mRNA.TARA_ARC_108_MAG_00217_000000005406.2.1	c.1172A>G	p.Gln391Arg	Helicase associated domain;Name=PF03457;status=T;Dbxref="InterPro:IPR005114"	1	2593	+	0.356164	0.190476	1	1
TARA_ARC_108_MAG_00217_000000005419	176	0.126246	G	A	intron_variant	MODIFIER	mRNA.TARA_ARC_108_MAG_00217_000000005419.1.1	c.-717+32G>A		Nucleoside transporter;Name=PF01733;status=T;Dbxref="InterPro:IPR002259"	25	1968	+	0.0869565	0.875	0.142857	0.5
TARA_ARC_108_MAG_00217_000000005419	184	0.0709518	G	A	intron_variant	MODIFIER	mRNA.TARA_ARC_108_MAG_00217_000000005419.1.1	c.-717+40G>A		Nucleoside transporter;Name=PF01733;status=T;Dbxref="InterPro:IPR002259"	25	1968	+	0.0888889	0.933333	0.153846	0.5
TARA_ARC_108_MAG_00217_000000005426	1812	0.134609	G	A	missense_variant	MODERATE	mRNA.TARA_ARC_108_MAG_00217_000000005426.1.1	c.1303C>T	p.His435Tyr	Zn-finger in Ran binding protein and others;Name=PF00641;status=T;Dbxref="InterPro:IPR001876"	1	3114	-	0.857143	0.285714	0.947368	0
TARA_ARC_108_MAG_00217_000000005451	7519	0.142952	G	A	3_prime_UTR_variant	MODIFIER	mRNA.TARA_ARC_108_MAG_00217_000000005451.23.1	c.*2G>A		Coiled-coil domain-containing protein 124 /Oxs1;Name=PF06244;status=T;Dbxref="InterPro:IPR010422"	4878	8334	+	0.913043	0	0	1
TARA_ARC_108_MAG_00217_000000005451	7519	0.142952	G	A	3_prime_UTR_variant	MODIFIER	mRNA.TARA_ARC_108_MAG_00217_000000005451.23.1	c.*2G>A		Putative GTPase activating protein for Arf;Name=PF01412;status=T;Dbxref="InterPro:IPR001164"	4878	8334	+	0.913043	0	0	1
TARA_ARC_108_MAG_00217_000000005451	7519	0.142952	G	A	3_prime_UTR_variant	MODIFIER	mRNA.TARA_ARC_108_MAG_00217_000000005451.23.2	c.*167C>T		Coiled-coil domain-containing protein 124 /Oxs1;Name=PF06244;status=T;Dbxref="InterPro:IPR010422"	6354	8334	-	0.913043	0	0	1
TARA_ARC_108_MAG_00217_000000005481	447	0.143085	G	A	synonymous_variant	LOW	mRNA.TARA_ARC_108_MAG_00217_000000005481.10.2	c.171G>A	p.Gly57Gly	Pentatricopeptide repeat domain;Name=PF13812;status=T;Dbxref="InterPro:IPR002885"	183	4192	+	0.125	1	0.333333	1
TARA_ARC_108_MAG_00217_000000005481	447	0.143085	G	A	synonymous_variant	LOW	mRNA.TARA_ARC_108_MAG_00217_000000005481.10.2	c.171G>A	p.Gly57Gly	PPR repeat;Name=PF01535;status=T;Dbxref="InterPro:IPR002885"	183	4192	+	0.125	1	0.333333	1
TARA_ARC_108_MAG_00217_000000005481	447	0.143085	G	A	synonymous_variant	LOW	mRNA.TARA_ARC_108_MAG_00217_000000005481.10.2	c.171G>A	p.Gly57Gly	PPR repeat family;Name=PF13041;status=T;Dbxref="InterPro:IPR002885"	183	4192	+	0.125	1	0.333333	1
TARA_ARC_108_MAG_00217_000000005493	4207	0.141398	C	A	intron_variant	MODIFIER	mRNA.TARA_ARC_108_MAG_00217_000000005493.9.1	c.*726-64C>A		CobW/HypB/UreG, nucleotide-binding domain;Name=PF02492;status=T;Dbxref="InterPro:IPR003495"	2769	6569	+	0.612903	0.869565	0.214286	0
TARA_ARC_108_MAG_00217_000000005493	4207	0.141398	C	A	intron_variant	MODIFIER	mRNA.TARA_ARC_108_MAG_00217_000000005493.9.3	c.861+64G>T		CobW/HypB/UreG, nucleotide-binding domain;Name=PF02492;status=T;Dbxref="InterPro:IPR003495"	3632	6569	-	0.612903	0.869565	0.214286	0
TARA_ARC_108_MAG_00217_000000005506	2242	0.149037	A	G	synonymous_variant	LOW	mRNA.TARA_ARC_108_MAG_00217_000000005506.8.1	c.33A>G	p.Glu11Glu	Cobalamin synthesis protein cobW C-terminal domain;Name=PF07683;status=T;Dbxref="InterPro:IPR011629"	2210	3892	+	0.135593	0.9	0.24	1
TARA_ARC_108_MAG_00217_000000005506	2242	0.149037	A	G	synonymous_variant	LOW	mRNA.TARA_ARC_108_MAG_00217_000000005506.8.1	c.33A>G	p.Glu11Glu	CobW/HypB/UreG, nucleotide-binding domain;Name=PF02492;status=T;Dbxref="InterPro:IPR003495"	2210	3892	+	0.135593	0.9	0.24	1
TARA_ARC_108_MAG_00217_000000005517	2825	0.077928	T	C	splice_region_variant&intron_variant	LOW	mRNA.TARA_ARC_108_MAG_00217_000000005517.2.2	c.115-4A>G		Major Facilitator Superfamily;Name=PF07690;status=T;Dbxref="InterPro:IPR011701"	2	3035	-	0.0454545	0.923077	0.25	0
TARA_ARC_108_MAG_00217_000000005517	2829	0.0781608	G	A	splice_region_variant&intron_variant	LOW	mRNA.TARA_ARC_108_MAG_00217_000000005517.2.2	c.115-8C>T		Major Facilitator Superfamily;Name=PF07690;status=T;Dbxref="InterPro:IPR011701"	2	3035	-	0.0487805	0.923077	0.25	0
TARA_ARC_108_MAG_00217_000000005558	634	0.0959136	A	G	3_prime_UTR_variant	MODIFIER	mRNA.TARA_ARC_108_MAG_00217_000000005558.1.1	c.*1054T>C		Pyridoxal-phosphate dependent enzyme;Name=PF00291;status=T;Dbxref="InterPro:IPR001926"	1	3077	-	0.0930233	0.956522	0.210526	0.5
TARA_ARC_108_MAG_00217_000000005558	634	0.0959136	A	G	synonymous_variant	LOW	mRNA.TARA_ARC_108_MAG_00217_000000005558.1.2	c.279A>G	p.Gly93Gly	Pyridoxal-phosphate dependent enzyme;Name=PF00291;status=T;Dbxref="InterPro:IPR001926"	1	3077	+	0.0930233	0.956522	0.210526	0.5
TARA_ARC_108_MAG_00217_000000005584	5252	0.0175246	T	A	intron_variant	MODIFIER	mRNA.TARA_ARC_108_MAG_00217_000000005584.4.2	c.196-30A>T		Mono-functional DNA-alkylating methyl methanesulfonate N-term;Name=PF10433;status=T;Dbxref="InterPro:IPR018846"	302	5618	-	0.380952	0.117647	0.971429	0
TARA_ARC_108_MAG_00217_000000005584	5252	0.0175246	T	A	intron_variant	MODIFIER	mRNA.TARA_ARC_108_MAG_00217_000000005584.4.2	c.196-30A>T		CPSF A subunit region;Name=PF03178;status=T;Dbxref="InterPro:IPR004871"	302	5618	-	0.380952	0.117647	0.971429	0
TARA_ARC_108_MAG_00217_000000005616	13322	0.137987	C	A	synonymous_variant	LOW	mRNA.TARA_ARC_108_MAG_00217_000000005616.4.1	c.17532G>T	p.Val5844Val	IPT/TIG domain;Name=PF01833;status=T;Dbxref="InterPro:IPR002909"	2769	31559	-	0.190476	0.88	0.173913	0.857143
TARA_ARC_108_MAG_00217_000000005618	18048	0.13931	A	T	synonymous_variant	LOW	mRNA.TARA_ARC_108_MAG_00217_000000005618.41.3	c.2556T>A	p.Thr852Thr	FTO catalytic domain;Name=PF12933;status=T;Dbxref="InterPro:IPR024367"	13771	21132	-	0.393443	0.24	0.909091	0
TARA_ARC_108_MAG_00217_000000005618	18048	0.13931	A	T	synonymous_variant	LOW	mRNA.TARA_ARC_108_MAG_00217_000000005618.41.3	c.2556T>A	p.Thr852Thr	FTO C-terminal domain;Name=PF12934;status=T;Dbxref="InterPro:IPR024366"	13771	21132	-	0.393443	0.24	0.909091	0
TARA_ARC_108_MAG_00217_000000005644	6414	0.0840001	G	T	missense_variant	MODERATE	mRNA.TARA_ARC_108_MAG_00217_000000005644.23.1	c.190C>A	p.Leu64Ile	Intra-flagellar transport protein 57;Name=PF10498;status=T;Dbxref="InterPro:IPR019530"	5047	6603	-	0	0.166667	0.896552	0.4
TARA_ARC_108_MAG_00217_000000005742	4648	0.0763123	T	A	synonymous_variant	LOW	mRNA.TARA_ARC_108_MAG_00217_000000005742.38.1	c.18A>T	p.Gly6Gly	Diacylglycerol kinase catalytic domain;Name=PF00781;status=T;Dbxref="InterPro:IPR001206"	3545	4671	-	0.8	0.285714	1	0
TARA_ARC_108_MAG_00217_000000005752	2676	0.112775	C	T	missense_variant	MODERATE	mRNA.TARA_ARC_108_MAG_00217_000000005752.1.1	c.116G>A	p.Arg39Gln	Helitron helicase-like domain at N-terminus;Name=PF14214;status=T;Dbxref="InterPro:IPR025476"	2	2791	-	0.75	0	0.727273	0
TARA_ARC_108_MAG_00217_000000005752	2678	0.132283	C	T	synonymous_variant	LOW	mRNA.TARA_ARC_108_MAG_00217_000000005752.1.1	c.114G>A	p.Lys38Lys	Helitron helicase-like domain at N-terminus;Name=PF14214;status=T;Dbxref="InterPro:IPR025476"	2	2791	-	0.25	0	0.727273	0
TARA_ARC_108_MAG_00217_000000005752	2684	0.134609	G	A	synonymous_variant	LOW	mRNA.TARA_ARC_108_MAG_00217_000000005752.1.1	c.108C>T	p.Phe36Phe	Helitron helicase-like domain at N-terminus;Name=PF14214;status=T;Dbxref="InterPro:IPR025476"	2	2791	-	0.272727	0	0.727273	0
TARA_ARC_108_MAG_00217_000000005769	837	0.0697596	T	G	missense_variant	MODERATE	mRNA.TARA_ARC_108_MAG_00217_000000005769.1.2	c.449T>G	p.Val150Gly	STAS domain;Name=PF01740;status=T;Dbxref="InterPro:IPR002645"	270	3792	+	0	0	0.769231	0.5
TARA_ARC_108_MAG_00217_000000005769	817	0.0311447	A	T	synonymous_variant	LOW	mRNA.TARA_ARC_108_MAG_00217_000000005769.1.2	c.429A>T	p.Leu143Leu	STAS domain;Name=PF01740;status=T;Dbxref="InterPro:IPR002645"	270	3792	+	0	0	0.785714	0.8
TARA_ARC_108_MAG_00217_000000005776	1558	0.0706353	T	C	synonymous_variant	LOW	mRNA.TARA_ARC_108_MAG_00217_000000005776.7.1	c.408A>G	p.Ala136Ala	60Kd inner membrane protein;Name=PF02096;status=T;Dbxref="InterPro:IPR001708"	568	2264	-	0.12	0.3	0.969697	0
TARA_ARC_108_MAG_00217_000000005781	374	0.138998	G	T	5_prime_UTR_variant	MODIFIER	mRNA.TARA_ARC_108_MAG_00217_000000005781.1.1	c.-314G>T		Interferon-induced transmembrane protein;Name=PF04505;status=T;Dbxref="InterPro:IPR007593"	208	2719	+	0	0.117647	0.814815	0.5
TARA_ARC_108_MAG_00217_000000005781	374	0.138998	G	T	5_prime_UTR_variant	MODIFIER	mRNA.TARA_ARC_108_MAG_00217_000000005781.1.1	c.-314G>T		WW domain;Name=PF00397;status=T;Dbxref="InterPro:IPR001202"	208	2719	+	0	0.117647	0.814815	0.5
TARA_ARC_108_MAG_00217_000000005781	374	0.138998	G	T	5_prime_UTR_variant	MODIFIER	mRNA.TARA_ARC_108_MAG_00217_000000005781.1.1	c.-314G>T		2Fe-2S iron-sulfur cluster binding domain;Name=PF00111;status=T;Dbxref="InterPro:IPR001041"	208	2719	+	0	0.117647	0.814815	0.5
TARA_ARC_108_MAG_00217_000000005789	2313	0.149813	T	C	missense_variant	MODERATE	mRNA.TARA_ARC_108_MAG_00217_000000005789.1.3	c.3546A>G	p.Ile1182Met	FANCL C-terminal domain;Name=PF11793;status=T;Dbxref="InterPro:IPR026850"	1	6094	-	0.925926	0	0.666667	0
TARA_ARC_108_MAG_00217_000000005843	1079	0.0421532	C	A	synonymous_variant	LOW	mRNA.TARA_ARC_108_MAG_00217_000000005843.1.2	c.1014G>T	p.Leu338Leu	Protein phosphatase 2A regulatory B subunit (B56 family);Name=PF01603;status=T;Dbxref="InterPro:IPR002554"	521	3796	-	0	0.285714	1	1
TARA_ARC_108_MAG_00217_000000005872	3083	0.110891	C	A	intron_variant	MODIFIER	mRNA.TARA_ARC_108_MAG_00217_000000005872.16.4	c.27-51G>T		BspA type Leucine rich repeat region (6 copies);Name=PF13306;status=T;Dbxref="InterPro:IPR026906"	2147	3269	-	0.109589	0.956522	0.230769	0.4
TARA_ARC_108_MAG_00217_000000005914	302	0.0684038	T	G	missense_variant	MODERATE	mRNA.TARA_ARC_108_MAG_00217_000000005914.2.1	c.949A>C	p.Ile317Leu	Tetratricopeptide repeat;Name=PF13424;status=T	81	1250	-	0.666667	0.125	0.941176	0.444444
TARA_ARC_108_MAG_00217_000000005916	1618	0.145329	A	G	synonymous_variant	LOW	mRNA.TARA_ARC_108_MAG_00217_000000005916.5.1	c.831T>C	p.Asp277Asp	Las1-like;Name=PF04031;status=T;Dbxref="InterPro:IPR007174"	361	2448	-	0.31746	0.923077	0.294118	0
TARA_ARC_108_MAG_00217_000000005924	4169	0.0190375	T	C	3_prime_UTR_variant	MODIFIER	mRNA.TARA_ARC_108_MAG_00217_000000005924.1.5	c.*1748T>C		Transmembrane amino acid transporter protein;Name=PF01490;status=T;Dbxref="InterPro:IPR013057"	382	4451	+	0.1	1	0.133333	0.333333
TARA_ARC_108_MAG_00217_000000005924	4169	0.0190375	T	C	3_prime_UTR_variant	MODIFIER	mRNA.TARA_ARC_108_MAG_00217_000000005924.1.5	c.*1748T>C		DnaJ domain;Name=PF00226;status=T;Dbxref="InterPro:IPR001623"	382	4451	+	0.1	1	0.133333	0.333333
TARA_ARC_108_MAG_00217_000000005924	4169	0.0190375	T	C	3_prime_UTR_variant	MODIFIER	mRNA.TARA_ARC_108_MAG_00217_000000005924.1.5	c.*1748T>C		X-domain of DnaJ-containing;Name=PF14308;status=T;Dbxref="InterPro:IPR026894"	382	4451	+	0.1	1	0.133333	0.333333
TARA_ARC_108_MAG_00217_000000005924	4169	0.0190375	T	C	missense_variant	MODERATE	mRNA.TARA_ARC_108_MAG_00217_000000005924.1.2	c.179A>G	p.Asp60Gly	Transmembrane amino acid transporter protein;Name=PF01490;status=T;Dbxref="InterPro:IPR013057"	319	4451	-	0.1	1	0.133333	0.333333
TARA_ARC_108_MAG_00217_000000005924	4169	0.0190375	T	C	missense_variant	MODERATE	mRNA.TARA_ARC_108_MAG_00217_000000005924.1.2	c.179A>G	p.Asp60Gly	DnaJ domain;Name=PF00226;status=T;Dbxref="InterPro:IPR001623"	319	4451	-	0.1	1	0.133333	0.333333
TARA_ARC_108_MAG_00217_000000005924	4169	0.0190375	T	C	missense_variant	MODERATE	mRNA.TARA_ARC_108_MAG_00217_000000005924.1.2	c.179A>G	p.Asp60Gly	X-domain of DnaJ-containing;Name=PF14308;status=T;Dbxref="InterPro:IPR026894"	319	4451	-	0.1	1	0.133333	0.333333
TARA_ARC_108_MAG_00217_000000005935	79	0.0226849	A	G	missense_variant	MODERATE	mRNA.TARA_ARC_108_MAG_00217_000000005935.1.1	c.37A>G	p.Met13Val	PT repeat;Name=PF04886;status=T;Dbxref="InterPro:IPR006970"	1	297	+	1	1	0.181818	1
TARA_ARC_108_MAG_00217_000000005935	80	0.0226849	T	A	missense_variant	MODERATE	mRNA.TARA_ARC_108_MAG_00217_000000005935.1.1	c.38T>A	p.Met13Lys	PT repeat;Name=PF04886;status=T;Dbxref="InterPro:IPR006970"	1	297	+	1	1	0.181818	1
TARA_ARC_108_MAG_00217_000000005935	81	0.0233746	G	A	missense_variant	MODERATE	mRNA.TARA_ARC_108_MAG_00217_000000005935.1.1	c.39G>A	p.Met13Ile	PT repeat;Name=PF04886;status=T;Dbxref="InterPro:IPR006970"	1	297	+	0.97561	1	0.181818	1
TARA_ARC_108_MAG_00217_000000005935	88	0.0226849	G	C	missense_variant	MODERATE	mRNA.TARA_ARC_108_MAG_00217_000000005935.1.1	c.46G>C	p.Asp16His	PT repeat;Name=PF04886;status=T;Dbxref="InterPro:IPR006970"	1	297	+	1	1	0.181818	1
TARA_ARC_108_MAG_00217_000000005935	90	0.0226849	T	G	missense_variant	MODERATE	mRNA.TARA_ARC_108_MAG_00217_000000005935.1.1	c.48T>G	p.Asp16Glu	PT repeat;Name=PF04886;status=T;Dbxref="InterPro:IPR006970"	1	297	+	1	1	0.181818	1
TARA_ARC_108_MAG_00217_000000005935	63	0.00147208	T	C	synonymous_variant	LOW	mRNA.TARA_ARC_108_MAG_00217_000000005935.1.1	c.21T>C	p.Ser7Ser	PT repeat;Name=PF04886;status=T;Dbxref="InterPro:IPR006970"	1	297	+	0.918919	1	0	1
TARA_ARC_108_MAG_00217_000000005935	84	0.0226849	G	T	synonymous_variant	LOW	mRNA.TARA_ARC_108_MAG_00217_000000005935.1.1	c.42G>T	p.Pro14Pro	PT repeat;Name=PF04886;status=T;Dbxref="InterPro:IPR006970"	1	297	+	1	1	0.181818	1
TARA_ARC_108_MAG_00217_000000005936	2146	0.137795	G	A	missense_variant	MODERATE	mRNA.TARA_ARC_108_MAG_00217_000000005936.1.1	c.179G>A	p.Ser60Asn	Ribosomal protein L11, N-terminal domain;Name=PF03946;status=T;Dbxref="InterPro:IPR020784"	1884	2544	+	0.2	0.105263	0.8	0
TARA_ARC_108_MAG_00217_000000005936	2146	0.137795	G	A	missense_variant	MODERATE	mRNA.TARA_ARC_108_MAG_00217_000000005936.1.1	c.179G>A	p.Ser60Asn	Ribosomal protein L11, RNA binding domain;Name=PF00298;status=T;Dbxref="InterPro:IPR020783"	1884	2544	+	0.2	0.105263	0.8	0
TARA_ARC_108_MAG_00217_000000005939	2439	0.03407	C	T	stop_gained	HIGH	mRNA.TARA_ARC_108_MAG_00217_000000005939.1.1	c.287G>A	p.Trp96*	Reverse transcriptase (RNA-dependent DNA polymerase);Name=PF07727;status=T;Dbxref="InterPro:IPR013103"	2	4262	-	0	0	0.8	0
TARA_ARC_108_MAG_00217_000000005939	2439	0.03407	C	T	stop_gained	HIGH	mRNA.TARA_ARC_108_MAG_00217_000000005939.1.1	c.287G>A	p.Trp96*	Zinc knuckle;Name=PF00098;status=T;Dbxref="InterPro:IPR001878"	2	4262	-	0	0	0.8	0
TARA_ARC_108_MAG_00217_000000005939	2432	0.03407	C	T	synonymous_variant	LOW	mRNA.TARA_ARC_108_MAG_00217_000000005939.1.1	c.294G>A	p.Glu98Glu	Reverse transcriptase (RNA-dependent DNA polymerase);Name=PF07727;status=T;Dbxref="InterPro:IPR013103"	2	4262	-	0	0	0.8	0
TARA_ARC_108_MAG_00217_000000005939	2432	0.03407	C	T	synonymous_variant	LOW	mRNA.TARA_ARC_108_MAG_00217_000000005939.1.1	c.294G>A	p.Glu98Glu	Zinc knuckle;Name=PF00098;status=T;Dbxref="InterPro:IPR001878"	2	4262	-	0	0	0.8	0
TARA_ARC_108_MAG_00217_000000005939	2441	0.03407	G	T	synonymous_variant	LOW	mRNA.TARA_ARC_108_MAG_00217_000000005939.1.1	c.285C>A	p.Ile95Ile	Reverse transcriptase (RNA-dependent DNA polymerase);Name=PF07727;status=T;Dbxref="InterPro:IPR013103"	2	4262	-	0	0	0.8	0
TARA_ARC_108_MAG_00217_000000005939	2441	0.03407	G	T	synonymous_variant	LOW	mRNA.TARA_ARC_108_MAG_00217_000000005939.1.1	c.285C>A	p.Ile95Ile	Zinc knuckle;Name=PF00098;status=T;Dbxref="InterPro:IPR001878"	2	4262	-	0	0	0.8	0
TARA_ARC_108_MAG_00217_000000005949	2684	0.0411996	G	A	3_prime_UTR_variant	MODIFIER	mRNA.TARA_ARC_108_MAG_00217_000000005949.1.6	c.*107G>A		ABC transporter;Name=PF00005;status=T;Dbxref="InterPro:IPR003439"	1	2789	+	0	0.333333	1	0
TARA_ARC_108_MAG_00217_000000005949	2684	0.0411996	G	A	3_prime_UTR_variant	MODIFIER	mRNA.TARA_ARC_108_MAG_00217_000000005949.1.6	c.*107G>A		Possible Fer4-like domain in RNase L inhibitor, RLI;Name=PF04068;status=T;Dbxref="InterPro:IPR007209"	1	2789	+	0	0.333333	1	0
TARA_ARC_108_MAG_00217_000000005955	1851	0.133193	G	A	intron_variant	MODIFIER	mRNA.TARA_ARC_108_MAG_00217_000000005955.1.5	c.1555-32G>A		DNA-dependent RNA polymerase;Name=PF00940;status=T;Dbxref="InterPro:IPR002092"	250	3906	+	0.892857	0.275862	0.9375	0
TARA_ARC_108_MAG_00217_000000005955	1851	0.133193	G	A	intron_variant	MODIFIER	mRNA.TARA_ARC_108_MAG_00217_000000005955.1.5	c.1555-32G>A		DNA-directed RNA polymerase N-terminal;Name=PF14700;status=T;Dbxref="InterPro:IPR029262"	250	3906	+	0.892857	0.275862	0.9375	0
TARA_ARC_108_MAG_00217_000000005983	902	0.0827977	C	A	synonymous_variant	LOW	mRNA.TARA_ARC_108_MAG_00217_000000005983.3.2	c.942G>T	p.Ala314Ala	Cation efflux family;Name=PF01545;status=T;Dbxref="InterPro:IPR002524"	546	2012	-	0.645161	0.909091	0.129032	0.5
TARA_ARC_108_MAG_00217_000000005983	902	0.0827977	C	T	synonymous_variant	LOW	mRNA.TARA_ARC_108_MAG_00217_000000005983.3.2	c.942G>A	p.Ala314Ala	Cation efflux family;Name=PF01545;status=T;Dbxref="InterPro:IPR002524"	546	2012	-	0.645161	0.909091	0.129032	0.5
TARA_ARC_108_MAG_00217_000000006053	2781	0.141374	C	T	missense_variant	MODERATE	mRNA.TARA_ARC_108_MAG_00217_000000006053.13.1	c.169G>A	p.Gly57Ser	WW domain;Name=PF00397;status=T;Dbxref="InterPro:IPR001202"	1495	2949	-	0	0.928571	0.242424	0.4
TARA_ARC_108_MAG_00217_000000006063	2013	0.143876	T	A	synonymous_variant	LOW	mRNA.TARA_ARC_108_MAG_00217_000000006063.1.2	c.762A>T	p.Gly254Gly	ABC1 atypical kinase-like domain;Name=PF03109;status=T;Dbxref="InterPro:IPR004147"	75	2889	-	0.0634921	0.16	0.857143	0.5
TARA_ARC_108_MAG_00217_000000006100	385	0.0975562	G	T	3_prime_UTR_variant	MODIFIER	mRNA.TARA_ARC_108_MAG_00217_000000006100.1.2	c.*352C>A		Protein kinase domain;Name=PF00069;status=T;Dbxref="InterPro:IPR000719"	218	2447	-	0.709677	0.235294	1	0.285714
TARA_ARC_108_MAG_00217_000000006116	409	0.0254539	C	T	synonymous_variant	LOW	mRNA.TARA_ARC_108_MAG_00217_000000006116.1.1	c.408C>T	p.Pro136Pro	KAP family P-loop domain;Name=PF07693;status=T;Dbxref="InterPro:IPR011646"	2	2734	+	0.322581	0.833333	0	0
TARA_ARC_108_MAG_00217_000000006128	1021	0.11016	C	T	missense_variant	MODERATE	mRNA.TARA_ARC_108_MAG_00217_000000006128.1.1	c.1390G>A	p.Ala464Thr	Proteasome subunit;Name=PF00227;status=T;Dbxref="InterPro:IPR001353"	828	2551	-	0	0.8	0.0625	0.571429
TARA_ARC_108_MAG_00217_000000006152	393	0.12288	G	T	missense_variant	MODERATE	mRNA.TARA_ARC_108_MAG_00217_000000006152.1.1	c.303G>T	p.Gln101His	Spinocerebellar ataxia type 10 protein domain;Name=PF09759;status=T;Dbxref="InterPro:IPR019156"	91	1824	+	0	0.947368	0.375	0
TARA_ARC_108_MAG_00217_000000006155	600	0.138218	T	A	synonymous_variant	LOW	mRNA.TARA_ARC_108_MAG_00217_000000006155.1.1	c.153A>T	p.Arg51Arg	Reverse transcriptase (RNA-dependent DNA polymerase);Name=PF00078;status=T;Dbxref="InterPro:IPR000477"	90	755	-	0	0.352941	1	0.666667
TARA_ARC_108_MAG_00217_000000006174	1679	0.0243136	C	T	synonymous_variant	LOW	mRNA.TARA_ARC_108_MAG_00217_000000006174.1.1	c.672C>T	p.Asn224Asn	CCAAT-binding transcription factor (CBF-B/NF-YA) subunit B;Name=PF02045;status=T;Dbxref="InterPro:IPR001289"	1	2267	+	0.166667	0.117647	0.909091	1

## Sheet: S7F|SOC_37_functions
S7F Table. Loci under selection in SOC_37 populations and located within a gene sequence with an associated PFAM domain. D: deep-chlorophyll maximum; S: surface.
contig	pos	qval	ref	alt	type	effect	gene_annotation	nuc_nomenclature	prot_nomenclature	PFAM_ID	PFAM_Start	PFAM_Stop	Direction_sequence	TARA_173S	TARA_173D	TARA_180D	TARA_194D	TARA_201D
TARA_SOC_28_MAG_00037_000000000018	1525	0.0597561	C	T	synonymous_variant	LOW	mRNA.TARA_SOC_28_MAG_00037_000000000018.10.1	c.582G>A	p.Gln194Gln	Bromodomain;Name=PF00439;status=T;Dbxref="InterPro:IPR001487" ;	970	2106	-	0.222222	0.914286	0.123457	0.0727273	0.933333
TARA_SOC_28_MAG_00037_000000000018	1792	0.110858	T	C	synonymous_variant	LOW	mRNA.TARA_SOC_28_MAG_00037_000000000018.10.1	c.315A>G	p.Gln105Gln	Bromodomain;Name=PF00439;status=T;Dbxref="InterPro:IPR001487" ;	970	2106	-	0.4	0.816901	0.0652174	0	0.774194
TARA_SOC_28_MAG_00037_000000000083	5325	0.0522037	C	A	3_prime_UTR_variant	MODIFIER	mRNA.TARA_SOC_28_MAG_00037_000000000083.3.1	c.*229C>A		Tetratricopeptide repeat;Name=PF13424;status=T ;	801	5353	+	1	0.0666667	0.105263	0.24	1
TARA_SOC_28_MAG_00037_000000000088	7685	0.0586886	C	T	synonymous_variant	LOW	mRNA.TARA_SOC_28_MAG_00037_000000000088.36.1	c.1014C>T	p.Phe338Phe	U3 small nucleolar RNA-associated protein 6;Name=PF08640;status=T;Dbxref="InterPro:IPR013949	6597	8773	+	0	0.571429	0.0963855	0	1
TARA_SOC_28_MAG_00037_000000000094	4116	0.0772296	C	A	3_prime_UTR_variant	MODIFIER	mRNA.TARA_SOC_28_MAG_00037_000000000094.7.1	c.*13C>A		ATPase family associated with various cellular activities (AAA);Name=PF00004;status=T;Dbxref="InterPro:IPR003959	1743	4446	+	0	0.979592	0.611111	0.0740741	1
TARA_SOC_28_MAG_00037_000000000119	2270	0.120143	G	C	missense_variant	MODERATE	mRNA.TARA_SOC_28_MAG_00037_000000000119.10.1	c.385G>C	p.Glu129Gln	Ankyrin repeats (3 copies);Name=PF12796;status=T;Dbxref="InterPro:IPR002110" ;	1811	3602	+	0.666667	0.518519	0.117647	0.0333333	0.857143
TARA_SOC_28_MAG_00037_000000000126	239	0.140769	T	A	synonymous_variant	LOW	mRNA.TARA_SOC_28_MAG_00037_000000000126.2.1	c.1728A>T	p.Gly576Gly	Microtubule associated protein (MAP65/ASE1 family);Name=PF03999;status=T ;	83	2069	-	1	0.454545	0.903226	0.705882	0
TARA_SOC_28_MAG_00037_000000000130	205	0.0889433	T	C	5_prime_UTR_variant	MODIFIER	mRNA.TARA_SOC_28_MAG_00037_000000000130.1.1	c.-334T>C		Bromodomain extra-terminal - transcription regulation;Name=PF17035;status=T;Dbxref="InterPro:IPR027353" ;	38	4386	+	0	0.526316	0.8	0.923077	0.181818
TARA_SOC_28_MAG_00037_000000000130	205	0.0889433	T	C	5_prime_UTR_variant	MODIFIER	mRNA.TARA_SOC_28_MAG_00037_000000000130.1.1	c.-334T>C		Bromodomain;Name=PF00439;status=T;Dbxref="InterPro:IPR001487" ;	38	4386	+	0	0.526316	0.8	0.923077	0.181818
TARA_SOC_28_MAG_00037_000000000141	5236	0.0772296	A	G	3_prime_UTR_variant	MODIFIER	mRNA.TARA_SOC_28_MAG_00037_000000000141.13.2	c.*336T>C		Sugar efflux transporter for intercellular exchange;Name=PF03083;status=T;Dbxref="InterPro:IPR004316" ;	2571	6712	-	0	0.711864	0	0.0606061	0.888889
TARA_SOC_28_MAG_00037_000000000141	6893	0.128893	T	G	3_prime_UTR_variant	MODIFIER	mRNA.TARA_SOC_28_MAG_00037_000000000141.13.5	c.*172A>C		Sugar efflux transporter for intercellular exchange;Name=PF03083;status=T;Dbxref="InterPro:IPR004316" ;	2571	10109	-	0	0.575342	0.02	0	0.8
TARA_SOC_28_MAG_00037_000000000141	2653	0.106897	G	A	3_prime_UTR_variant	MODIFIER	mRNA.TARA_SOC_28_MAG_00037_000000000141.13.2	c.*2609C>T		Sugar efflux transporter for intercellular exchange;Name=PF03083;status=T;Dbxref="InterPro:IPR004316" ;	2571	6712	-	0.333333	0.776119	0.44898	0	1
TARA_SOC_28_MAG_00037_000000000141	4719	0.123797	T	C	3_prime_UTR_variant	MODIFIER	mRNA.TARA_SOC_28_MAG_00037_000000000141.13.2	c.*853A>G		Sugar efflux transporter for intercellular exchange;Name=PF03083;status=T;Dbxref="InterPro:IPR004316" ;	2571	6712	-	0	0.419355	0	0.0333333	0.88
TARA_SOC_28_MAG_00037_000000000141	5236	0.0772296	A	G	3_prime_UTR_variant	MODIFIER	mRNA.TARA_SOC_28_MAG_00037_000000000141.13.5	c.*1829T>C		Sugar efflux transporter for intercellular exchange;Name=PF03083;status=T;Dbxref="InterPro:IPR004316" ;	2571	10109	-	0	0.711864	0	0.0606061	0.888889
TARA_SOC_28_MAG_00037_000000000141	5635	0.116049	T	G	3_prime_UTR_variant	MODIFIER	mRNA.TARA_SOC_28_MAG_00037_000000000141.13.5	c.*1430A>C		Sugar efflux transporter for intercellular exchange;Name=PF03083;status=T;Dbxref="InterPro:IPR004316" ;	2571	10109	-	0.333333	0.793651	0	0.0465116	0.782609
TARA_SOC_28_MAG_00037_000000000141	6893	0.128893	T	G	3_prime_UTR_variant	MODIFIER	mRNA.TARA_SOC_28_MAG_00037_000000000141.13.1	c.*1685T>G		Sugar efflux transporter for intercellular exchange;Name=PF03083;status=T;Dbxref="InterPro:IPR004316" ;	2578	10058	+	0	0.575342	0.02	0	0.8
TARA_SOC_28_MAG_00037_000000000141	8011	0.0522037	G	A	3_prime_UTR_variant	MODIFIER	mRNA.TARA_SOC_28_MAG_00037_000000000141.13.1	c.*2721G>A		Sugar efflux transporter for intercellular exchange;Name=PF03083;status=T;Dbxref="InterPro:IPR004316" ;	2578	10058	+	0	0.567901	0	0	1
TARA_SOC_28_MAG_00037_000000000141	8727	0.0522037	C	T	3_prime_UTR_variant	MODIFIER	mRNA.TARA_SOC_28_MAG_00037_000000000141.13.1	c.*3437C>T		Sugar efflux transporter for intercellular exchange;Name=PF03083;status=T;Dbxref="InterPro:IPR004316" ;	2578	10058	+	0	0.676471	0	0	0.947368
TARA_SOC_28_MAG_00037_000000000141	9893	0.094425	C	A	3_prime_UTR_variant	MODIFIER	mRNA.TARA_SOC_28_MAG_00037_000000000141.13.1	c.*4603C>A		Sugar efflux transporter for intercellular exchange;Name=PF03083;status=T;Dbxref="InterPro:IPR004316" ;	2578	10058	+	0	0.222222	0	0.0571429	1
TARA_SOC_28_MAG_00037_000000000141	9925	0.0905832	T	G	3_prime_UTR_variant	MODIFIER	mRNA.TARA_SOC_28_MAG_00037_000000000141.13.1	c.*4635T>G		Sugar efflux transporter for intercellular exchange;Name=PF03083;status=T;Dbxref="InterPro:IPR004316" ;	2578	10058	+	0	0.4	0	0	0.933333
TARA_SOC_28_MAG_00037_000000000141	2653	0.106897	G	A	3_prime_UTR_variant	MODIFIER	mRNA.TARA_SOC_28_MAG_00037_000000000141.13.5	c.*4102C>T		Sugar efflux transporter for intercellular exchange;Name=PF03083;status=T;Dbxref="InterPro:IPR004316" ;	2571	10109	-	0.333333	0.776119	0.44898	0	1
TARA_SOC_28_MAG_00037_000000000141	4719	0.123797	T	C	3_prime_UTR_variant	MODIFIER	mRNA.TARA_SOC_28_MAG_00037_000000000141.13.5	c.*2346A>G		Sugar efflux transporter for intercellular exchange;Name=PF03083;status=T;Dbxref="InterPro:IPR004316" ;	2571	10109	-	0	0.419355	0	0.0333333	0.88
TARA_SOC_28_MAG_00037_000000000141	5236	0.0772296	A	G	3_prime_UTR_variant	MODIFIER	mRNA.TARA_SOC_28_MAG_00037_000000000141.13.1	c.*28A>G		Sugar efflux transporter for intercellular exchange;Name=PF03083;status=T;Dbxref="InterPro:IPR004316" ;	2578	10058	+	0	0.711864	0	0.0606061	0.888889
TARA_SOC_28_MAG_00037_000000000141	5635	0.116049	T	G	3_prime_UTR_variant	MODIFIER	mRNA.TARA_SOC_28_MAG_00037_000000000141.13.1	c.*427T>G		Sugar efflux transporter for intercellular exchange;Name=PF03083;status=T;Dbxref="InterPro:IPR004316" ;	2578	10058	+	0.333333	0.793651	0	0.0465116	0.782609
TARA_SOC_28_MAG_00037_000000000141	9893	0.094425	C	A	5_prime_UTR_variant	MODIFIER	mRNA.TARA_SOC_28_MAG_00037_000000000141.13.5	c.-607G>T		Sugar efflux transporter for intercellular exchange;Name=PF03083;status=T;Dbxref="InterPro:IPR004316" ;	2571	10109	-	0	0.222222	0	0.0571429	1
TARA_SOC_28_MAG_00037_000000000141	9925	0.0905832	T	G	5_prime_UTR_variant	MODIFIER	mRNA.TARA_SOC_28_MAG_00037_000000000141.13.5	c.-639A>C		Sugar efflux transporter for intercellular exchange;Name=PF03083;status=T;Dbxref="InterPro:IPR004316" ;	2571	10109	-	0	0.4	0	0	0.933333
TARA_SOC_28_MAG_00037_000000000141	2653	0.106897	G	A	missense_variant	MODERATE	mRNA.TARA_SOC_28_MAG_00037_000000000141.13.1	c.14G>A	p.Cys5Tyr	Sugar efflux transporter for intercellular exchange;Name=PF03083;status=T;Dbxref="InterPro:IPR004316" ;	2578	10058	+	0.333333	0.776119	0.44898	0	1
TARA_SOC_28_MAG_00037_000000000141	8727	0.0522037	C	T	missense_variant	MODERATE	mRNA.TARA_SOC_28_MAG_00037_000000000141.13.5	c.560G>A	p.Ser187Asn	Sugar efflux transporter for intercellular exchange;Name=PF03083;status=T;Dbxref="InterPro:IPR004316" ;	2571	10109	-	0	0.676471	0	0	0.947368
TARA_SOC_28_MAG_00037_000000000141	4719	0.123797	T	C	synonymous_variant	LOW	mRNA.TARA_SOC_28_MAG_00037_000000000141.13.1	c.1770T>C	p.Phe590Phe	Sugar efflux transporter for intercellular exchange;Name=PF03083;status=T;Dbxref="InterPro:IPR004316" ;	2578	10058	+	0	0.419355	0	0.0333333	0.88
TARA_SOC_28_MAG_00037_000000000141	5635	0.116049	T	G	synonymous_variant	LOW	mRNA.TARA_SOC_28_MAG_00037_000000000141.13.2	c.921A>C	p.Thr307Thr	Sugar efflux transporter for intercellular exchange;Name=PF03083;status=T;Dbxref="InterPro:IPR004316" ;	2571	6712	-	0.333333	0.793651	0	0.0465116	0.782609
TARA_SOC_28_MAG_00037_000000000141	8011	0.0522037	G	A	synonymous_variant	LOW	mRNA.TARA_SOC_28_MAG_00037_000000000141.13.5	c.1167C>T	p.Asp389Asp	Sugar efflux transporter for intercellular exchange;Name=PF03083;status=T;Dbxref="InterPro:IPR004316" ;	2571	10109	-	0	0.567901	0	0	1
TARA_SOC_28_MAG_00037_000000000150	65	0.109711	T	C	missense_variant	MODERATE	mRNA.TARA_SOC_28_MAG_00037_000000000150.2.1	c.868A>G	p.Lys290Glu	Helicase associated domain;Name=PF03457;status=T;Dbxref="InterPro:IPR005114" ;	24	2660	-	0.8	0.428571	0.947368	0.75	0
TARA_SOC_28_MAG_00037_000000000150	65	0.109711	T	C	missense_variant	MODERATE	mRNA.TARA_SOC_28_MAG_00037_000000000150.2.1	c.868A>G	p.Lys290Glu	Zinc finger ; C3HC4 type (RING finger);Name=PF13923;status=T	24	2660	-	0.8	0.428571	0.947368	0.75	0
TARA_SOC_28_MAG_00037_000000000161	27589	0.134833	G	A	3_prime_UTR_variant	MODIFIER	mRNA.TARA_SOC_28_MAG_00037_000000000161.109.1	c.*2608G>A		Carbamoyl-phosphate synthase L chain ; ATP binding domain;Name=PF02786;status=T;Dbxref="InterPro:IPR005479"	19861	28477	+	1	0.921053	0.44	0.0740741	0.869565
TARA_SOC_28_MAG_00037_000000000161	27589	0.134833	G	A	5_prime_UTR_variant	MODIFIER	mRNA.TARA_SOC_28_MAG_00037_000000000161.109.4	c.-896C>T		Carbamoyl-phosphate synthase L chain ; ATP binding domain;Name=PF02786;status=T;Dbxref="InterPro:IPR005479"	19856	28477	-	1	0.921053	0.44	0.0740741	0.869565
TARA_SOC_28_MAG_00037_000000000161	27589	0.134833	G	A	3_prime_UTR_variant	MODIFIER	mRNA.TARA_SOC_28_MAG_00037_000000000161.109.1	c.*2608G>A		Carbamoyl-phosphate synthase small chain ; CPSase domain;Name=PF00988;status=T;Dbxref="InterPro:IPR002474"	19861	28477	+	1	0.921053	0.44	0.0740741	0.869565
TARA_SOC_28_MAG_00037_000000000161	27589	0.134833	G	A	5_prime_UTR_variant	MODIFIER	mRNA.TARA_SOC_28_MAG_00037_000000000161.109.4	c.-896C>T		Carbamoyl-phosphate synthase small chain ; CPSase domain;Name=PF00988;status=T;Dbxref="InterPro:IPR002474"	19856	28477	-	1	0.921053	0.44	0.0740741	0.869565
TARA_SOC_28_MAG_00037_000000000161	27589	0.134833	G	A	3_prime_UTR_variant	MODIFIER	mRNA.TARA_SOC_28_MAG_00037_000000000161.109.1	c.*2608G>A		Carbamoyl-phosphate synthetase large chain ; oligomerisation domain;Name=PF02787;status=T;Dbxref="InterPro:IPR005480"	19861	28477	+	1	0.921053	0.44	0.0740741	0.869565
TARA_SOC_28_MAG_00037_000000000161	27589	0.134833	G	A	5_prime_UTR_variant	MODIFIER	mRNA.TARA_SOC_28_MAG_00037_000000000161.109.4	c.-896C>T		Carbamoyl-phosphate synthetase large chain ; oligomerisation domain;Name=PF02787;status=T;Dbxref="InterPro:IPR005480"	19856	28477	-	1	0.921053	0.44	0.0740741	0.869565
TARA_SOC_28_MAG_00037_000000000161	27589	0.134833	G	A	3_prime_UTR_variant	MODIFIER	mRNA.TARA_SOC_28_MAG_00037_000000000161.109.1	c.*2608G>A		Glutamine amidotransferase class-I;Name=PF00117;status=T;Dbxref="InterPro:IPR017926" ;	19861	28477	+	1	0.921053	0.44	0.0740741	0.869565
TARA_SOC_28_MAG_00037_000000000161	27589	0.134833	G	A	5_prime_UTR_variant	MODIFIER	mRNA.TARA_SOC_28_MAG_00037_000000000161.109.4	c.-896C>T		Glutamine amidotransferase class-I;Name=PF00117;status=T;Dbxref="InterPro:IPR017926" ;	19856	28477	-	1	0.921053	0.44	0.0740741	0.869565
TARA_SOC_28_MAG_00037_000000000161	27589	0.134833	G	A	3_prime_UTR_variant	MODIFIER	mRNA.TARA_SOC_28_MAG_00037_000000000161.109.1	c.*2608G>A		MGS-like domain;Name=PF02142;status=T;Dbxref="InterPro:IPR011607" ;	19861	28477	+	1	0.921053	0.44	0.0740741	0.869565
TARA_SOC_28_MAG_00037_000000000161	27589	0.134833	G	A	5_prime_UTR_variant	MODIFIER	mRNA.TARA_SOC_28_MAG_00037_000000000161.109.4	c.-896C>T		MGS-like domain;Name=PF02142;status=T;Dbxref="InterPro:IPR011607" ;	19856	28477	-	1	0.921053	0.44	0.0740741	0.869565
TARA_SOC_28_MAG_00037_000000000164	13231	0.133857	G	T	5_prime_UTR_variant	MODIFIER	mRNA.TARA_SOC_28_MAG_00037_000000000164.63.3	c.-2059C>A		EamA-like transporter family;Name=PF00892;status=T;Dbxref="InterPro:IPR000620	5893	13341	-	0	0.901408	0.29703	0.157895	0.875
TARA_SOC_28_MAG_00037_000000000164	13232	0.133857	A	T	5_prime_UTR_variant	MODIFIER	mRNA.TARA_SOC_28_MAG_00037_000000000164.63.3	c.-2060T>A		EamA-like transporter family;Name=PF00892;status=T;Dbxref="InterPro:IPR000620	5893	13341	-	0	0.901408	0.29703	0.157895	0.875
TARA_SOC_28_MAG_00037_000000000179	8763	0.103877	C	T	3_prime_UTR_variant	MODIFIER	mRNA.TARA_SOC_28_MAG_00037_000000000179.69.2	c.*1587G>A		Tesmin/TSO1-like CXC domain ; cysteine-rich domain;Name=PF03638;status=T;Dbxref="InterPro:IPR005172"	8059	16268	-	1	1	0.637363	0	0.928571
TARA_SOC_28_MAG_00037_000000000179	10686	0.110858	G	C	3_prime_UTR_variant	MODIFIER	mRNA.TARA_SOC_28_MAG_00037_000000000179.62.2	c.*953G>C		Tesmin/TSO1-like CXC domain ; cysteine-rich domain;Name=PF03638;status=T;Dbxref="InterPro:IPR005172"	8252	12098	+	0	0.985915	0.602151	0	0.8
TARA_SOC_28_MAG_00037_000000000179	10686	0.110858	G	C	synonymous_variant	LOW	mRNA.TARA_SOC_28_MAG_00037_000000000179.69.2	c.2499C>G	p.Pro833Pro	Tesmin/TSO1-like CXC domain ; cysteine-rich domain;Name=PF03638;status=T;Dbxref="InterPro:IPR005172"	8059	16268	-	0	0.985915	0.602151	0	0.8
TARA_SOC_28_MAG_00037_000000000191	7891	0.116049	A	G	3_prime_UTR_variant	MODIFIER	mRNA.TARA_SOC_28_MAG_00037_000000000191.40.1	c.*1092A>G		Histidine phosphatase superfamily (branch 1);Name=PF00300;status=T;Dbxref="InterPro:IPR013078" ;	6239	9165	+	0.222222	0.941176	0.309524	0	0.8
TARA_SOC_28_MAG_00037_000000000191	7891	0.116049	A	G	missense_variant	MODERATE	mRNA.TARA_SOC_28_MAG_00037_000000000191.43.1	c.896T>C	p.Ile299Thr	Histidine phosphatase superfamily (branch 1);Name=PF00300;status=T;Dbxref="InterPro:IPR013078" ;	6186	9169	-	0.222222	0.941176	0.309524	0	0.8
TARA_SOC_28_MAG_00037_000000000194	4754	0.133049	T	C	synonymous_variant	LOW	mRNA.TARA_SOC_28_MAG_00037_000000000194.8.1	c.2988T>C	p.Ala996Ala	BP28CT (NUC211) domain;Name=PF08146;status=T;Dbxref="InterPro:IPR012954" ;	1671	9212	+	0.857143	0.0779221	0.408602	0.04	0.962963
TARA_SOC_28_MAG_00037_000000000197	7859	0.0654285	C	T	3_prime_UTR_variant	MODIFIER	mRNA.TARA_SOC_28_MAG_00037_000000000197.30.1	c.*670C>T		Semialdehyde dehydrogenase, NAD binding domain;Name=PF01118;status=T;Dbxref="InterPro:IPR000534	5761	7862	+	0	0.979592	0.0941176	0	0.758621
TARA_SOC_28_MAG_00037_000000000197	7860	0.0729101	A	G	3_prime_UTR_variant	MODIFIER	mRNA.TARA_SOC_28_MAG_00037_000000000197.30.1	c.*671A>G		Semialdehyde dehydrogenase, NAD binding domain;Name=PF01118;status=T;Dbxref="InterPro:IPR000534	5761	7862	+	0	0.979592	0.0930233	0	0.740741
TARA_SOC_28_MAG_00037_000000000197	7859	0.0654285	C	T	5_prime_UTR_variant	MODIFIER	mRNA.TARA_SOC_28_MAG_00037_000000000197.30.2	c.-65G>A		Semialdehyde dehydrogenase, NAD binding domain;Name=PF01118;status=T;Dbxref="InterPro:IPR000534	5663	7862	-	0	0.979592	0.0941176	0	0.758621
TARA_SOC_28_MAG_00037_000000000197	7860	0.0729101	A	G	5_prime_UTR_variant	MODIFIER	mRNA.TARA_SOC_28_MAG_00037_000000000197.30.2	c.-66T>C		Semialdehyde dehydrogenase, NAD binding domain;Name=PF01118;status=T;Dbxref="InterPro:IPR000534	5663	7862	-	0	0.979592	0.0930233	0	0.740741
TARA_SOC_28_MAG_00037_000000000197	7860	0.0729101	A	G	splice_region_variant	LOW	mRNA.TARA_SOC_28_MAG_00037_000000000197.30.1	c.*671A>G		Semialdehyde dehydrogenase, NAD binding domain;Name=PF01118;status=T;Dbxref="InterPro:IPR000534	5761	7862	+	0	0.979592	0.0930233	0	0.740741
TARA_SOC_28_MAG_00037_000000000198	6606	0.12479	A	G	3_prime_UTR_variant	MODIFIER	mRNA.TARA_SOC_28_MAG_00037_000000000198.1.5	c.*3364A>G		SPX domain;Name=PF03105;status=T;Dbxref="InterPro:IPR004331" ;	558	6970	+	1	0.492308	0.285714	0.166667	0.941176
TARA_SOC_28_MAG_00037_000000000198	6606	0.12479	A	G	synonymous_variant	LOW	mRNA.TARA_SOC_28_MAG_00037_000000000198.1.3	c.324T>C	p.Gly108Gly	SPX domain;Name=PF03105;status=T;Dbxref="InterPro:IPR004331" ;	461	6970	-	1	0.492308	0.285714	0.166667	0.941176
TARA_SOC_28_MAG_00037_000000000209	1187	0.074919	T	C	missense_variant	MODERATE	mRNA.TARA_SOC_28_MAG_00037_000000000209.2.1	c.364T>C	p.Cys122Arg	ATPase family associated with various cellular activities (AAA);Name=PF00004;status=T;Dbxref="InterPro:IPR003959	800	2955	+	0.333333	0.955224	0.150538	0.0769231	0.909091
TARA_SOC_28_MAG_00037_000000000209	2153	0.0933503	A	G	missense_variant	MODERATE	mRNA.TARA_SOC_28_MAG_00037_000000000209.2.1	c.1330A>G	p.Asn444Asp	ATPase family associated with various cellular activities (AAA);Name=PF00004;status=T;Dbxref="InterPro:IPR003959	800	2955	+	0.4	0.985075	0.238806	0.0344828	0.857143
TARA_SOC_28_MAG_00037_000000000209	2791	0.118334	G	A	missense_variant	MODERATE	mRNA.TARA_SOC_28_MAG_00037_000000000209.2.1	c.1900G>A	p.Glu634Lys	ATPase family associated with various cellular activities (AAA);Name=PF00004;status=T;Dbxref="InterPro:IPR003959	800	2955	+	0.4	0.84507	0.0701754	0.0740741	0.814815
TARA_SOC_28_MAG_00037_000000000209	8913	0.109711	G	C	missense_variant	MODERATE	mRNA.TARA_SOC_28_MAG_00037_000000000209.16.1	c.2905C>G	p.Gln969Glu	RAVE protein 1 C terminal;Name=PF12234;status=T;Dbxref="InterPro:IPR022033" ;	5217	11874	-	0	0.839506	0.105263	0.208333	0.923077
TARA_SOC_28_MAG_00037_000000000209	10487	0.122614	G	T	missense_variant	MODERATE	mRNA.TARA_SOC_28_MAG_00037_000000000209.16.1	c.1331C>A	p.Thr444Lys	RAVE protein 1 C terminal;Name=PF12234;status=T;Dbxref="InterPro:IPR022033" ;	5217	11874	-	0.25	0.686567	0.216867	0.139535	1
TARA_SOC_28_MAG_00037_000000000209	7447	0.119585	G	A	synonymous_variant	LOW	mRNA.TARA_SOC_28_MAG_00037_000000000209.16.1	c.4041C>T	p.Leu1347Leu	RAVE protein 1 C terminal;Name=PF12234;status=T;Dbxref="InterPro:IPR022033" ;	5217	11874	-	0	0.86747	0.16092	0.27451	0.956522
TARA_SOC_28_MAG_00037_000000000209	8191	0.148146	G	A	synonymous_variant	LOW	mRNA.TARA_SOC_28_MAG_00037_000000000209.16.1	c.3297C>T	p.Cys1099Cys	RAVE protein 1 C terminal;Name=PF12234;status=T;Dbxref="InterPro:IPR022033" ;	5217	11874	-	0	0.852941	0.0449438	0.25641	0.857143
TARA_SOC_28_MAG_00037_000000000209	8913	0.109711	G	C	missense_variant	MODERATE	mRNA.TARA_SOC_28_MAG_00037_000000000209.16.1	c.2905C>G	p.Gln969Glu	SH2 domain;Name=PF00017;status=T;Dbxref="InterPro:IPR000980" ;	5217	11874	-	0	0.839506	0.105263	0.208333	0.923077
TARA_SOC_28_MAG_00037_000000000209	10487	0.122614	G	T	missense_variant	MODERATE	mRNA.TARA_SOC_28_MAG_00037_000000000209.16.1	c.1331C>A	p.Thr444Lys	SH2 domain;Name=PF00017;status=T;Dbxref="InterPro:IPR000980" ;	5217	11874	-	0.25	0.686567	0.216867	0.139535	1
TARA_SOC_28_MAG_00037_000000000209	7447	0.119585	G	A	synonymous_variant	LOW	mRNA.TARA_SOC_28_MAG_00037_000000000209.16.1	c.4041C>T	p.Leu1347Leu	SH2 domain;Name=PF00017;status=T;Dbxref="InterPro:IPR000980" ;	5217	11874	-	0	0.86747	0.16092	0.27451	0.956522
TARA_SOC_28_MAG_00037_000000000209	8191	0.148146	G	A	synonymous_variant	LOW	mRNA.TARA_SOC_28_MAG_00037_000000000209.16.1	c.3297C>T	p.Cys1099Cys	SH2 domain;Name=PF00017;status=T;Dbxref="InterPro:IPR000980" ;	5217	11874	-	0	0.852941	0.0449438	0.25641	0.857143
TARA_SOC_28_MAG_00037_000000000218	7903	0.11578	T	C	5_prime_UTR_premature_start_codon_gain_variant	LOW	mRNA.TARA_SOC_28_MAG_00037_000000000218.1.3	c.-6347A>G		Domain of unknown function (DUF3437);Name=PF11919;status=T;Dbxref="InterPro:IPR021843" ;	370	9688	-	1	0.105263	0.17284	0	0.705882
TARA_SOC_28_MAG_00037_000000000218	7903	0.11578	T	C	5_prime_UTR_variant	MODIFIER	mRNA.TARA_SOC_28_MAG_00037_000000000218.1.3	c.-6347A>G		Domain of unknown function (DUF3437);Name=PF11919;status=T;Dbxref="InterPro:IPR021843" ;	370	9688	-	1	0.105263	0.17284	0	0.705882
TARA_SOC_28_MAG_00037_000000000218	7903	0.11578	T	C	synonymous_variant	LOW	mRNA.TARA_SOC_28_MAG_00037_000000000218.2.1	c.5304T>C	p.Ala1768Ala	Domain of unknown function (DUF3437);Name=PF11919;status=T;Dbxref="InterPro:IPR021843" ;	368	9688	+	1	0.105263	0.17284	0	0.705882
TARA_SOC_28_MAG_00037_000000000218	7903	0.11578	T	C	5_prime_UTR_premature_start_codon_gain_variant	LOW	mRNA.TARA_SOC_28_MAG_00037_000000000218.1.3	c.-6347A>G		Proteasome-substrate-size regulator ; mid region;Name=PF16507;status=T;Dbxref="InterPro:IPR032430"	370	9688	-	1	0.105263	0.17284	0	0.705882
TARA_SOC_28_MAG_00037_000000000218	7903	0.11578	T	C	5_prime_UTR_variant	MODIFIER	mRNA.TARA_SOC_28_MAG_00037_000000000218.1.3	c.-6347A>G		Proteasome-substrate-size regulator ; mid region;Name=PF16507;status=T;Dbxref="InterPro:IPR032430"	370	9688	-	1	0.105263	0.17284	0	0.705882
TARA_SOC_28_MAG_00037_000000000218	7903	0.11578	T	C	synonymous_variant	LOW	mRNA.TARA_SOC_28_MAG_00037_000000000218.2.1	c.5304T>C	p.Ala1768Ala	Proteasome-substrate-size regulator ; mid region;Name=PF16507;status=T;Dbxref="InterPro:IPR032430"	368	9688	+	1	0.105263	0.17284	0	0.705882
TARA_SOC_28_MAG_00037_000000000227	975	0.123284	C	T	3_prime_UTR_variant	MODIFIER	mRNA.TARA_SOC_28_MAG_00037_000000000227.1.1	c.*847G>A		Eukaryotic cytochrome b561;Name=PF03188;status=T;Dbxref="InterPro:IPR006593" ;	201	2934	-	0	0.28169	0.0240964	0.0714286	0.956522
TARA_SOC_28_MAG_00037_000000000227	975	0.123284	C	T	synonymous_variant	LOW	mRNA.TARA_SOC_28_MAG_00037_000000000227.2.1	c.654C>T	p.Ala218Ala	Eukaryotic cytochrome b561;Name=PF03188;status=T;Dbxref="InterPro:IPR006593" ;	280	2825	+	0	0.28169	0.0240964	0.0714286	0.956522
TARA_SOC_28_MAG_00037_000000000228	5028	0.102267	A	T	3_prime_UTR_variant	MODIFIER	mRNA.TARA_SOC_28_MAG_00037_000000000228.1.1	c.*1435A>T		PA14 domain;Name=PF07691;status=T;Dbxref="InterPro:IPR011658" ;	680	5103	+	0.333333	0.564706	0.0190476	0.0465116	0.896552
TARA_SOC_28_MAG_00037_000000000233	2782	0.0856842	G	C	missense_variant	MODERATE	mRNA.TARA_SOC_28_MAG_00037_000000000233.5.1	c.910G>C	p.Ala304Pro	MORN repeat;Name=PF02493;status=T;Dbxref="InterPro:IPR003409" ;	1873	4586	+	0	0.9375	0.0869565	0.269231	0.96
TARA_SOC_28_MAG_00037_000000000233	4269	0.108483	T	A	missense_variant	MODERATE	mRNA.TARA_SOC_28_MAG_00037_000000000233.5.1	c.2248T>A	p.Ser750Thr	MORN repeat;Name=PF02493;status=T;Dbxref="InterPro:IPR003409" ;	1873	4586	+	0.363636	0.967742	0.222222	0.0465116	0.833333
TARA_SOC_28_MAG_00037_000000000250	26743	0.127496	G	C	missense_variant	MODERATE	mRNA.TARA_SOC_28_MAG_00037_000000000250.134.1	c.239C>G	p.Thr80Ser	DHH family;Name=PF01368;status=T;Dbxref="InterPro:IPR001667" ;	25584	26981	-	0	0.972973	0.530612	0.242424	1
TARA_SOC_28_MAG_00037_000000000250	26743	0.127496	G	C	missense_variant	MODERATE	mRNA.TARA_SOC_28_MAG_00037_000000000250.134.1	c.239C>G	p.Thr80Ser	DHHA2 domain;Name=PF02833;status=T;Dbxref="InterPro:IPR004097	25584	26981	-	0	0.972973	0.530612	0.242424	1
TARA_SOC_28_MAG_00037_000000000269	5244	0.12808	T	C	3_prime_UTR_variant	MODIFIER	mRNA.TARA_SOC_28_MAG_00037_000000000269.23.2	c.*75A>G		Bacterial low temperature requirement A protein (LtrA);Name=PF06772;status=T;Dbxref="InterPro:IPR010640" ;	5200	7493	-	0	0.459016	0.121951	0.0540541	0.941176
TARA_SOC_28_MAG_00037_000000000269	8789	0.11578	T	G	5_prime_UTR_variant	MODIFIER	mRNA.TARA_SOC_28_MAG_00037_000000000269.40.1	c.-139A>C		Domain of unknown function (DUF2431);Name=PF10354;status=T;Dbxref="InterPro:IPR019446	7826	8906	-	0	0.539683	0.261905	0	0.965517
TARA_SOC_28_MAG_00037_000000000280	15990	0.122614	T	G	synonymous_variant	LOW	mRNA.TARA_SOC_28_MAG_00037_000000000280.87.1	c.1047A>C	p.Ile349Ile	ABC transporter;Name=PF00005;status=T;Dbxref="InterPro:IPR003439" ;	15102	17036	-	0.2	0.96875	0.395604	0.0714286	0.869565
TARA_SOC_28_MAG_00037_000000000281	7698	0.0854618	T	A	3_prime_UTR_variant	MODIFIER	mRNA.TARA_SOC_28_MAG_00037_000000000281.37.1	c.*329T>A		50S ribosome-binding GTPase;Name=PF01926;status=T;Dbxref="InterPro:IPR006073" ;	5755	8890	+	0	0.448276	0.0215054	0.0895522	1
TARA_SOC_28_MAG_00037_000000000281	7698	0.0854618	T	A	3_prime_UTR_variant	MODIFIER	mRNA.TARA_SOC_28_MAG_00037_000000000281.42.1	c.*365A>T		50S ribosome-binding GTPase;Name=PF01926;status=T;Dbxref="InterPro:IPR006073" ;	5795	8855	-	0	0.448276	0.0215054	0.0895522	1
TARA_SOC_28_MAG_00037_000000000281	843	0.109711	C	T	3_prime_UTR_variant	MODIFIER	mRNA.TARA_SOC_28_MAG_00037_000000000281.1.1	c.*1116G>A		Signal peptide peptidase;Name=PF04258;status=T;Dbxref="InterPro:IPR007369	167	3207	-	0	0.565217	0.195122	0.0851064	1
TARA_SOC_28_MAG_00037_000000000281	843	0.109711	C	T	synonymous_variant	LOW	mRNA.TARA_SOC_28_MAG_00037_000000000281.1.2	c.534C>T	p.Val178Val	Signal peptide peptidase;Name=PF04258;status=T;Dbxref="InterPro:IPR007369	244	3207	+	0	0.565217	0.195122	0.0851064	1
TARA_SOC_28_MAG_00037_000000000281	7698	0.0854618	T	A	3_prime_UTR_variant	MODIFIER	mRNA.TARA_SOC_28_MAG_00037_000000000281.37.1	c.*329T>A		Ubiquitin carboxyl-terminal hydrolase, family 1;Name=PF01088;status=T;Dbxref="InterPro:IPR001578	5755	8890	+	0	0.448276	0.0215054	0.0895522	1
TARA_SOC_28_MAG_00037_000000000281	7698	0.0854618	T	A	3_prime_UTR_variant	MODIFIER	mRNA.TARA_SOC_28_MAG_00037_000000000281.42.1	c.*365A>T		Ubiquitin carboxyl-terminal hydrolase, family 1;Name=PF01088;status=T;Dbxref="InterPro:IPR001578	5795	8855	-	0	0.448276	0.0215054	0.0895522	1
TARA_SOC_28_MAG_00037_000000000281	843	0.109711	C	T	3_prime_UTR_variant	MODIFIER	mRNA.TARA_SOC_28_MAG_00037_000000000281.1.1	c.*1116G>A		VAD1 Analog of StAR-related lipid transfer domain;Name=PF16016;status=T;Dbxref="InterPro:IPR031968" ;	167	3207	-	0	0.565217	0.195122	0.0851064	1
TARA_SOC_28_MAG_00037_000000000281	843	0.109711	C	T	synonymous_variant	LOW	mRNA.TARA_SOC_28_MAG_00037_000000000281.1.2	c.534C>T	p.Val178Val	VAD1 Analog of StAR-related lipid transfer domain;Name=PF16016;status=T;Dbxref="InterPro:IPR031968" ;	244	3207	+	0	0.565217	0.195122	0.0851064	1
TARA_SOC_28_MAG_00037_000000000303	2449	0.0669906	G	A	3_prime_UTR_variant	MODIFIER	mRNA.TARA_SOC_28_MAG_00037_000000000303.6.1	c.*431G>A		Dihydrouridine synthase (Dus);Name=PF01207;status=T;Dbxref="InterPro:IPR035587" ;	1112	4442	+	0	0.80597	0.298851	0	0.956522
TARA_SOC_28_MAG_00037_000000000303	2473	0.0854618	C	T	3_prime_UTR_variant	MODIFIER	mRNA.TARA_SOC_28_MAG_00037_000000000303.6.1	c.*455C>T		Dihydrouridine synthase (Dus);Name=PF01207;status=T;Dbxref="InterPro:IPR035587" ;	1112	4442	+	0	0.698413	0.252874	0	0.952381
TARA_SOC_28_MAG_00037_000000000308	13928	0.0952942	C	T	5_prime_UTR_variant	MODIFIER	mRNA.TARA_SOC_28_MAG_00037_000000000308.68.1	c.-65C>T		Complex I intermediate-associated protein 30 (CIA30);Name=PF08547;status=T;Dbxref="InterPro:IPR013857" ;	13907	15914	+	0.8	0.297297	0.273684	0	0.952381
TARA_SOC_28_MAG_00037_000000000308	14061	0.134908	A	T	synonymous_variant	LOW	mRNA.TARA_SOC_28_MAG_00037_000000000308.68.1	c.69A>T	p.Thr23Thr	Complex I intermediate-associated protein 30 (CIA30);Name=PF08547;status=T;Dbxref="InterPro:IPR013857" ;	13907	15914	+	0.4	0.376812	0.293333	0	1
TARA_SOC_28_MAG_00037_000000000308	8921	0.0934364	T	C	missense_variant	MODERATE	mRNA.TARA_SOC_28_MAG_00037_000000000308.21.1	c.1321A>G	p.Thr441Ala	Ku70/Ku80 beta-barrel domain;Name=PF02735;status=T;Dbxref="InterPro:IPR006164	6311	10610	-	0.181818	0.372093	0.020202	0	0.941176
TARA_SOC_28_MAG_00037_000000000308	8928	0.129289	G	A	synonymous_variant	LOW	mRNA.TARA_SOC_28_MAG_00037_000000000308.21.1	c.1314C>T	p.His438His	Ku70/Ku80 beta-barrel domain;Name=PF02735;status=T;Dbxref="InterPro:IPR006164	6311	10610	-	0.181818	0.988764	0.22	0	0.6875
TARA_SOC_28_MAG_00037_000000000308	9885	0.122137	A	T	synonymous_variant	LOW	mRNA.TARA_SOC_28_MAG_00037_000000000308.21.1	c.357T>A	p.Ile119Ile	Ku70/Ku80 beta-barrel domain;Name=PF02735;status=T;Dbxref="InterPro:IPR006164	6311	10610	-	0	0.43038	0.0606061	0	0.888889
TARA_SOC_28_MAG_00037_000000000308	9936	0.11578	A	G	synonymous_variant	LOW	mRNA.TARA_SOC_28_MAG_00037_000000000308.21.1	c.306T>C	p.Leu102Leu	Ku70/Ku80 beta-barrel domain;Name=PF02735;status=T;Dbxref="InterPro:IPR006164	6311	10610	-	0.153846	0.971429	0.190476	0	0.714286
TARA_SOC_28_MAG_00037_000000000308	8921	0.0934364	T	C	missense_variant	MODERATE	mRNA.TARA_SOC_28_MAG_00037_000000000308.21.1	c.1321A>G	p.Thr441Ala	Ku70/Ku80 N-terminal alpha/beta domain;Name=PF03731;status=T;Dbxref="InterPro:IPR005161" ;	6311	10610	-	0.181818	0.372093	0.020202	0	0.941176
TARA_SOC_28_MAG_00037_000000000308	8928	0.129289	G	A	synonymous_variant	LOW	mRNA.TARA_SOC_28_MAG_00037_000000000308.21.1	c.1314C>T	p.His438His	Ku70/Ku80 N-terminal alpha/beta domain;Name=PF03731;status=T;Dbxref="InterPro:IPR005161" ;	6311	10610	-	0.181818	0.988764	0.22	0	0.6875
TARA_SOC_28_MAG_00037_000000000308	9885	0.122137	A	T	synonymous_variant	LOW	mRNA.TARA_SOC_28_MAG_00037_000000000308.21.1	c.357T>A	p.Ile119Ile	Ku70/Ku80 N-terminal alpha/beta domain;Name=PF03731;status=T;Dbxref="InterPro:IPR005161" ;	6311	10610	-	0	0.43038	0.0606061	0	0.888889
TARA_SOC_28_MAG_00037_000000000308	9936	0.11578	A	G	synonymous_variant	LOW	mRNA.TARA_SOC_28_MAG_00037_000000000308.21.1	c.306T>C	p.Leu102Leu	Ku70/Ku80 N-terminal alpha/beta domain;Name=PF03731;status=T;Dbxref="InterPro:IPR005161" ;	6311	10610	-	0.153846	0.971429	0.190476	0	0.714286
TARA_SOC_28_MAG_00037_000000000329	11584	0.117767	C	T	3_prime_UTR_variant	MODIFIER	mRNA.TARA_SOC_28_MAG_00037_000000000329.33.3	c.*1486C>T		Cytosolic domain of 10TM putative phosphate transporter;Name=PF14703;status=T;Dbxref="InterPro:IPR027815" ;	6575	11667	+	0.333333	0.852941	0.0449438	0.0465116	0.777778
TARA_SOC_28_MAG_00037_000000000329	6678	0.084688	A	G	5_prime_UTR_variant	MODIFIER	mRNA.TARA_SOC_28_MAG_00037_000000000329.33.3	c.-389A>G		Cytosolic domain of 10TM putative phosphate transporter;Name=PF14703;status=T;Dbxref="InterPro:IPR027815" ;	6575	11667	+	0	0.96875	0.122449	0.108108	0.833333
TARA_SOC_28_MAG_00037_000000000329	6701	0.0854618	A	G	5_prime_UTR_variant	MODIFIER	mRNA.TARA_SOC_28_MAG_00037_000000000329.33.3	c.-366A>G		Cytosolic domain of 10TM putative phosphate transporter;Name=PF14703;status=T;Dbxref="InterPro:IPR027815" ;	6575	11667	+	0	0.898551	0.150538	0.108108	0.88
TARA_SOC_28_MAG_00037_000000000329	9438	0.05715	T	A	intron_variant	MODIFIER	mRNA.TARA_SOC_28_MAG_00037_000000000329.33.3	c.1886-44T>A		Cytosolic domain of 10TM putative phosphate transporter;Name=PF14703;status=T;Dbxref="InterPro:IPR027815" ;	6575	11667	+	0	0.897959	0.0215054	0.140351	0.933333
TARA_SOC_28_MAG_00037_000000000329	9463	0.134833	T	C	intron_variant	MODIFIER	mRNA.TARA_SOC_28_MAG_00037_000000000329.33.3	c.1886-19T>C		Cytosolic domain of 10TM putative phosphate transporter;Name=PF14703;status=T;Dbxref="InterPro:IPR027815" ;	6575	11667	+	0	0.941176	0.0232558	0.140351	0.714286
TARA_SOC_28_MAG_00037_000000000329	9292	0.136424	C	G	synonymous_variant	LOW	mRNA.TARA_SOC_28_MAG_00037_000000000329.33.3	c.1794C>G	p.Leu598Leu	Cytosolic domain of 10TM putative phosphate transporter;Name=PF14703;status=T;Dbxref="InterPro:IPR027815" ;	6575	11667	+	0	0.753623	0.0674157	0.0444444	0.761905
TARA_SOC_28_MAG_00037_000000000362	8278	0.128273	C	A	3_prime_UTR_variant	MODIFIER	mRNA.TARA_SOC_28_MAG_00037_000000000362.34.5	c.*39G>T		Protein phosphatase 2C;Name=PF00481;status=T;Dbxref="InterPro:IPR001932" ;	7297	11552	-	0	0.0754717	0	0	0.928571
[truncated: 693 more rows]
