# Supplementary material for: Whole-genome scanning reveals environmental selection mechanisms that shape diversity in populations of the epipelagic diatom Chaetoceros
Source: PLoS Biol. 2022 Nov 28;20(11):e3001893. doi: 10.1371/journal.pbio.3001893 (PMC9731442; doi:10.1371/journal.pbio.3001893)
Supplement: S1 Data — DCM: deep-chlorophyll maximum; SUR: surface. (CSV) [file pbio.3001893.s037.csv]

S1 Data. Distribution of Chaetoceros V9 18S rDNA reads across Tara Oceans. DCM: deep-chlorophyll maximum; SUR: surface.
Depth	Province	Station	Number_of_reads	Latitude	Longitude
DCM	AO	TARA_173	4	78.939	75.345
DCM	AO	TARA_175	74	79.343	66.384
DCM	AO	TARA_180	8	75.172	75.459
DCM	IO	TARA_036	14	20.824	63.525
DCM	IO	TARA_039	10	18.647	66.463
DCM	IO	TARA_041	9	14.582	70.011
DCM	IO	TARA_042	24	5.992	73.919
DCM	IO	TARA_047	1436	-2.042	72.164
DCM	IO	TARA_050	41916	-21.476	56.795
DCM	IO	TARA_052	3	-17.023	53.508
DCM	IO	TARA_064	696	-29.508	37.929
DCM	MS	TARA_005	39806	36.03	-4.405
DCM	MS	TARA_006	24924	36.529	-4.251
DCM	MS	TARA_007	57914	37.031	1.948
DCM	MS	TARA_008	19911	38.011	3.966
DCM	MS	TARA_009	391	39.112	5.819
DCM	MS	TARA_010	18822	40.668	2.865
DCM	MS	TARA_012	9	43.348	7.899
DCM	MS	TARA_016	269984	37.398	15.454
DCM	MS	TARA_017	193	36.258	14.306
DCM	MS	TARA_018	23926	35.756	14.287
DCM	MS	TARA_022	1147673	39.729	17.4
DCM	MS	TARA_023	7495	42.176	17.729
DCM	MS	TARA_025	20923	39.333	19.421
DCM	MS	TARA_030	24818	33.929	32.789
DCM	NAO	TARA_004	437	36.563	-6.553
DCM	NAO	TARA_142	100301	25.602	-88.417
DCM	NAO	TARA_143	839	29.885	-79.682
DCM	NPO	TARA_132	5	31.506	-159.014
DCM	NPO	TARA_135	28553	32.983	-121.832
DCM	NPO	TARA_137	17766	14.161	-116.699
DCM	NPO	TARA_138	162	6.215	-103.017
DCM	RS	TARA_032	3352	23.391	37.254
DCM	RS	TARA_034	2661	18.445	39.884
DCM	SAO	TARA_066	3	-34.905	18.016
DCM	SAO	TARA_078	863	-30.158	-43.323
DCM	SAO	TARA_080	699	-40.699	-51.952
DCM	SAO	TARA_081	39	-44.497	-52.214
DCM	SO	TARA_086	5	-64.309	-53.057
DCM	SPO	TARA_122	270	-8.969	-139.338
DCM	SPO	TARA_123	12	-8.879	-140.304
DCM	SPO	TARA_124	59	-8.999	-140.588
SUR	AO	TARA_155	4	54.597	-16.755
SUR	AO	TARA_168	4	72.582	44.126
SUR	AO	TARA_175	291	79.343	66.384
SUR	AO	TARA_178	45	77.234	73.235
SUR	AO	TARA_193	10	71.115	174.901
SUR	AO	TARA_205	96	72.423	-71.952
SUR	AO	TARA_206	1419	70.939	-53.622
SUR	AO	TARA_208	703	69.107	-51.578
SUR	AO	TARA_209	667	64.728	-53.467
SUR	IO	TARA_036	60473	20.824	63.525
SUR	IO	TARA_039	23	18.647	66.463
SUR	IO	TARA_043	17	4.66	73.489
SUR	IO	TARA_047	2439	-2.042	72.164
SUR	IO	TARA_048	550	-9.409	66.32
SUR	IO	TARA_049	77	-16.808	59.504
SUR	IO	TARA_050	42133	-21.476	56.795
SUR	IO	TARA_052	41	-17.023	53.508
SUR	IO	TARA_053	67	-13.07	46.923
SUR	IO	TARA_054	3609	-12.813	45.226
SUR	IO	TARA_058	763	-17.455	42.32
SUR	IO	TARA_062	322	-22.339	40.182
SUR	IO	TARA_064	166711	-29.508	37.929
SUR	IO	TARA_065	51	-35.226	26.334
SUR	MS	TARA_005	160911	36.03	-4.405
SUR	MS	TARA_006	12367	36.529	-4.251
SUR	MS	TARA_007	12085	37.031	1.948
SUR	MS	TARA_008	12132	38.011	3.966
SUR	MS	TARA_009	380	39.112	5.819
SUR	MS	TARA_010	10726	40.668	2.865
SUR	MS	TARA_011	143464	41.666	2.798
SUR	MS	TARA_012	521	43.348	7.899
SUR	MS	TARA_014	121	39.902	12.858
SUR	MS	TARA_016	464	37.398	15.454
SUR	MS	TARA_017	1988	36.258	14.306
SUR	MS	TARA_018	2752	35.756	14.287
SUR	MS	TARA_019	285	34.215	13.865
SUR	MS	TARA_020	10133	34.451	14.973
SUR	MS	TARA_021	1080	37.511	17.285
SUR	MS	TARA_022	71733	39.729	17.4
SUR	MS	TARA_023	27621	42.176	17.729
SUR	MS	TARA_024	73819	42.457	17.956
SUR	MS	TARA_025	4932	39.333	19.421
SUR	MS	TARA_026	629221	38.431	20.188
SUR	MS	TARA_030	13446	33.929	32.789
SUR	NAO	TARA_004	1633	36.563	-6.553
SUR	NAO	TARA_141	204	9.834	-80.086
SUR	NAO	TARA_145	3	39.163	-70.076
SUR	NAO	TARA_148	10	31.782	-64.145
SUR	NAO	TARA_150	12	35.8	-37.102
SUR	NPO	TARA_133	3	35.343	-127.75
SUR	NPO	TARA_135	5097	32.983	-121.832
SUR	NPO	TARA_136	460	17.022	-118.914
SUR	NPO	TARA_137	25383	14.161	-116.699
SUR	NPO	TARA_138	4	6.215	-103.017
SUR	NPO	TARA_139	16	6.491	-95.449
SUR	NPO	TARA_140	26	7.471	-79.312
SUR	RS	TARA_031	243	27.151	34.819
SUR	RS	TARA_032	156	23.391	37.254
SUR	RS	TARA_033	163	22.057	38.218
SUR	RS	TARA_034	533306	18.445	39.884
SUR	SAO	TARA_066	126	-34.905	18.016
SUR	SAO	TARA_067	173	-32.292	17.206
SUR	SAO	TARA_068	3	-31.039	4.62
SUR	SAO	TARA_070	98	-20.229	-3.413
SUR	SAO	TARA_071	16	-9.213	-9.728
SUR	SAO	TARA_081	3	-44.497	-52.214
SUR	SO	TARA_082	282	-47.165	-58.012
SUR	SO	TARA_083	17	-54.418	-65.023
SUR	SO	TARA_087	4	-63.853	-56.137
SUR	SPO	TARA_095	3	-31.386	-93.986
SUR	SPO	TARA_097	3	-28.169	-107.668
SUR	SPO	TARA_102	5	-5.218	-85.27
SUR	SPO	TARA_123	3	-8.879	-140.304
SUR	SPO	TARA_124	3	-8.999	-140.588
SUR	SPO	TARA_128	4	-0.469	-153.305
