# Supplementary material for: Whole-genome scanning reveals environmental selection mechanisms that shape diversity in populations of the epipelagic diatom Chaetoceros
Source: PLoS Biol. 2022 Nov 28;20(11):e3001893. doi: 10.1371/journal.pbio.3001893 (PMC9731442; doi:10.1371/journal.pbio.3001893)
Supplement: S2 Data — (A) Pairwise ANI of the MAGs. (B) Pairwise AAI of the MAGs. (XLSX) [file pbio.3001893.s038.xlsx]

## Sheet: S2A
S2A Data. Pairwise ANI of the MAGs.
Genome_1	Genome_2	ANI_percentage
ARC_116	ARC_116	100
ARC_189	ARC_116	75.1
ARC_217	ARC_116	75.8
ARC_232	ARC_116	74.8
ARC_267	ARC_116	74.8
MED_399	ARC_116	74.9
PSE_171	ARC_116	76
PSE_253	ARC_116	75.1
PSW_256	ARC_116	74.9
SOC_37	ARC_116	77
SOC_60	ARC_116	75.5
ARC_189	ARC_189	100
ARC_217	ARC_189	75.1
ARC_232	ARC_189	74.8
ARC_267	ARC_189	74.8
MED_399	ARC_189	74.9
PSE_171	ARC_189	75
PSE_253	ARC_189	81.4
PSW_256	ARC_189	74.8
SOC_37	ARC_189	75.3
SOC_60	ARC_189	75
ARC_217	ARC_217	100
ARC_232	ARC_217	74.8
ARC_267	ARC_217	74.9
MED_399	ARC_217	74.8
PSE_171	ARC_217	95.1
PSE_253	ARC_217	75.1
PSW_256	ARC_217	74.9
SOC_37	ARC_217	76.6
SOC_60	ARC_217	75.6
ARC_232	ARC_232	100
ARC_267	ARC_232	75.4
MED_399	ARC_232	75.4
PSE_171	ARC_232	74.8
PSE_253	ARC_232	75.2
PSW_256	ARC_232	75.4
SOC_37	ARC_232	75.1
SOC_60	ARC_232	74.9
ARC_267	ARC_267	100
MED_399	ARC_267	75.4
PSE_171	ARC_267	74.8
PSE_253	ARC_267	74.8
PSW_256	ARC_267	81.2
SOC_37	ARC_267	74.9
SOC_60	ARC_267	74.9
MED_399	MED_399	100
PSE_171	MED_399	74.9
PSE_253	MED_399	75
PSW_256	MED_399	75.4
SOC_37	MED_399	75.1
SOC_60	MED_399	75.1
PSE_171	PSE_171	100
PSE_253	PSE_171	75
PSW_256	PSE_171	74.9
SOC_37	PSE_171	76.7
SOC_60	PSE_171	75.6
PSE_253	PSE_253	100
PSW_256	PSE_253	74.8
SOC_37	PSE_253	75
SOC_60	PSE_253	75.5
PSW_256	PSW_256	100
SOC_37	PSW_256	74.9
SOC_60	PSW_256	74.8
SOC_37	SOC_37	100
SOC_60	SOC_37	75.5
SOC_60	SOC_60	100

## Sheet: S2B
S2B Data. Pairwise AAI of the MAGs.
Genome_1	Genome_2	AAI_percentage
ARC_116	ARC_116	100
ARC_189	ARC_116	52.7
ARC_217	ARC_116	58.6
ARC_232	ARC_116	51.3
ARC_267	ARC_116	51.9
MED_399	ARC_116	52.7
PSE_171	ARC_116	58.8
PSE_253	ARC_116	52.3
PSW_256	ARC_116	52.7
SOC_37	ARC_116	61.4
SOC_60	ARC_116	54.8
ARC_189	ARC_189	100
ARC_217	ARC_189	52.3
ARC_232	ARC_189	50.7
ARC_267	ARC_189	51.6
MED_399	ARC_189	52
PSE_171	ARC_189	52.5
PSE_253	ARC_189	76.4
PSW_256	ARC_189	52.5
SOC_37	ARC_189	53.4
SOC_60	ARC_189	51.06
ARC_217	ARC_217	100
ARC_232	ARC_217	50.8
ARC_267	ARC_217	51.5
MED_399	ARC_217	51.8
PSE_171	ARC_217	94
PSE_253	ARC_217	52
PSW_256	ARC_217	52.1
SOC_37	ARC_217	65.6
SOC_60	ARC_217	54.2
ARC_232	ARC_232	100
ARC_267	ARC_232	56.3
MED_399	ARC_232	56.1
PSE_171	ARC_232	50.8
PSE_253	ARC_232	49
PSW_256	ARC_232	58.3
SOC_37	ARC_232	52.1
SOC_60	ARC_232	46.9
ARC_267	ARC_267	100
MED_399	ARC_267	58
PSE_171	ARC_267	51.7
PSE_253	ARC_267	50.8
PSW_256	ARC_267	73.5
SOC_37	ARC_267	52.5
SOC_60	ARC_267	49.08
MED_399	MED_399	100
PSE_171	MED_399	52.2
PSE_253	MED_399	51.35
PSW_256	MED_399	59.4
SOC_37	MED_399	53.2
SOC_60	MED_399	49.68
PSE_171	PSE_171	100
PSE_253	PSE_171	52.3
PSW_256	PSE_171	52.3
SOC_37	PSE_171	65.6
SOC_60	PSE_171	54.76
PSE_253	PSE_253	100
PSW_256	PSE_253	51.6
SOC_37	PSE_253	53.1
SOC_60	PSE_253	49.46
PSW_256	PSW_256	100
SOC_37	PSW_256	53.4
SOC_60	PSW_256	49.99
SOC_37	SOC_37	100
SOC_60	SOC_37	55.6
SOC_60	SOC_60	100
