# Supplementary material for: Whole-genome scanning reveals environmental selection mechanisms that shape diversity in populations of the epipelagic diatom Chaetoceros
Source: PLoS Biol. 2022 Nov 28;20(11):e3001893. doi: 10.1371/journal.pbio.3001893 (PMC9731442; doi:10.1371/journal.pbio.3001893)
Supplement: S3 Data — Phylogenetic tree of Chaetoceros MAGs and other eukaryotes using BUSCO genes, in newick format. (NEWICK) [file pbio.3001893.s039.newick]

(Drosophila_melanogaster:0.44130428683750533,((Chlamydomonas_reinhardtii:0.4491909932611705,(Bathycoccus_prasinos:0.3142641044679775,Ostreococcus_taurii:0.28294000136633135)100.0:0.08741610953431955)78.0:0.07257806736449202,((Ectocarpus_siliculosus:0.3271888951889955,(MMETSP0160:0.08773305701322831,(MMETSP1175:0.20332097065527244,MMETSP0015:0.22508857137594596,Thalassiosira_pseudonana:0.24110222381466706,MMETSP1447:0.27925005759878063,MMETSP0580:0.3377952217173925,Synedra_acus:0.3140856408705711,(TARA_ARC_189:0.060806720657561875,TARA_PSE_253:0.0646488080575357)100.0:0.261419030736311,(MMETSP1437:0.09934375035597431,(MMETSP1322:0.0,(MMETSP1070:0.0,(MMETSP1434:0.1826906569426505,MMETSP1435:0.12915420995525137)100.0:0.3161172544462133)96.0:0.11040684491852448)96.0:0.1522455018366179)53.0:0.1983383897040546,((Chaetoceros_neogracile_CCMP1317:0.15639024191416961,(Chaetoceros_affinis_CCMP159:0.11802370442017829,((TARA_ARC_267:0.0503104085430347,TARA_PSW_256:0.06377898545765859)100.0:0.07874003087423442,(TARA_ARC_232:0.2113001338407734,TARA_MED_399:0.11146201511964327)96.0:0.015525766247639572)91.0:0.005575534658416648)96.0:0.023647529378497123)96.0:0.01280645173649575,((Chaetoceros_curvisetus:0.1540762109592868,MMETSP0200:0.1806370053744084)96.0:0.013176623583876723,(((MMETSP1336:0.020636692868813644,TARA_ARC_116:0.03985406432446148)100.0:0.09412037754082259,(TARA_SOC_37:0.09653310883813526,(TARA_ARC_217:0.001269431630942175,TARA_PSE_171:0.015400088296652403)100.0:0.09015148936841999)100.0:0.03216534924756709)100.0:0.008620528380771764,(MMETSP1429:0.09673174728806921,(Chaetoceros_debilis_MM31A_1:0.014763939741858967,TARA_SOC_60:0.01796636861378953)100.0:0.12230162683487078)73.0:0.014029032679175324)52.0:0.0)78.0:0.02256776441471542)50.0:0.16441966115841922)66.0:0.07708641944874206)99.0:0.10134816339756991)99.0:0.0736787283792466,(Nannochloropsis_oceanica:0.19882510317271707,Aureococcus_anophagafferens:0.38519034432357524)73.0:0.04663248819203569)59.0:0.04422080871923839)100.0:0.0);
