# Supplementary material for: Whole-genome scanning reveals environmental selection mechanisms that shape diversity in populations of the epipelagic diatom Chaetoceros
Source: PLoS Biol. 2022 Nov 28;20(11):e3001893. doi: 10.1371/journal.pbio.3001893 (PMC9731442; doi:10.1371/journal.pbio.3001893)
Supplement: S4 Data — Phylogenetic tree of Chaetoceros MAGs and other eukaryotes using orthogroups, in newick format. (NEWICK) [file pbio.3001893.s040.newick]

((TARA_ARC_108_MAG_00189:0.111110754,TARA_PSE_93_MAG_00253:0.125594199)1.000:0.427060747,((Chaetoceros_neogracile_CCMP1317:0.356159549,((TARA_ARC_108_MAG_00232:0.262923143,((TARA_ARC_108_MAG_00267:0.105090577,TARA_PSW_86_MAG_00256:0.088176231)1.000:0.195120390,TARA_MED_95_MAG_00399:0.339020251)0.931:0.022852571)0.995:0.024508297,Chaetoceros_affinis_CCMP159:0.296826254)1.000:0.091376667)1.000:0.159107737,((Chaetoceros_curvisetus:0.281224505,(TARA_SOC_28_MAG_00060:0.008507987,Chaetoceros_debilis_MM31A_1:0.007634583)1.000:0.317747872)1.000:0.127184777,(MMETSP1429_Chaetoceros_sp_UNC1202:0.336977294,((TARA_SOC_28_MAG_00037:0.193878256,(TARA_ARC_108_MAG_00217:0.012501920,TARA_PSE_93_MAG_00171:0.012895091)1.000:0.251246372)1.000:0.120461047,((MMETSP1336_Chaetoceros_neogracile_RCC1993:0.056215577,TARA_ARC_108_MAG_00116:0.070674010)1.000:0.219663085,MMETSP0200_Chaetoceros_sp_GSL56:0.393605786)1.000:0.070335692)1.000:0.079323564)1.000:0.034339808)1.000:0.138620148)1.000:0.071779103,(MMETSP1447_Chaetoceros_dichaeta:0.528240531,(MMETSP0580_Dactyliosolen_fragilissimus:0.599679804,(MMETSP1437_Eucampia_antarctica:0.560055104,((MMETSP0015_Odontella_aurita:0.452045202,(MMETSP1322_Minutocellus_polymorphus_RCC2270:0.079413970,(MMETSP1434_Minutocellus_polymorphus_CCMP3303:0.013013316,MMETSP1070_Minutocellus_polymorphus_NH13:0.011091479)1.000:0.064481867)1.000:0.421669621)1.000:0.124259241,(Thalassiosira_pseudonana:0.664152423,(Synedra_acus:0.738229574,((Nannochloropsis_oceanica:0.894307104,Ectocarpus_siliculosus:0.809006368)1.000:0.133961231,(Aureococcus_anophagafferens:0.888628873,(Drosophila_melanogaster:1.202644010,(Chlamydomonas_reinhardtii:0.796156905,(Bathycoccus_prasinos:0.696605044,Ostreococcus_taurii:0.568200965)1.000:0.389123051)1.000:0.250098974)1.000:0.239614441)0.986:0.068940058)1.000:0.543562417)1.000:0.081059639)1.000:0.069273217)1.000:0.083864867)1.000:0.073037020)1.000:0.074210813)1.000:0.052779497);
