# Supplementary material for: Whole-genome scanning reveals environmental selection mechanisms that shape diversity in populations of the epipelagic diatom Chaetoceros
Source: PLoS Biol. 2022 Nov 28;20(11):e3001893. doi: 10.1371/journal.pbio.3001893 (PMC9731442; doi:10.1371/journal.pbio.3001893)
Supplement: S5 Data — (A) Orthogroup data of the MAGs. (B) Amino acid data of the MAGs. (C) Number of PFAM domains per gene for the MAGs. (XLSX) [file pbio.3001893.s041.xlsx]

## Sheet: S5A
S5A Data. Orthogroup data of the MAGs.
Orthogroup	ARC_116	ARC_189	ARC_217	ARC_232	ARC_267	MED_399	PSE_171	PSE_253	PSW_256	SOC_37	SOC_60
OG0012030	1	1	1	1	1	0	0	0	0	1	0
OG0012031	1	1	1	1	1	0	0	0	0	1	1
OG0014586	1	1	1	1	1	0	0	0	1	0	0
OG0012032	1	1	1	1	1	0	0	0	1	1	0
OG0013781	1	1	1	1	1	0	0	1	0	0	1
OG0012033	1	1	1	1	1	0	0	1	0	1	0
OG0013517	1	1	1	1	1	0	0	1	0	1	1
OG0012034	1	1	1	1	1	0	0	1	1	0	0
OG0012035	1	1	1	1	1	0	0	1	1	1	0
OG0014587	1	1	1	1	1	0	0	1	1	1	0
OG0012036	1	1	1	1	1	0	0	1	1	1	1
OG0012037	1	1	1	1	1	0	0	1	1	1	1
OG0014658	1	1	1	1	1	0	0	1	1	1	1
OG0012038	1	1	1	1	1	0	1	0	0	0	0
OG0012039	1	1	1	1	1	0	1	0	0	0	0
OG0012040	1	1	1	1	1	0	1	0	0	0	1
OG0012727	1	1	1	1	1	0	1	0	0	0	1
OG0012041	1	1	1	1	1	0	1	0	0	1	0
OG0012042	1	1	1	1	1	0	1	0	0	1	0
OG0012043	1	1	1	1	1	0	1	0	0	1	0
OG0012044	1	1	1	1	1	0	1	0	0	1	0
OG0012045	1	1	1	1	1	0	1	0	0	1	0
OG0012046	1	1	1	1	1	0	1	0	0	1	0
OG0012047	1	1	1	1	1	0	1	0	0	1	0
OG0012048	1	1	1	1	1	0	1	0	0	1	0
OG0012049	1	1	1	1	1	0	1	0	0	1	0
OG0012050	1	1	1	1	1	0	1	0	0	1	0
OG0012051	1	1	1	1	1	0	1	0	0	1	0
OG0012052	1	1	1	1	1	0	1	0	0	1	0
OG0012202	1	1	1	1	1	0	1	0	0	1	0
OG0013518	1	1	1	1	1	0	1	0	0	1	0
OG0014659	1	1	1	1	1	0	1	0	0	1	0
OG0012053	1	1	1	1	1	0	1	0	0	1	1
OG0012054	1	1	1	1	1	0	1	0	0	1	1
OG0012055	1	1	1	1	1	0	1	0	0	1	1
OG0013079	1	1	1	1	1	0	1	0	0	1	1
OG0013080	1	1	1	1	1	0	1	0	0	1	1
OG0013748	1	1	1	1	1	0	1	0	0	1	1
OG0012056	1	1	1	1	1	0	1	0	1	0	0
OG0012057	1	1	1	1	1	0	1	0	1	0	0
OG0012058	1	1	1	1	1	0	1	0	1	0	1
OG0012059	1	1	1	1	1	0	1	0	1	1	0
OG0012060	1	1	1	1	1	0	1	0	1	1	0
OG0012061	1	1	1	1	1	0	1	0	1	1	0
OG0012062	1	1	1	1	1	0	1	0	1	1	0
OG0012063	1	1	1	1	1	0	1	0	1	1	0
OG0012064	1	1	1	1	1	0	1	0	1	1	0
OG0012065	1	1	1	1	1	0	1	0	1	1	0
OG0012066	1	1	1	1	1	0	1	0	1	1	0
OG0012067	1	1	1	1	1	0	1	0	1	1	0
OG0012068	1	1	1	1	1	0	1	0	1	1	0
OG0012069	1	1	1	1	1	0	1	0	1	1	0
OG0012070	1	1	1	1	1	0	1	0	1	1	0
OG0012071	1	1	1	1	1	0	1	0	1	1	0
OG0012072	1	1	1	1	1	0	1	0	1	1	0
OG0012073	1	1	1	1	1	0	1	0	1	1	0
OG0012074	1	1	1	1	1	0	1	0	1	1	0
OG0012075	1	1	1	1	1	0	1	0	1	1	0
OG0012076	1	1	1	1	1	0	1	0	1	1	0
OG0012077	1	1	1	1	1	0	1	0	1	1	0
OG0012078	1	1	1	1	1	0	1	0	1	1	0
OG0012079	1	1	1	1	1	0	1	0	1	1	0
OG0012080	1	1	1	1	1	0	1	0	1	1	0
OG0012081	1	1	1	1	1	0	1	0	1	1	0
OG0012082	1	1	1	1	1	0	1	0	1	1	0
OG0012203	1	1	1	1	1	0	1	0	1	1	0
OG0012728	1	1	1	1	1	0	1	0	1	1	0
OG0012729	1	1	1	1	1	0	1	0	1	1	0
OG0012804	1	1	1	1	1	0	1	0	1	1	0
OG0013082	1	1	1	1	1	0	1	0	1	1	0
OG0013091	1	1	1	1	1	0	1	0	1	1	0
OG0013145	1	1	1	1	1	0	1	0	1	1	0
OG0013146	1	1	1	1	1	0	1	0	1	1	0
OG0013636	1	1	1	1	1	0	1	0	1	1	0
OG0014588	1	1	1	1	1	0	1	0	1	1	0
OG0014589	1	1	1	1	1	0	1	0	1	1	0
OG0014590	1	1	1	1	1	0	1	0	1	1	0
OG0014737	1	1	1	1	1	0	1	0	1	1	0
OG0015092	1	1	1	1	1	0	1	0	1	1	0
OG0015392	1	1	1	1	1	0	1	0	1	1	0
OG0015536	1	1	1	1	1	0	1	0	1	1	0
OG0015703	1	1	1	1	1	0	1	0	1	1	0
OG0012083	1	1	1	1	1	0	1	0	1	1	1
OG0012084	1	1	1	1	1	0	1	0	1	1	1
OG0012085	1	1	1	1	1	0	1	0	1	1	1
OG0012086	1	1	1	1	1	0	1	0	1	1	1
OG0012087	1	1	1	1	1	0	1	0	1	1	1
OG0012088	1	1	1	1	1	0	1	0	1	1	1
OG0012089	1	1	1	1	1	0	1	0	1	1	1
OG0012090	1	1	1	1	1	0	1	0	1	1	1
OG0012091	1	1	1	1	1	0	1	0	1	1	1
OG0012092	1	1	1	1	1	0	1	0	1	1	1
OG0012093	1	1	1	1	1	0	1	0	1	1	1
OG0012094	1	1	1	1	1	0	1	0	1	1	1
OG0013081	1	1	1	1	1	0	1	0	1	1	1
OG0013191	1	1	1	1	1	0	1	0	1	1	1
OG0014591	1	1	1	1	1	0	1	0	1	1	1
OG0014660	1	1	1	1	1	0	1	0	1	1	1
OG0014880	1	1	1	1	1	0	1	0	1	1	1
OG0014960	1	1	1	1	1	0	1	0	1	1	1
OG0015312	1	1	1	1	1	0	1	0	1	1	1
OG0015320	1	1	1	1	1	0	1	0	1	1	1
OG0012095	1	1	1	1	1	0	1	1	0	0	0
OG0012096	1	1	1	1	1	0	1	1	0	0	0
OG0012097	1	1	1	1	1	0	1	1	0	0	0
OG0012098	1	1	1	1	1	0	1	1	0	1	0
OG0012099	1	1	1	1	1	0	1	1	0	1	0
OG0012100	1	1	1	1	1	0	1	1	0	1	0
OG0012101	1	1	1	1	1	0	1	1	0	1	0
OG0012102	1	1	1	1	1	0	1	1	0	1	0
OG0012103	1	1	1	1	1	0	1	1	0	1	0
OG0012104	1	1	1	1	1	0	1	1	0	1	0
OG0012105	1	1	1	1	1	0	1	1	0	1	0
OG0012106	1	1	1	1	1	0	1	1	0	1	0
OG0012107	1	1	1	1	1	0	1	1	0	1	0
OG0012108	1	1	1	1	1	0	1	1	0	1	0
OG0012109	1	1	1	1	1	0	1	1	0	1	0
OG0012110	1	1	1	1	1	0	1	1	0	1	0
OG0012111	1	1	1	1	1	0	1	1	0	1	0
OG0012112	1	1	1	1	1	0	1	1	0	1	0
OG0012198	1	1	1	1	1	0	1	1	0	1	0
OG0012204	1	1	1	1	1	0	1	1	0	1	0
OG0012730	1	1	1	1	1	0	1	1	0	1	0
OG0013083	1	1	1	1	1	0	1	1	0	1	0
OG0013519	1	1	1	1	1	0	1	1	0	1	0
OG0013774	1	1	1	1	1	0	1	1	0	1	0
OG0014592	1	1	1	1	1	0	1	1	0	1	0
OG0014599	1	1	1	1	1	0	1	1	0	1	0
OG0014601	1	1	1	1	1	0	1	1	0	1	0
OG0012113	1	1	1	1	1	0	1	1	0	1	1
OG0012114	1	1	1	1	1	0	1	1	0	1	1
OG0012115	1	1	1	1	1	0	1	1	0	1	1
OG0012116	1	1	1	1	1	0	1	1	0	1	1
OG0013529	1	1	1	1	1	0	1	1	0	1	1
OG0013577	1	1	1	1	1	0	1	1	0	1	1
OG0014869	1	1	1	1	1	0	1	1	0	1	1
OG0015295	1	1	1	1	1	0	1	1	0	1	1
OG0012117	1	1	1	1	1	0	1	1	1	0	0
OG0012118	1	1	1	1	1	0	1	1	1	0	0
OG0013084	1	1	1	1	1	0	1	1	1	0	0
OG0013085	1	1	1	1	1	0	1	1	1	0	0
OG0013777	1	1	1	1	1	0	1	1	1	0	0
OG0015354	1	1	1	1	1	0	1	1	1	0	0
OG0012199	1	1	1	1	1	0	1	1	1	0	1
OG0012731	1	1	1	1	1	0	1	1	1	0	1
OG0013758	1	1	1	1	1	0	1	1	1	0	1
OG0013782	1	1	1	1	1	0	1	1	1	0	1
OG0014865	1	1	1	1	1	0	1	1	1	0	1
OG0012119	1	1	1	1	1	0	1	1	1	1	0
OG0012120	1	1	1	1	1	0	1	1	1	1	0
OG0012121	1	1	1	1	1	0	1	1	1	1	0
OG0012122	1	1	1	1	1	0	1	1	1	1	0
OG0012123	1	1	1	1	1	0	1	1	1	1	0
OG0012124	1	1	1	1	1	0	1	1	1	1	0
OG0012125	1	1	1	1	1	0	1	1	1	1	0
OG0012126	1	1	1	1	1	0	1	1	1	1	0
OG0012127	1	1	1	1	1	0	1	1	1	1	0
OG0012128	1	1	1	1	1	0	1	1	1	1	0
OG0012129	1	1	1	1	1	0	1	1	1	1	0
OG0012130	1	1	1	1	1	0	1	1	1	1	0
OG0012131	1	1	1	1	1	0	1	1	1	1	0
OG0012132	1	1	1	1	1	0	1	1	1	1	0
OG0012133	1	1	1	1	1	0	1	1	1	1	0
OG0012134	1	1	1	1	1	0	1	1	1	1	0
OG0012135	1	1	1	1	1	0	1	1	1	1	0
OG0012136	1	1	1	1	1	0	1	1	1	1	0
OG0012137	1	1	1	1	1	0	1	1	1	1	0
OG0012138	1	1	1	1	1	0	1	1	1	1	0
OG0012139	1	1	1	1	1	0	1	1	1	1	0
OG0012140	1	1	1	1	1	0	1	1	1	1	0
OG0012141	1	1	1	1	1	0	1	1	1	1	0
OG0012142	1	1	1	1	1	0	1	1	1	1	0
OG0012143	1	1	1	1	1	0	1	1	1	1	0
OG0012144	1	1	1	1	1	0	1	1	1	1	0
OG0012145	1	1	1	1	1	0	1	1	1	1	0
OG0012146	1	1	1	1	1	0	1	1	1	1	0
OG0012147	1	1	1	1	1	0	1	1	1	1	0
OG0012148	1	1	1	1	1	0	1	1	1	1	0
OG0012149	1	1	1	1	1	0	1	1	1	1	0
OG0012150	1	1	1	1	1	0	1	1	1	1	0
OG0012151	1	1	1	1	1	0	1	1	1	1	0
OG0012152	1	1	1	1	1	0	1	1	1	1	0
OG0012153	1	1	1	1	1	0	1	1	1	1	0
OG0012154	1	1	1	1	1	0	1	1	1	1	0
OG0012155	1	1	1	1	1	0	1	1	1	1	0
OG0012156	1	1	1	1	1	0	1	1	1	1	0
OG0012157	1	1	1	1	1	0	1	1	1	1	0
OG0012158	1	1	1	1	1	0	1	1	1	1	0
OG0012159	1	1	1	1	1	0	1	1	1	1	0
OG0012160	1	1	1	1	1	0	1	1	1	1	0
OG0012161	1	1	1	1	1	0	1	1	1	1	0
OG0012162	1	1	1	1	1	0	1	1	1	1	0
OG0012163	1	1	1	1	1	0	1	1	1	1	0
OG0012164	1	1	1	1	1	0	1	1	1	1	0
OG0012188	1	1	1	1	1	0	1	1	1	1	0
OG0012189	1	1	1	1	1	0	1	1	1	1	0
OG0012191	1	1	1	1	1	0	1	1	1	1	0
OG0012192	1	1	1	1	1	0	1	1	1	1	0
OG0012193	1	1	1	1	1	0	1	1	1	1	0
OG0012197	1	1	1	1	1	0	1	1	1	1	0
OG0012205	1	1	1	1	1	0	1	1	1	1	0
OG0012206	1	1	1	1	1	0	1	1	1	1	0
OG0012732	1	1	1	1	1	0	1	1	1	1	0
OG0012733	1	1	1	1	1	0	1	1	1	1	0
OG0012736	1	1	1	1	1	0	1	1	1	1	0
OG0012737	1	1	1	1	1	0	1	1	1	1	0
OG0012798	1	1	1	1	1	0	1	1	1	1	0
OG0012805	1	1	1	1	1	0	1	1	1	1	0
OG0012806	1	1	1	1	1	0	1	1	1	1	0
OG0012811	1	1	1	1	1	0	1	1	1	1	0
OG0013086	1	1	1	1	1	0	1	1	1	1	0
OG0013090	1	1	1	1	1	0	1	1	1	1	0
OG0013147	1	1	1	1	1	0	1	1	1	1	0
OG0013159	1	1	1	1	1	0	1	1	1	1	0
OG0013170	1	1	1	1	1	0	1	1	1	1	0
OG0013520	1	1	1	1	1	0	1	1	1	1	0
OG0013521	1	1	1	1	1	0	1	1	1	1	0
OG0013522	1	1	1	1	1	0	1	1	1	1	0
OG0013526	1	1	1	1	1	0	1	1	1	1	0
OG0013527	1	1	1	1	1	0	1	1	1	1	0
OG0013578	1	1	1	1	1	0	1	1	1	1	0
OG0013638	1	1	1	1	1	0	1	1	1	1	0
OG0013639	1	1	1	1	1	0	1	1	1	1	0
OG0013655	1	1	1	1	1	0	1	1	1	1	0
OG0013723	1	1	1	1	1	0	1	1	1	1	0
OG0013788	1	1	1	1	1	0	1	1	1	1	0
OG0013819	1	1	1	1	1	0	1	1	1	1	0
OG0014593	1	1	1	1	1	0	1	1	1	1	0
OG0014594	1	1	1	1	1	0	1	1	1	1	0
OG0014595	1	1	1	1	1	0	1	1	1	1	0
OG0014596	1	1	1	1	1	0	1	1	1	1	0
OG0014600	1	1	1	1	1	0	1	1	1	1	0
OG0014602	1	1	1	1	1	0	1	1	1	1	0
OG0014734	1	1	1	1	1	0	1	1	1	1	0
OG0014736	1	1	1	1	1	0	1	1	1	1	0
OG0014739	1	1	1	1	1	0	1	1	1	1	0
OG0014866	1	1	1	1	1	0	1	1	1	1	0
OG0014867	1	1	1	1	1	0	1	1	1	1	0
OG0014870	1	1	1	1	1	0	1	1	1	1	0
OG0014961	1	1	1	1	1	0	1	1	1	1	0
OG0014962	1	1	1	1	1	0	1	1	1	1	0
OG0015072	1	1	1	1	1	0	1	1	1	1	0
OG0015073	1	1	1	1	1	0	1	1	1	1	0
OG0015074	1	1	1	1	1	0	1	1	1	1	0
OG0015081	1	1	1	1	1	0	1	1	1	1	0
OG0015109	1	1	1	1	1	0	1	1	1	1	0
OG0015118	1	1	1	1	1	0	1	1	1	1	0
OG0015296	1	1	1	1	1	0	1	1	1	1	0
OG0015313	1	1	1	1	1	0	1	1	1	1	0
OG0015321	1	1	1	1	1	0	1	1	1	1	0
OG0015537	1	1	1	1	1	0	1	1	1	1	0
OG0015561	1	1	1	1	1	0	1	1	1	1	0
OG0015685	1	1	1	1	1	0	1	1	1	1	0
OG0012165	1	1	1	1	1	0	1	1	1	1	1
OG0012166	1	1	1	1	1	0	1	1	1	1	1
OG0012167	1	1	1	1	1	0	1	1	1	1	1
OG0012168	1	1	1	1	1	0	1	1	1	1	1
OG0012169	1	1	1	1	1	0	1	1	1	1	1
OG0012170	1	1	1	1	1	0	1	1	1	1	1
OG0012171	1	1	1	1	1	0	1	1	1	1	1
OG0012172	1	1	1	1	1	0	1	1	1	1	1
OG0012173	1	1	1	1	1	0	1	1	1	1	1
OG0012174	1	1	1	1	1	0	1	1	1	1	1
OG0012175	1	1	1	1	1	0	1	1	1	1	1
OG0012176	1	1	1	1	1	0	1	1	1	1	1
OG0012177	1	1	1	1	1	0	1	1	1	1	1
OG0012178	1	1	1	1	1	0	1	1	1	1	1
OG0012179	1	1	1	1	1	0	1	1	1	1	1
OG0012180	1	1	1	1	1	0	1	1	1	1	1
OG0012181	1	1	1	1	1	0	1	1	1	1	1
OG0012182	1	1	1	1	1	0	1	1	1	1	1
OG0012183	1	1	1	1	1	0	1	1	1	1	1
OG0012184	1	1	1	1	1	0	1	1	1	1	1
OG0012185	1	1	1	1	1	0	1	1	1	1	1
OG0012186	1	1	1	1	1	0	1	1	1	1	1
OG0012187	1	1	1	1	1	0	1	1	1	1	1
OG0012190	1	1	1	1	1	0	1	1	1	1	1
OG0012194	1	1	1	1	1	0	1	1	1	1	1
OG0012195	1	1	1	1	1	0	1	1	1	1	1
OG0012196	1	1	1	1	1	0	1	1	1	1	1
OG0012200	1	1	1	1	1	0	1	1	1	1	1
OG0012201	1	1	1	1	1	0	1	1	1	1	1
OG0012734	1	1	1	1	1	0	1	1	1	1	1
OG0012735	1	1	1	1	1	0	1	1	1	1	1
OG0012738	1	1	1	1	1	0	1	1	1	1	1
OG0012739	1	1	1	1	1	0	1	1	1	1	1
OG0012807	1	1	1	1	1	0	1	1	1	1	1
OG0012808	1	1	1	1	1	0	1	1	1	1	1
OG0012809	1	1	1	1	1	0	1	1	1	1	1
OG0012810	1	1	1	1	1	0	1	1	1	1	1
OG0013087	1	1	1	1	1	0	1	1	1	1	1
OG0013088	1	1	1	1	1	0	1	1	1	1	1
OG0013089	1	1	1	1	1	0	1	1	1	1	1
OG0013092	1	1	1	1	1	0	1	1	1	1	1
OG0013093	1	1	1	1	1	0	1	1	1	1	1
OG0013523	1	1	1	1	1	0	1	1	1	1	1
OG0013524	1	1	1	1	1	0	1	1	1	1	1
OG0013525	1	1	1	1	1	0	1	1	1	1	1
OG0013528	1	1	1	1	1	0	1	1	1	1	1
OG0013530	1	1	1	1	1	0	1	1	1	1	1
OG0013579	1	1	1	1	1	0	1	1	1	1	1
OG0013637	1	1	1	1	1	0	1	1	1	1	1
OG0013678	1	1	1	1	1	0	1	1	1	1	1
OG0013722	1	1	1	1	1	0	1	1	1	1	1
OG0014597	1	1	1	1	1	0	1	1	1	1	1
OG0014598	1	1	1	1	1	0	1	1	1	1	1
OG0014735	1	1	1	1	1	0	1	1	1	1	1
OG0014738	1	1	1	1	1	0	1	1	1	1	1
OG0014740	1	1	1	1	1	0	1	1	1	1	1
OG0014755	1	1	1	1	1	0	1	1	1	1	1
OG0014764	1	1	1	1	1	0	1	1	1	1	1
OG0014868	1	1	1	1	1	0	1	1	1	1	1
OG0014881	1	1	1	1	1	0	1	1	1	1	1
OG0014886	1	1	1	1	1	0	1	1	1	1	1
OG0015009	1	1	1	1	1	0	1	1	1	1	1
OG0015020	1	1	1	1	1	0	1	1	1	1	1
OG0015026	1	1	1	1	1	0	1	1	1	1	1
OG0015113	1	1	1	1	1	0	1	1	1	1	1
OG0015314	1	1	1	1	1	0	1	1	1	1	1
OG0015351	1	1	1	1	1	0	1	1	1	1	1
OG0015405	1	1	1	1	1	0	1	1	1	1	1
OG0015412	1	1	1	1	1	0	1	1	1	1	1
OG0015533	1	1	1	1	1	0	1	1	1	1	1
OG0015563	1	1	1	1	1	0	1	1	1	1	1
OG0015593	1	1	1	1	1	0	1	1	1	1	1
OG0015630	1	1	1	1	1	0	1	1	1	1	1
OG0015657	1	1	1	1	1	0	1	1	1	1	1
OG0015669	1	1	1	1	1	0	1	1	1	1	1
OG0015675	1	1	1	1	1	0	1	1	1	1	1
OG0012689	1	1	1	1	1	1	0	0	0	1	0
OG0012207	1	1	1	1	1	1	0	0	1	1	0
OG0012208	1	1	1	1	1	1	0	0	1	1	0
OG0012212	1	1	1	1	1	1	0	0	1	1	0
OG0014603	1	1	1	1	1	1	0	0	1	1	0
OG0014652	1	1	1	1	1	1	0	0	1	1	0
OG0012209	1	1	1	1	1	1	0	0	1	1	1
OG0012210	1	1	1	1	1	1	0	0	1	1	1
OG0012211	1	1	1	1	1	1	0	0	1	1	1
OG0012812	1	1	1	1	1	1	0	0	1	1	1
OG0013094	1	1	1	1	1	1	0	0	1	1	1
OG0014670	1	1	1	1	1	1	0	0	1	1	1
OG0015388	1	1	1	1	1	1	0	0	1	1	1
OG0012213	1	1	1	1	1	1	0	1	0	1	0
OG0012214	1	1	1	1	1	1	0	1	0	1	0
OG0012215	1	1	1	1	1	1	0	1	0	1	0
OG0012216	1	1	1	1	1	1	0	1	0	1	0
OG0013531	1	1	1	1	1	1	0	1	0	1	0
OG0014604	1	1	1	1	1	1	0	1	0	1	0
OG0014782	1	1	1	1	1	1	0	1	0	1	0
OG0012217	1	1	1	1	1	1	0	1	0	1	1
OG0012218	1	1	1	1	1	1	0	1	1	0	1
OG0015052	1	1	1	1	1	1	0	1	1	0	1
OG0015353	1	1	1	1	1	1	0	1	1	0	1
OG0015668	1	1	1	1	1	1	0	1	1	0	1
OG0012219	1	1	1	1	1	1	0	1	1	1	0
OG0012220	1	1	1	1	1	1	0	1	1	1	0
OG0012221	1	1	1	1	1	1	0	1	1	1	0
OG0012222	1	1	1	1	1	1	0	1	1	1	0
OG0012223	1	1	1	1	1	1	0	1	1	1	0
OG0012224	1	1	1	1	1	1	0	1	1	1	0
OG0012230	1	1	1	1	1	1	0	1	1	1	0
OG0012231	1	1	1	1	1	1	0	1	1	1	0
OG0012232	1	1	1	1	1	1	0	1	1	1	0
OG0012690	1	1	1	1	1	1	0	1	1	1	0
OG0012742	1	1	1	1	1	1	0	1	1	1	0
OG0013095	1	1	1	1	1	1	0	1	1	1	0
OG0013594	1	1	1	1	1	1	0	1	1	1	0
OG0014605	1	1	1	1	1	1	0	1	1	1	0
OG0014653	1	1	1	1	1	1	0	1	1	1	0
OG0014741	1	1	1	1	1	1	0	1	1	1	0
OG0015100	1	1	1	1	1	1	0	1	1	1	0
OG0012225	1	1	1	1	1	1	0	1	1	1	1
OG0012226	1	1	1	1	1	1	0	1	1	1	1
OG0012227	1	1	1	1	1	1	0	1	1	1	1
OG0012228	1	1	1	1	1	1	0	1	1	1	1
OG0012229	1	1	1	1	1	1	0	1	1	1	1
OG0012233	1	1	1	1	1	1	0	1	1	1	1
OG0012234	1	1	1	1	1	1	0	1	1	1	1
OG0012691	1	1	1	1	1	1	0	1	1	1	1
OG0012740	1	1	1	1	1	1	0	1	1	1	1
OG0012741	1	1	1	1	1	1	0	1	1	1	1
OG0012781	1	1	1	1	1	1	0	1	1	1	1
OG0012813	1	1	1	1	1	1	0	1	1	1	1
OG0012814	1	1	1	1	1	1	0	1	1	1	1
OG0012815	1	1	1	1	1	1	0	1	1	1	1
OG0013140	1	1	1	1	1	1	0	1	1	1	1
OG0013532	1	1	1	1	1	1	0	1	1	1	1
OG0013533	1	1	1	1	1	1	0	1	1	1	1
OG0013586	1	1	1	1	1	1	0	1	1	1	1
OG0013595	1	1	1	1	1	1	0	1	1	1	1
OG0014756	1	1	1	1	1	1	0	1	1	1	1
OG0015279	1	1	1	1	1	1	0	1	1	1	1
OG0012743	1	1	1	1	1	1	1	0	0	0	0
OG0014606	1	1	1	1	1	1	1	0	0	0	0
OG0014973	1	1	1	1	1	1	1	0	0	0	1
OG0012235	1	1	1	1	1	1	1	0	0	1	0
OG0012236	1	1	1	1	1	1	1	0	0	1	0
OG0012237	1	1	1	1	1	1	1	0	0	1	0
OG0012238	1	1	1	1	1	1	1	0	0	1	0
OG0012239	1	1	1	1	1	1	1	0	0	1	0
OG0012240	1	1	1	1	1	1	1	0	0	1	0
OG0012241	1	1	1	1	1	1	1	0	0	1	0
OG0012242	1	1	1	1	1	1	1	0	0	1	0
OG0012243	1	1	1	1	1	1	1	0	0	1	0
OG0012244	1	1	1	1	1	1	1	0	0	1	0
OG0012245	1	1	1	1	1	1	1	0	0	1	0
OG0012246	1	1	1	1	1	1	1	0	0	1	0
OG0012247	1	1	1	1	1	1	1	0	0	1	0
OG0012248	1	1	1	1	1	1	1	0	0	1	0
OG0012249	1	1	1	1	1	1	1	0	0	1	0
OG0012250	1	1	1	1	1	1	1	0	0	1	0
OG0012251	1	1	1	1	1	1	1	0	0	1	0
OG0012255	1	1	1	1	1	1	1	0	0	1	0
OG0012256	1	1	1	1	1	1	1	0	0	1	0
OG0012744	1	1	1	1	1	1	1	0	0	1	0
OG0012745	1	1	1	1	1	1	1	0	0	1	0
OG0012782	1	1	1	1	1	1	1	0	0	1	0
OG0012816	1	1	1	1	1	1	1	0	0	1	0
OG0013534	1	1	1	1	1	1	1	0	0	1	0
OG0013535	1	1	1	1	1	1	1	0	0	1	0
OG0014607	1	1	1	1	1	1	1	0	0	1	0
OG0014608	1	1	1	1	1	1	1	0	0	1	0
OG0014609	1	1	1	1	1	1	1	0	0	1	0
OG0015280	1	1	1	1	1	1	1	0	0	1	0
OG0012252	1	1	1	1	1	1	1	0	0	1	1
OG0012253	1	1	1	1	1	1	1	0	0	1	1
OG0012254	1	1	1	1	1	1	1	0	0	1	1
OG0012257	1	1	1	1	1	1	1	0	0	1	1
OG0012258	1	1	1	1	1	1	1	0	0	1	1
OG0012684	1	1	1	1	1	1	1	0	0	1	1
OG0012692	1	1	1	1	1	1	1	0	0	1	1
OG0014661	1	1	1	1	1	1	1	0	0	1	1
OG0014995	1	1	1	1	1	1	1	0	0	1	1
OG0015287	1	1	1	1	1	1	1	0	0	1	1
OG0012259	1	1	1	1	1	1	1	0	1	0	0
OG0012260	1	1	1	1	1	1	1	0	1	0	0
OG0013791	1	1	1	1	1	1	1	0	1	0	0
OG0012261	1	1	1	1	1	1	1	0	1	0	1
OG0012746	1	1	1	1	1	1	1	0	1	0	1
OG0015529	1	1	1	1	1	1	1	0	1	0	1
OG0012262	1	1	1	1	1	1	1	0	1	1	0
OG0012263	1	1	1	1	1	1	1	0	1	1	0
OG0012264	1	1	1	1	1	1	1	0	1	1	0
OG0012265	1	1	1	1	1	1	1	0	1	1	0
OG0012266	1	1	1	1	1	1	1	0	1	1	0
OG0012267	1	1	1	1	1	1	1	0	1	1	0
OG0012268	1	1	1	1	1	1	1	0	1	1	0
OG0012269	1	1	1	1	1	1	1	0	1	1	0
OG0012270	1	1	1	1	1	1	1	0	1	1	0
OG0012271	1	1	1	1	1	1	1	0	1	1	0
OG0012272	1	1	1	1	1	1	1	0	1	1	0
OG0012273	1	1	1	1	1	1	1	0	1	1	0
OG0012274	1	1	1	1	1	1	1	0	1	1	0
OG0012275	1	1	1	1	1	1	1	0	1	1	0
OG0012276	1	1	1	1	1	1	1	0	1	1	0
OG0012277	1	1	1	1	1	1	1	0	1	1	0
OG0012278	1	1	1	1	1	1	1	0	1	1	0
OG0012279	1	1	1	1	1	1	1	0	1	1	0
OG0012280	1	1	1	1	1	1	1	0	1	1	0
OG0012281	1	1	1	1	1	1	1	0	1	1	0
OG0012282	1	1	1	1	1	1	1	0	1	1	0
OG0012283	1	1	1	1	1	1	1	0	1	1	0
OG0012284	1	1	1	1	1	1	1	0	1	1	0
OG0012285	1	1	1	1	1	1	1	0	1	1	0
OG0012286	1	1	1	1	1	1	1	0	1	1	0
OG0012287	1	1	1	1	1	1	1	0	1	1	0
OG0012288	1	1	1	1	1	1	1	0	1	1	0
OG0012289	1	1	1	1	1	1	1	0	1	1	0
OG0012290	1	1	1	1	1	1	1	0	1	1	0
OG0012291	1	1	1	1	1	1	1	0	1	1	0
OG0012292	1	1	1	1	1	1	1	0	1	1	0
OG0012293	1	1	1	1	1	1	1	0	1	1	0
OG0012294	1	1	1	1	1	1	1	0	1	1	0
OG0012295	1	1	1	1	1	1	1	0	1	1	0
OG0012296	1	1	1	1	1	1	1	0	1	1	0
OG0012297	1	1	1	1	1	1	1	0	1	1	0
OG0012298	1	1	1	1	1	1	1	0	1	1	0
OG0012299	1	1	1	1	1	1	1	0	1	1	0
OG0012300	1	1	1	1	1	1	1	0	1	1	0
OG0012301	1	1	1	1	1	1	1	0	1	1	0
OG0012302	1	1	1	1	1	1	1	0	1	1	0
OG0012303	1	1	1	1	1	1	1	0	1	1	0
OG0012304	1	1	1	1	1	1	1	0	1	1	0
OG0012327	1	1	1	1	1	1	1	0	1	1	0
OG0012329	1	1	1	1	1	1	1	0	1	1	0
OG0012330	1	1	1	1	1	1	1	0	1	1	0
OG0012667	1	1	1	1	1	1	1	0	1	1	0
OG0012668	1	1	1	1	1	1	1	0	1	1	0
OG0012669	1	1	1	1	1	1	1	0	1	1	0
OG0012685	1	1	1	1	1	1	1	0	1	1	0
OG0012694	1	1	1	1	1	1	1	0	1	1	0
OG0012695	1	1	1	1	1	1	1	0	1	1	0
OG0012696	1	1	1	1	1	1	1	0	1	1	0
OG0012747	1	1	1	1	1	1	1	0	1	1	0
OG0012748	1	1	1	1	1	1	1	0	1	1	0
OG0012749	1	1	1	1	1	1	1	0	1	1	0
OG0012754	1	1	1	1	1	1	1	0	1	1	0
OG0012790	1	1	1	1	1	1	1	0	1	1	0
OG0013096	1	1	1	1	1	1	1	0	1	1	0
OG0013131	1	1	1	1	1	1	1	0	1	1	0
OG0013148	1	1	1	1	1	1	1	0	1	1	0
OG0013536	1	1	1	1	1	1	1	0	1	1	0
OG0013537	1	1	1	1	1	1	1	0	1	1	0
OG0013539	1	1	1	1	1	1	1	0	1	1	0
OG0013569	1	1	1	1	1	1	1	0	1	1	0
OG0013653	1	1	1	1	1	1	1	0	1	1	0
OG0013724	1	1	1	1	1	1	1	0	1	1	0
OG0013725	1	1	1	1	1	1	1	0	1	1	0
OG0014611	1	1	1	1	1	1	1	0	1	1	0
OG0014654	1	1	1	1	1	1	1	0	1	1	0
OG0014665	1	1	1	1	1	1	1	0	1	1	0
OG0014749	1	1	1	1	1	1	1	0	1	1	0
OG0014753	1	1	1	1	1	1	1	0	1	1	0
OG0014757	1	1	1	1	1	1	1	0	1	1	0
OG0014784	1	1	1	1	1	1	1	0	1	1	0
OG0014885	1	1	1	1	1	1	1	0	1	1	0
OG0015281	1	1	1	1	1	1	1	0	1	1	0
OG0015282	1	1	1	1	1	1	1	0	1	1	0
OG0015291	1	1	1	1	1	1	1	0	1	1	0
OG0015316	1	1	1	1	1	1	1	0	1	1	0
OG0015322	1	1	1	1	1	1	1	0	1	1	0
OG0015395	1	1	1	1	1	1	1	0	1	1	0
OG0015601	1	1	1	1	1	1	1	0	1	1	0
OG0012305	1	1	1	1	1	1	1	0	1	1	1
OG0012306	1	1	1	1	1	1	1	0	1	1	1
OG0012307	1	1	1	1	1	1	1	0	1	1	1
OG0012308	1	1	1	1	1	1	1	0	1	1	1
OG0012309	1	1	1	1	1	1	1	0	1	1	1
OG0012310	1	1	1	1	1	1	1	0	1	1	1
OG0012311	1	1	1	1	1	1	1	0	1	1	1
OG0012312	1	1	1	1	1	1	1	0	1	1	1
OG0012313	1	1	1	1	1	1	1	0	1	1	1
OG0012314	1	1	1	1	1	1	1	0	1	1	1
OG0012315	1	1	1	1	1	1	1	0	1	1	1
OG0012316	1	1	1	1	1	1	1	0	1	1	1
OG0012317	1	1	1	1	1	1	1	0	1	1	1
OG0012318	1	1	1	1	1	1	1	0	1	1	1
OG0012319	1	1	1	1	1	1	1	0	1	1	1
OG0012320	1	1	1	1	1	1	1	0	1	1	1
OG0012321	1	1	1	1	1	1	1	0	1	1	1
OG0012322	1	1	1	1	1	1	1	0	1	1	1
OG0012323	1	1	1	1	1	1	1	0	1	1	1
OG0012324	1	1	1	1	1	1	1	0	1	1	1
OG0012325	1	1	1	1	1	1	1	0	1	1	1
OG0012326	1	1	1	1	1	1	1	0	1	1	1
OG0012328	1	1	1	1	1	1	1	0	1	1	1
OG0012670	1	1	1	1	1	1	1	0	1	1	1
OG0012693	1	1	1	1	1	1	1	0	1	1	1
OG0012750	1	1	1	1	1	1	1	0	1	1	1
OG0012751	1	1	1	1	1	1	1	0	1	1	1
OG0012752	1	1	1	1	1	1	1	0	1	1	1
OG0012753	1	1	1	1	1	1	1	0	1	1	1
OG0013097	1	1	1	1	1	1	1	0	1	1	1
OG0013098	1	1	1	1	1	1	1	0	1	1	1
OG0013099	1	1	1	1	1	1	1	0	1	1	1
OG0013100	1	1	1	1	1	1	1	0	1	1	1
OG0013132	1	1	1	1	1	1	1	0	1	1	1
OG0013149	1	1	1	1	1	1	1	0	1	1	1
OG0013201	1	1	1	1	1	1	1	0	1	1	1
OG0013538	1	1	1	1	1	1	1	0	1	1	1
OG0013540	1	1	1	1	1	1	1	0	1	1	1
OG0013570	1	1	1	1	1	1	1	0	1	1	1
OG0013580	1	1	1	1	1	1	1	0	1	1	1
OG0013596	1	1	1	1	1	1	1	0	1	1	1
OG0013598	1	1	1	1	1	1	1	0	1	1	1
OG0013726	1	1	1	1	1	1	1	0	1	1	1
OG0014610	1	1	1	1	1	1	1	0	1	1	1
OG0014662	1	1	1	1	1	1	1	0	1	1	1
OG0014664	1	1	1	1	1	1	1	0	1	1	1
OG0014668	1	1	1	1	1	1	1	0	1	1	1
OG0014671	1	1	1	1	1	1	1	0	1	1	1
OG0014742	1	1	1	1	1	1	1	0	1	1	1
OG0014743	1	1	1	1	1	1	1	0	1	1	1
OG0014781	1	1	1	1	1	1	1	0	1	1	1
OG0015012	1	1	1	1	1	1	1	0	1	1	1
OG0015323	1	1	1	1	1	1	1	0	1	1	1
OG0015374	1	1	1	1	1	1	1	0	1	1	1
OG0015389	1	1	1	1	1	1	1	0	1	1	1
OG0015424	1	1	1	1	1	1	1	0	1	1	1
OG0015440	1	1	1	1	1	1	1	0	1	1	1
OG0015511	1	1	1	1	1	1	1	0	1	1	1
OG0015611	1	1	1	1	1	1	1	0	1	1	1
OG0015647	1	1	1	1	1	1	1	0	1	1	1
OG0012331	1	1	1	1	1	1	1	1	0	0	0
OG0012332	1	1	1	1	1	1	1	1	0	0	0
OG0012671	1	1	1	1	1	1	1	1	0	0	0
OG0013541	1	1	1	1	1	1	1	1	0	0	0
OG0013734	1	1	1	1	1	1	1	1	0	0	0
OG0014612	1	1	1	1	1	1	1	1	0	0	0
OG0014874	1	1	1	1	1	1	1	1	0	0	0
OG0012333	1	1	1	1	1	1	1	1	0	0	1
OG0012697	1	1	1	1	1	1	1	1	0	0	1
OG0014613	1	1	1	1	1	1	1	1	0	0	1
OG0012334	1	1	1	1	1	1	1	1	0	1	0
OG0012335	1	1	1	1	1	1	1	1	0	1	0
OG0012336	1	1	1	1	1	1	1	1	0	1	0
OG0012337	1	1	1	1	1	1	1	1	0	1	0
OG0012338	1	1	1	1	1	1	1	1	0	1	0
OG0012339	1	1	1	1	1	1	1	1	0	1	0
OG0012340	1	1	1	1	1	1	1	1	0	1	0
OG0012341	1	1	1	1	1	1	1	1	0	1	0
OG0012342	1	1	1	1	1	1	1	1	0	1	0
OG0012343	1	1	1	1	1	1	1	1	0	1	0
OG0012344	1	1	1	1	1	1	1	1	0	1	0
OG0012345	1	1	1	1	1	1	1	1	0	1	0
OG0012346	1	1	1	1	1	1	1	1	0	1	0
OG0012347	1	1	1	1	1	1	1	1	0	1	0
OG0012348	1	1	1	1	1	1	1	1	0	1	0
OG0012349	1	1	1	1	1	1	1	1	0	1	0
OG0012350	1	1	1	1	1	1	1	1	0	1	0
OG0012351	1	1	1	1	1	1	1	1	0	1	0
OG0012352	1	1	1	1	1	1	1	1	0	1	0
OG0012367	1	1	1	1	1	1	1	1	0	1	0
OG0012672	1	1	1	1	1	1	1	1	0	1	0
OG0012673	1	1	1	1	1	1	1	1	0	1	0
OG0012674	1	1	1	1	1	1	1	1	0	1	0
OG0012756	1	1	1	1	1	1	1	1	0	1	0
OG0012817	1	1	1	1	1	1	1	1	0	1	0
OG0012818	1	1	1	1	1	1	1	1	0	1	0
OG0013101	1	1	1	1	1	1	1	1	0	1	0
OG0013102	1	1	1	1	1	1	1	1	0	1	0
OG0013103	1	1	1	1	1	1	1	1	0	1	0
OG0013193	1	1	1	1	1	1	1	1	0	1	0
OG0013542	1	1	1	1	1	1	1	1	0	1	0
OG0013543	1	1	1	1	1	1	1	1	0	1	0
OG0013565	1	1	1	1	1	1	1	1	0	1	0
OG0013571	1	1	1	1	1	1	1	1	0	1	0
OG0013679	1	1	1	1	1	1	1	1	0	1	0
OG0014614	1	1	1	1	1	1	1	1	0	1	0
OG0014615	1	1	1	1	1	1	1	1	0	1	0
OG0014616	1	1	1	1	1	1	1	1	0	1	0
OG0014618	1	1	1	1	1	1	1	1	0	1	0
OG0014647	1	1	1	1	1	1	1	1	0	1	0
OG0014977	1	1	1	1	1	1	1	1	0	1	0
OG0015047	1	1	1	1	1	1	1	1	0	1	0
OG0015406	1	1	1	1	1	1	1	1	0	1	0
OG0012353	1	1	1	1	1	1	1	1	0	1	1
OG0012354	1	1	1	1	1	1	1	1	0	1	1
OG0012355	1	1	1	1	1	1	1	1	0	1	1
OG0012356	1	1	1	1	1	1	1	1	0	1	1
OG0012357	1	1	1	1	1	1	1	1	0	1	1
OG0012358	1	1	1	1	1	1	1	1	0	1	1
OG0012359	1	1	1	1	1	1	1	1	0	1	1
OG0012360	1	1	1	1	1	1	1	1	0	1	1
OG0012361	1	1	1	1	1	1	1	1	0	1	1
OG0012362	1	1	1	1	1	1	1	1	0	1	1
OG0012363	1	1	1	1	1	1	1	1	0	1	1
OG0012364	1	1	1	1	1	1	1	1	0	1	1
OG0012365	1	1	1	1	1	1	1	1	0	1	1
OG0012366	1	1	1	1	1	1	1	1	0	1	1
OG0012368	1	1	1	1	1	1	1	1	0	1	1
OG0012369	1	1	1	1	1	1	1	1	0	1	1
OG0012626	1	1	1	1	1	1	1	1	0	1	1
OG0012627	1	1	1	1	1	1	1	1	0	1	1
OG0012628	1	1	1	1	1	1	1	1	0	1	1
OG0012686	1	1	1	1	1	1	1	1	0	1	1
OG0012698	1	1	1	1	1	1	1	1	0	1	1
OG0012699	1	1	1	1	1	1	1	1	0	1	1
OG0012719	1	1	1	1	1	1	1	1	0	1	1
OG0012755	1	1	1	1	1	1	1	1	0	1	1
OG0012819	1	1	1	1	1	1	1	1	0	1	1
OG0013104	1	1	1	1	1	1	1	1	0	1	1
OG0013105	1	1	1	1	1	1	1	1	0	1	1
OG0013130	1	1	1	1	1	1	1	1	0	1	1
OG0013194	1	1	1	1	1	1	1	1	0	1	1
OG0013737	1	1	1	1	1	1	1	1	0	1	1
OG0014617	1	1	1	1	1	1	1	1	0	1	1
OG0014657	1	1	1	1	1	1	1	1	0	1	1
OG0014780	1	1	1	1	1	1	1	1	0	1	1
OG0014978	1	1	1	1	1	1	1	1	0	1	1
OG0015070	1	1	1	1	1	1	1	1	0	1	1
OG0015095	1	1	1	1	1	1	1	1	0	1	1
OG0015106	1	1	1	1	1	1	1	1	0	1	1
OG0015454	1	1	1	1	1	1	1	1	0	1	1
OG0015566	1	1	1	1	1	1	1	1	0	1	1
OG0015606	1	1	1	1	1	1	1	1	0	1	1
OG0015695	1	1	1	1	1	1	1	1	0	1	1
OG0015709	1	1	1	1	1	1	1	1	0	1	1
OG0015719	1	1	1	1	1	1	1	1	0	1	1
OG0012370	1	1	1	1	1	1	1	1	1	0	0
OG0012371	1	1	1	1	1	1	1	1	1	0	0
OG0012372	1	1	1	1	1	1	1	1	1	0	0
OG0012675	1	1	1	1	1	1	1	1	1	0	0
OG0013106	1	1	1	1	1	1	1	1	1	0	0
OG0013107	1	1	1	1	1	1	1	1	1	0	0
OG0013544	1	1	1	1	1	1	1	1	1	0	0
OG0013780	1	1	1	1	1	1	1	1	1	0	0
OG0013789	1	1	1	1	1	1	1	1	1	0	0
OG0014871	1	1	1	1	1	1	1	1	1	0	0
OG0015115	1	1	1	1	1	1	1	1	1	0	0
OG0012373	1	1	1	1	1	1	1	1	1	0	1
OG0012374	1	1	1	1	1	1	1	1	1	0	1
OG0012375	1	1	1	1	1	1	1	1	1	0	1
OG0012376	1	1	1	1	1	1	1	1	1	0	1
OG0012377	1	1	1	1	1	1	1	1	1	0	1
OG0012629	1	1	1	1	1	1	1	1	1	0	1
OG0012630	1	1	1	1	1	1	1	1	1	0	1
OG0012631	1	1	1	1	1	1	1	1	1	0	1
OG0012700	1	1	1	1	1	1	1	1	1	0	1
OG0012757	1	1	1	1	1	1	1	1	1	0	1
OG0012795	1	1	1	1	1	1	1	1	1	0	1
OG0013575	1	1	1	1	1	1	1	1	1	0	1
OG0013649	1	1	1	1	1	1	1	1	1	0	1
OG0013671	1	1	1	1	1	1	1	1	1	0	1
OG0013736	1	1	1	1	1	1	1	1	1	0	1
OG0013810	1	1	1	1	1	1	1	1	1	0	1
OG0014619	1	1	1	1	1	1	1	1	1	0	1
OG0014744	1	1	1	1	1	1	1	1	1	0	1
OG0014748	1	1	1	1	1	1	1	1	1	0	1
OG0015093	1	1	1	1	1	1	1	1	1	0	1
OG0015098	1	1	1	1	1	1	1	1	1	0	1
OG0015111	1	1	1	1	1	1	1	1	1	0	1
OG0015401	1	1	1	1	1	1	1	1	1	0	1
OG0015436	1	1	1	1	1	1	1	1	1	0	1
OG0015573	1	1	1	1	1	1	1	1	1	0	1
OG0012378	1	1	1	1	1	1	1	1	1	1	0
OG0012379	1	1	1	1	1	1	1	1	1	1	0
OG0012380	1	1	1	1	1	1	1	1	1	1	0
OG0012381	1	1	1	1	1	1	1	1	1	1	0
OG0012382	1	1	1	1	1	1	1	1	1	1	0
OG0012383	1	1	1	1	1	1	1	1	1	1	0
OG0012384	1	1	1	1	1	1	1	1	1	1	0
OG0012385	1	1	1	1	1	1	1	1	1	1	0
OG0012386	1	1	1	1	1	1	1	1	1	1	0
OG0012387	1	1	1	1	1	1	1	1	1	1	0
OG0012388	1	1	1	1	1	1	1	1	1	1	0
OG0012389	1	1	1	1	1	1	1	1	1	1	0
OG0012390	1	1	1	1	1	1	1	1	1	1	0
OG0012391	1	1	1	1	1	1	1	1	1	1	0
OG0012392	1	1	1	1	1	1	1	1	1	1	0
OG0012393	1	1	1	1	1	1	1	1	1	1	0
OG0012394	1	1	1	1	1	1	1	1	1	1	0
OG0012395	1	1	1	1	1	1	1	1	1	1	0
OG0012396	1	1	1	1	1	1	1	1	1	1	0
OG0012397	1	1	1	1	1	1	1	1	1	1	0
OG0012398	1	1	1	1	1	1	1	1	1	1	0
OG0012399	1	1	1	1	1	1	1	1	1	1	0
OG0012400	1	1	1	1	1	1	1	1	1	1	0
OG0012401	1	1	1	1	1	1	1	1	1	1	0
OG0012402	1	1	1	1	1	1	1	1	1	1	0
OG0012403	1	1	1	1	1	1	1	1	1	1	0
OG0012404	1	1	1	1	1	1	1	1	1	1	0
OG0012405	1	1	1	1	1	1	1	1	1	1	0
OG0012406	1	1	1	1	1	1	1	1	1	1	0
OG0012407	1	1	1	1	1	1	1	1	1	1	0
OG0012408	1	1	1	1	1	1	1	1	1	1	0
OG0012409	1	1	1	1	1	1	1	1	1	1	0
OG0012410	1	1	1	1	1	1	1	1	1	1	0
OG0012411	1	1	1	1	1	1	1	1	1	1	0
OG0012412	1	1	1	1	1	1	1	1	1	1	0
OG0012413	1	1	1	1	1	1	1	1	1	1	0
OG0012414	1	1	1	1	1	1	1	1	1	1	0
OG0012415	1	1	1	1	1	1	1	1	1	1	0
OG0012416	1	1	1	1	1	1	1	1	1	1	0
OG0012417	1	1	1	1	1	1	1	1	1	1	0
OG0012418	1	1	1	1	1	1	1	1	1	1	0
OG0012419	1	1	1	1	1	1	1	1	1	1	0
OG0012420	1	1	1	1	1	1	1	1	1	1	0
OG0012421	1	1	1	1	1	1	1	1	1	1	0
OG0012422	1	1	1	1	1	1	1	1	1	1	0
OG0012423	1	1	1	1	1	1	1	1	1	1	0
OG0012424	1	1	1	1	1	1	1	1	1	1	0
OG0012425	1	1	1	1	1	1	1	1	1	1	0
OG0012426	1	1	1	1	1	1	1	1	1	1	0
OG0012427	1	1	1	1	1	1	1	1	1	1	0
OG0012428	1	1	1	1	1	1	1	1	1	1	0
OG0012429	1	1	1	1	1	1	1	1	1	1	0
OG0012430	1	1	1	1	1	1	1	1	1	1	0
OG0012431	1	1	1	1	1	1	1	1	1	1	0
OG0012432	1	1	1	1	1	1	1	1	1	1	0
OG0012433	1	1	1	1	1	1	1	1	1	1	0
OG0012434	1	1	1	1	1	1	1	1	1	1	0
OG0012435	1	1	1	1	1	1	1	1	1	1	0
OG0012436	1	1	1	1	1	1	1	1	1	1	0
OG0012437	1	1	1	1	1	1	1	1	1	1	0
OG0012438	1	1	1	1	1	1	1	1	1	1	0
OG0012439	1	1	1	1	1	1	1	1	1	1	0
OG0012440	1	1	1	1	1	1	1	1	1	1	0
OG0012441	1	1	1	1	1	1	1	1	1	1	0
OG0012442	1	1	1	1	1	1	1	1	1	1	0
OG0012443	1	1	1	1	1	1	1	1	1	1	0
OG0012444	1	1	1	1	1	1	1	1	1	1	0
OG0012445	1	1	1	1	1	1	1	1	1	1	0
OG0012446	1	1	1	1	1	1	1	1	1	1	0
OG0012447	1	1	1	1	1	1	1	1	1	1	0
OG0012448	1	1	1	1	1	1	1	1	1	1	0
OG0012449	1	1	1	1	1	1	1	1	1	1	0
OG0012450	1	1	1	1	1	1	1	1	1	1	0
OG0012451	1	1	1	1	1	1	1	1	1	1	0
OG0012452	1	1	1	1	1	1	1	1	1	1	0
OG0012453	1	1	1	1	1	1	1	1	1	1	0
OG0012454	1	1	1	1	1	1	1	1	1	1	0
OG0012455	1	1	1	1	1	1	1	1	1	1	0
OG0012456	1	1	1	1	1	1	1	1	1	1	0
OG0012457	1	1	1	1	1	1	1	1	1	1	0
OG0012458	1	1	1	1	1	1	1	1	1	1	0
OG0012459	1	1	1	1	1	1	1	1	1	1	0
OG0012460	1	1	1	1	1	1	1	1	1	1	0
OG0012461	1	1	1	1	1	1	1	1	1	1	0
OG0012462	1	1	1	1	1	1	1	1	1	1	0
OG0012463	1	1	1	1	1	1	1	1	1	1	0
OG0012464	1	1	1	1	1	1	1	1	1	1	0
OG0012465	1	1	1	1	1	1	1	1	1	1	0
OG0012466	1	1	1	1	1	1	1	1	1	1	0
OG0012467	1	1	1	1	1	1	1	1	1	1	0
OG0012468	1	1	1	1	1	1	1	1	1	1	0
OG0012469	1	1	1	1	1	1	1	1	1	1	0
OG0012470	1	1	1	1	1	1	1	1	1	1	0
OG0012471	1	1	1	1	1	1	1	1	1	1	0
OG0012472	1	1	1	1	1	1	1	1	1	1	0
OG0012473	1	1	1	1	1	1	1	1	1	1	0
OG0012474	1	1	1	1	1	1	1	1	1	1	0
OG0012475	1	1	1	1	1	1	1	1	1	1	0
OG0012476	1	1	1	1	1	1	1	1	1	1	0
OG0012477	1	1	1	1	1	1	1	1	1	1	0
OG0012478	1	1	1	1	1	1	1	1	1	1	0
OG0012479	1	1	1	1	1	1	1	1	1	1	0
OG0012480	1	1	1	1	1	1	1	1	1	1	0
OG0012481	1	1	1	1	1	1	1	1	1	1	0
OG0012482	1	1	1	1	1	1	1	1	1	1	0
OG0012483	1	1	1	1	1	1	1	1	1	1	0
OG0012484	1	1	1	1	1	1	1	1	1	1	0
OG0012485	1	1	1	1	1	1	1	1	1	1	0
OG0012486	1	1	1	1	1	1	1	1	1	1	0
OG0012487	1	1	1	1	1	1	1	1	1	1	0
OG0012488	1	1	1	1	1	1	1	1	1	1	0
OG0012589	1	1	1	1	1	1	1	1	1	1	0
OG0012590	1	1	1	1	1	1	1	1	1	1	0
OG0012591	1	1	1	1	1	1	1	1	1	1	0
OG0012592	1	1	1	1	1	1	1	1	1	1	0
OG0012593	1	1	1	1	1	1	1	1	1	1	0
OG0012594	1	1	1	1	1	1	1	1	1	1	0
OG0012595	1	1	1	1	1	1	1	1	1	1	0
OG0012600	1	1	1	1	1	1	1	1	1	1	0
OG0012601	1	1	1	1	1	1	1	1	1	1	0
OG0012602	1	1	1	1	1	1	1	1	1	1	0
OG0012603	1	1	1	1	1	1	1	1	1	1	0
OG0012604	1	1	1	1	1	1	1	1	1	1	0
OG0012605	1	1	1	1	1	1	1	1	1	1	0
OG0012606	1	1	1	1	1	1	1	1	1	1	0
OG0012607	1	1	1	1	1	1	1	1	1	1	0
OG0012608	1	1	1	1	1	1	1	1	1	1	0
OG0012609	1	1	1	1	1	1	1	1	1	1	0
OG0012610	1	1	1	1	1	1	1	1	1	1	0
OG0012611	1	1	1	1	1	1	1	1	1	1	0
OG0012632	1	1	1	1	1	1	1	1	1	1	0
OG0012633	1	1	1	1	1	1	1	1	1	1	0
OG0012634	1	1	1	1	1	1	1	1	1	1	0
OG0012635	1	1	1	1	1	1	1	1	1	1	0
OG0012636	1	1	1	1	1	1	1	1	1	1	0
OG0012637	1	1	1	1	1	1	1	1	1	1	0
OG0012638	1	1	1	1	1	1	1	1	1	1	0
OG0012639	1	1	1	1	1	1	1	1	1	1	0
OG0012640	1	1	1	1	1	1	1	1	1	1	0
OG0012641	1	1	1	1	1	1	1	1	1	1	0
OG0012642	1	1	1	1	1	1	1	1	1	1	0
OG0012643	1	1	1	1	1	1	1	1	1	1	0
OG0012644	1	1	1	1	1	1	1	1	1	1	0
OG0012659	1	1	1	1	1	1	1	1	1	1	0
OG0012662	1	1	1	1	1	1	1	1	1	1	0
OG0012663	1	1	1	1	1	1	1	1	1	1	0
OG0012664	1	1	1	1	1	1	1	1	1	1	0
OG0012676	1	1	1	1	1	1	1	1	1	1	0
OG0012677	1	1	1	1	1	1	1	1	1	1	0
OG0012678	1	1	1	1	1	1	1	1	1	1	0
OG0012681	1	1	1	1	1	1	1	1	1	1	0
OG0012683	1	1	1	1	1	1	1	1	1	1	0
OG0012701	1	1	1	1	1	1	1	1	1	1	0
OG0012702	1	1	1	1	1	1	1	1	1	1	0
OG0012703	1	1	1	1	1	1	1	1	1	1	0
OG0012704	1	1	1	1	1	1	1	1	1	1	0
OG0012705	1	1	1	1	1	1	1	1	1	1	0
OG0012706	1	1	1	1	1	1	1	1	1	1	0
OG0012707	1	1	1	1	1	1	1	1	1	1	0
OG0012717	1	1	1	1	1	1	1	1	1	1	0
OG0012718	1	1	1	1	1	1	1	1	1	1	0
OG0012725	1	1	1	1	1	1	1	1	1	1	0
OG0012758	1	1	1	1	1	1	1	1	1	1	0
OG0012759	1	1	1	1	1	1	1	1	1	1	0
OG0012760	1	1	1	1	1	1	1	1	1	1	0
OG0012761	1	1	1	1	1	1	1	1	1	1	0
OG0012762	1	1	1	1	1	1	1	1	1	1	0
OG0012763	1	1	1	1	1	1	1	1	1	1	0
OG0012770	1	1	1	1	1	1	1	1	1	1	0
OG0012771	1	1	1	1	1	1	1	1	1	1	0
OG0012774	1	1	1	1	1	1	1	1	1	1	0
OG0012775	1	1	1	1	1	1	1	1	1	1	0
OG0012785	1	1	1	1	1	1	1	1	1	1	0
OG0012786	1	1	1	1	1	1	1	1	1	1	0
OG0012797	1	1	1	1	1	1	1	1	1	1	0
OG0012826	1	1	1	1	1	1	1	1	1	1	0
OG0012830	1	1	1	1	1	1	1	1	1	1	0
OG0012835	1	1	1	1	1	1	1	1	1	1	0
OG0013108	1	1	1	1	1	1	1	1	1	1	0
OG0013109	1	1	1	1	1	1	1	1	1	1	0
OG0013110	1	1	1	1	1	1	1	1	1	1	0
OG0013111	1	1	1	1	1	1	1	1	1	1	0
OG0013112	1	1	1	1	1	1	1	1	1	1	0
OG0013113	1	1	1	1	1	1	1	1	1	1	0
OG0013114	1	1	1	1	1	1	1	1	1	1	0
OG0013115	1	1	1	1	1	1	1	1	1	1	0
OG0013126	1	1	1	1	1	1	1	1	1	1	0
OG0013128	1	1	1	1	1	1	1	1	1	1	0
OG0013133	1	1	1	1	1	1	1	1	1	1	0
OG0013135	1	1	1	1	1	1	1	1	1	1	0
OG0013136	1	1	1	1	1	1	1	1	1	1	0
OG0013137	1	1	1	1	1	1	1	1	1	1	0
OG0013139	1	1	1	1	1	1	1	1	1	1	0
OG0013142	1	1	1	1	1	1	1	1	1	1	0
OG0013144	1	1	1	1	1	1	1	1	1	1	0
OG0013153	1	1	1	1	1	1	1	1	1	1	0
OG0013155	1	1	1	1	1	1	1	1	1	1	0
OG0013163	1	1	1	1	1	1	1	1	1	1	0
OG0013165	1	1	1	1	1	1	1	1	1	1	0
OG0013166	1	1	1	1	1	1	1	1	1	1	0
OG0013168	1	1	1	1	1	1	1	1	1	1	0
OG0013545	1	1	1	1	1	1	1	1	1	1	0
OG0013546	1	1	1	1	1	1	1	1	1	1	0
OG0013547	1	1	1	1	1	1	1	1	1	1	0
OG0013548	1	1	1	1	1	1	1	1	1	1	0
OG0013549	1	1	1	1	1	1	1	1	1	1	0
OG0013550	1	1	1	1	1	1	1	1	1	1	0
OG0013551	1	1	1	1	1	1	1	1	1	1	0
OG0013552	1	1	1	1	1	1	1	1	1	1	0
OG0013553	1	1	1	1	1	1	1	1	1	1	0
OG0013554	1	1	1	1	1	1	1	1	1	1	0
OG0013555	1	1	1	1	1	1	1	1	1	1	0
OG0013556	1	1	1	1	1	1	1	1	1	1	0
OG0013563	1	1	1	1	1	1	1	1	1	1	0
OG0013572	1	1	1	1	1	1	1	1	1	1	0
OG0013576	1	1	1	1	1	1	1	1	1	1	0
OG0013581	1	1	1	1	1	1	1	1	1	1	0
OG0013582	1	1	1	1	1	1	1	1	1	1	0
OG0013583	1	1	1	1	1	1	1	1	1	1	0
OG0013585	1	1	1	1	1	1	1	1	1	1	0
OG0013587	1	1	1	1	1	1	1	1	1	1	0
OG0013588	1	1	1	1	1	1	1	1	1	1	0
OG0013592	1	1	1	1	1	1	1	1	1	1	0
OG0013597	1	1	1	1	1	1	1	1	1	1	0
OG0013640	1	1	1	1	1	1	1	1	1	1	0
OG0013641	1	1	1	1	1	1	1	1	1	1	0
OG0013642	1	1	1	1	1	1	1	1	1	1	0
OG0013643	1	1	1	1	1	1	1	1	1	1	0
OG0013644	1	1	1	1	1	1	1	1	1	1	0
OG0013645	1	1	1	1	1	1	1	1	1	1	0
OG0013646	1	1	1	1	1	1	1	1	1	1	0
OG0013651	1	1	1	1	1	1	1	1	1	1	0
OG0013652	1	1	1	1	1	1	1	1	1	1	0
OG0013677	1	1	1	1	1	1	1	1	1	1	0
OG0013728	1	1	1	1	1	1	1	1	1	1	0
OG0013729	1	1	1	1	1	1	1	1	1	1	0
OG0013731	1	1	1	1	1	1	1	1	1	1	0
OG0013749	1	1	1	1	1	1	1	1	1	1	0
OG0013751	1	1	1	1	1	1	1	1	1	1	0
OG0013752	1	1	1	1	1	1	1	1	1	1	0
OG0013775	1	1	1	1	1	1	1	1	1	1	0
OG0013792	1	1	1	1	1	1	1	1	1	1	0
OG0013799	1	1	1	1	1	1	1	1	1	1	0
OG0013802	1	1	1	1	1	1	1	1	1	1	0
OG0013814	1	1	1	1	1	1	1	1	1	1	0
OG0014620	1	1	1	1	1	1	1	1	1	1	0
OG0014621	1	1	1	1	1	1	1	1	1	1	0
OG0014622	1	1	1	1	1	1	1	1	1	1	0
OG0014623	1	1	1	1	1	1	1	1	1	1	0
OG0014624	1	1	1	1	1	1	1	1	1	1	0
OG0014625	1	1	1	1	1	1	1	1	1	1	0
OG0014626	1	1	1	1	1	1	1	1	1	1	0
OG0014634	1	1	1	1	1	1	1	1	1	1	0
OG0014638	1	1	1	1	1	1	1	1	1	1	0
OG0014639	1	1	1	1	1	1	1	1	1	1	0
OG0014640	1	1	1	1	1	1	1	1	1	1	0
OG0014648	1	1	1	1	1	1	1	1	1	1	0
OG0014651	1	1	1	1	1	1	1	1	1	1	0
OG0014655	1	1	1	1	1	1	1	1	1	1	0
OG0014666	1	1	1	1	1	1	1	1	1	1	0
OG0014746	1	1	1	1	1	1	1	1	1	1	0
OG0014751	1	1	1	1	1	1	1	1	1	1	0
OG0014752	1	1	1	1	1	1	1	1	1	1	0
OG0014758	1	1	1	1	1	1	1	1	1	1	0
OG0014762	1	1	1	1	1	1	1	1	1	1	0
OG0014785	1	1	1	1	1	1	1	1	1	1	0
OG0014787	1	1	1	1	1	1	1	1	1	1	0
OG0014873	1	1	1	1	1	1	1	1	1	1	0
OG0014875	1	1	1	1	1	1	1	1	1	1	0
OG0014876	1	1	1	1	1	1	1	1	1	1	0
OG0014879	1	1	1	1	1	1	1	1	1	1	0
OG0014888	1	1	1	1	1	1	1	1	1	1	0
OG0014963	1	1	1	1	1	1	1	1	1	1	0
OG0014966	1	1	1	1	1	1	1	1	1	1	0
OG0014970	1	1	1	1	1	1	1	1	1	1	0
OG0014980	1	1	1	1	1	1	1	1	1	1	0
OG0014981	1	1	1	1	1	1	1	1	1	1	0
OG0014982	1	1	1	1	1	1	1	1	1	1	0
OG0014984	1	1	1	1	1	1	1	1	1	1	0
OG0014986	1	1	1	1	1	1	1	1	1	1	0
OG0014989	1	1	1	1	1	1	1	1	1	1	0
OG0014997	1	1	1	1	1	1	1	1	1	1	0
OG0015013	1	1	1	1	1	1	1	1	1	1	0
OG0015014	1	1	1	1	1	1	1	1	1	1	0
OG0015048	1	1	1	1	1	1	1	1	1	1	0
OG0015051	1	1	1	1	1	1	1	1	1	1	0
OG0015067	1	1	1	1	1	1	1	1	1	1	0
OG0015078	1	1	1	1	1	1	1	1	1	1	0
OG0015083	1	1	1	1	1	1	1	1	1	1	0
OG0015112	1	1	1	1	1	1	1	1	1	1	0
OG0015117	1	1	1	1	1	1	1	1	1	1	0
OG0015283	1	1	1	1	1	1	1	1	1	1	0
OG0015284	1	1	1	1	1	1	1	1	1	1	0
OG0015288	1	1	1	1	1	1	1	1	1	1	0
OG0015289	1	1	1	1	1	1	1	1	1	1	0
OG0015290	1	1	1	1	1	1	1	1	1	1	0
OG0015292	1	1	1	1	1	1	1	1	1	1	0
OG0015348	1	1	1	1	1	1	1	1	1	1	0
OG0015349	1	1	1	1	1	1	1	1	1	1	0
OG0015352	1	1	1	1	1	1	1	1	1	1	0
OG0015371	1	1	1	1	1	1	1	1	1	1	0
OG0015373	1	1	1	1	1	1	1	1	1	1	0
OG0015375	1	1	1	1	1	1	1	1	1	1	0
OG0015384	1	1	1	1	1	1	1	1	1	1	0
OG0015385	1	1	1	1	1	1	1	1	1	1	0
OG0015394	1	1	1	1	1	1	1	1	1	1	0
OG0015396	1	1	1	1	1	1	1	1	1	1	0
OG0015397	1	1	1	1	1	1	1	1	1	1	0
OG0015409	1	1	1	1	1	1	1	1	1	1	0
OG0015410	1	1	1	1	1	1	1	1	1	1	0
OG0015420	1	1	1	1	1	1	1	1	1	1	0
OG0015421	1	1	1	1	1	1	1	1	1	1	0
OG0015423	1	1	1	1	1	1	1	1	1	1	0
OG0015444	1	1	1	1	1	1	1	1	1	1	0
OG0015447	1	1	1	1	1	1	1	1	1	1	0
OG0015458	1	1	1	1	1	1	1	1	1	1	0
OG0015524	1	1	1	1	1	1	1	1	1	1	0
OG0015558	1	1	1	1	1	1	1	1	1	1	0
OG0015571	1	1	1	1	1	1	1	1	1	1	0
OG0015632	1	1	1	1	1	1	1	1	1	1	0
OG0015646	1	1	1	1	1	1	1	1	1	1	0
OG0015651	1	1	1	1	1	1	1	1	1	1	0
OG0015655	1	1	1	1	1	1	1	1	1	1	0
OG0015667	1	1	1	1	1	1	1	1	1	1	0
OG0015686	1	1	1	1	1	1	1	1	1	1	0
OG0012489	1	1	1	1	1	1	1	1	1	1	1
OG0012490	1	1	1	1	1	1	1	1	1	1	1
OG0012491	1	1	1	1	1	1	1	1	1	1	1
OG0012492	1	1	1	1	1	1	1	1	1	1	1
OG0012493	1	1	1	1	1	1	1	1	1	1	1
OG0012494	1	1	1	1	1	1	1	1	1	1	1
OG0012495	1	1	1	1	1	1	1	1	1	1	1
OG0012496	1	1	1	1	1	1	1	1	1	1	1
OG0012497	1	1	1	1	1	1	1	1	1	1	1
OG0012498	1	1	1	1	1	1	1	1	1	1	1
OG0012499	1	1	1	1	1	1	1	1	1	1	1
OG0012500	1	1	1	1	1	1	1	1	1	1	1
OG0012501	1	1	1	1	1	1	1	1	1	1	1
OG0012502	1	1	1	1	1	1	1	1	1	1	1
OG0012503	1	1	1	1	1	1	1	1	1	1	1
OG0012504	1	1	1	1	1	1	1	1	1	1	1
OG0012505	1	1	1	1	1	1	1	1	1	1	1
OG0012506	1	1	1	1	1	1	1	1	1	1	1
OG0012507	1	1	1	1	1	1	1	1	1	1	1
OG0012508	1	1	1	1	1	1	1	1	1	1	1
OG0012509	1	1	1	1	1	1	1	1	1	1	1
OG0012510	1	1	1	1	1	1	1	1	1	1	1
OG0012511	1	1	1	1	1	1	1	1	1	1	1
OG0012512	1	1	1	1	1	1	1	1	1	1	1
OG0012513	1	1	1	1	1	1	1	1	1	1	1
OG0012514	1	1	1	1	1	1	1	1	1	1	1
OG0012515	1	1	1	1	1	1	1	1	1	1	1
OG0012516	1	1	1	1	1	1	1	1	1	1	1
OG0012517	1	1	1	1	1	1	1	1	1	1	1
OG0012518	1	1	1	1	1	1	1	1	1	1	1
OG0012519	1	1	1	1	1	1	1	1	1	1	1
OG0012520	1	1	1	1	1	1	1	1	1	1	1
OG0012521	1	1	1	1	1	1	1	1	1	1	1
OG0012522	1	1	1	1	1	1	1	1	1	1	1
OG0012523	1	1	1	1	1	1	1	1	1	1	1
OG0012524	1	1	1	1	1	1	1	1	1	1	1
OG0012525	1	1	1	1	1	1	1	1	1	1	1
OG0012526	1	1	1	1	1	1	1	1	1	1	1
OG0012527	1	1	1	1	1	1	1	1	1	1	1
OG0012528	1	1	1	1	1	1	1	1	1	1	1
OG0012529	1	1	1	1	1	1	1	1	1	1	1
OG0012530	1	1	1	1	1	1	1	1	1	1	1
OG0012531	1	1	1	1	1	1	1	1	1	1	1
OG0012532	1	1	1	1	1	1	1	1	1	1	1
OG0012533	1	1	1	1	1	1	1	1	1	1	1
OG0012534	1	1	1	1	1	1	1	1	1	1	1
OG0012535	1	1	1	1	1	1	1	1	1	1	1
OG0012536	1	1	1	1	1	1	1	1	1	1	1
OG0012537	1	1	1	1	1	1	1	1	1	1	1
OG0012538	1	1	1	1	1	1	1	1	1	1	1
OG0012539	1	1	1	1	1	1	1	1	1	1	1
OG0012540	1	1	1	1	1	1	1	1	1	1	1
OG0012541	1	1	1	1	1	1	1	1	1	1	1
OG0012542	1	1	1	1	1	1	1	1	1	1	1
OG0012543	1	1	1	1	1	1	1	1	1	1	1
OG0012544	1	1	1	1	1	1	1	1	1	1	1
OG0012545	1	1	1	1	1	1	1	1	1	1	1
OG0012546	1	1	1	1	1	1	1	1	1	1	1
OG0012547	1	1	1	1	1	1	1	1	1	1	1
OG0012548	1	1	1	1	1	1	1	1	1	1	1
OG0012549	1	1	1	1	1	1	1	1	1	1	1
OG0012550	1	1	1	1	1	1	1	1	1	1	1
OG0012551	1	1	1	1	1	1	1	1	1	1	1
OG0012552	1	1	1	1	1	1	1	1	1	1	1
OG0012553	1	1	1	1	1	1	1	1	1	1	1
OG0012554	1	1	1	1	1	1	1	1	1	1	1
OG0012555	1	1	1	1	1	1	1	1	1	1	1
OG0012556	1	1	1	1	1	1	1	1	1	1	1
OG0012557	1	1	1	1	1	1	1	1	1	1	1
OG0012558	1	1	1	1	1	1	1	1	1	1	1
OG0012559	1	1	1	1	1	1	1	1	1	1	1
OG0012560	1	1	1	1	1	1	1	1	1	1	1
OG0012561	1	1	1	1	1	1	1	1	1	1	1
OG0012562	1	1	1	1	1	1	1	1	1	1	1
OG0012563	1	1	1	1	1	1	1	1	1	1	1
OG0012564	1	1	1	1	1	1	1	1	1	1	1
OG0012565	1	1	1	1	1	1	1	1	1	1	1
OG0012566	1	1	1	1	1	1	1	1	1	1	1
OG0012567	1	1	1	1	1	1	1	1	1	1	1
OG0012568	1	1	1	1	1	1	1	1	1	1	1
OG0012569	1	1	1	1	1	1	1	1	1	1	1
OG0012570	1	1	1	1	1	1	1	1	1	1	1
OG0012571	1	1	1	1	1	1	1	1	1	1	1
OG0012572	1	1	1	1	1	1	1	1	1	1	1
OG0012573	1	1	1	1	1	1	1	1	1	1	1
OG0012574	1	1	1	1	1	1	1	1	1	1	1
OG0012575	1	1	1	1	1	1	1	1	1	1	1
OG0012576	1	1	1	1	1	1	1	1	1	1	1
OG0012577	1	1	1	1	1	1	1	1	1	1	1
OG0012578	1	1	1	1	1	1	1	1	1	1	1
OG0012579	1	1	1	1	1	1	1	1	1	1	1
OG0012580	1	1	1	1	1	1	1	1	1	1	1
OG0012581	1	1	1	1	1	1	1	1	1	1	1
OG0012582	1	1	1	1	1	1	1	1	1	1	1
OG0012583	1	1	1	1	1	1	1	1	1	1	1
OG0012584	1	1	1	1	1	1	1	1	1	1	1
OG0012585	1	1	1	1	1	1	1	1	1	1	1
OG0012586	1	1	1	1	1	1	1	1	1	1	1
OG0012587	1	1	1	1	1	1	1	1	1	1	1
OG0012588	1	1	1	1	1	1	1	1	1	1	1
OG0012596	1	1	1	1	1	1	1	1	1	1	1
OG0012597	1	1	1	1	1	1	1	1	1	1	1
OG0012598	1	1	1	1	1	1	1	1	1	1	1
OG0012599	1	1	1	1	1	1	1	1	1	1	1
OG0012612	1	1	1	1	1	1	1	1	1	1	1
OG0012613	1	1	1	1	1	1	1	1	1	1	1
OG0012614	1	1	1	1	1	1	1	1	1	1	1
OG0012615	1	1	1	1	1	1	1	1	1	1	1
OG0012616	1	1	1	1	1	1	1	1	1	1	1
OG0012617	1	1	1	1	1	1	1	1	1	1	1
OG0012618	1	1	1	1	1	1	1	1	1	1	1
OG0012619	1	1	1	1	1	1	1	1	1	1	1
OG0012620	1	1	1	1	1	1	1	1	1	1	1
OG0012621	1	1	1	1	1	1	1	1	1	1	1
OG0012622	1	1	1	1	1	1	1	1	1	1	1
OG0012623	1	1	1	1	1	1	1	1	1	1	1
OG0012624	1	1	1	1	1	1	1	1	1	1	1
OG0012625	1	1	1	1	1	1	1	1	1	1	1
OG0012645	1	1	1	1	1	1	1	1	1	1	1
OG0012646	1	1	1	1	1	1	1	1	1	1	1
OG0012647	1	1	1	1	1	1	1	1	1	1	1
OG0012648	1	1	1	1	1	1	1	1	1	1	1
OG0012649	1	1	1	1	1	1	1	1	1	1	1
OG0012650	1	1	1	1	1	1	1	1	1	1	1
OG0012651	1	1	1	1	1	1	1	1	1	1	1
OG0012652	1	1	1	1	1	1	1	1	1	1	1
OG0012653	1	1	1	1	1	1	1	1	1	1	1
OG0012654	1	1	1	1	1	1	1	1	1	1	1
OG0012655	1	1	1	1	1	1	1	1	1	1	1
OG0012656	1	1	1	1	1	1	1	1	1	1	1
OG0012657	1	1	1	1	1	1	1	1	1	1	1
OG0012658	1	1	1	1	1	1	1	1	1	1	1
OG0012660	1	1	1	1	1	1	1	1	1	1	1
OG0012661	1	1	1	1	1	1	1	1	1	1	1
OG0012665	1	1	1	1	1	1	1	1	1	1	1
OG0012666	1	1	1	1	1	1	1	1	1	1	1
OG0012679	1	1	1	1	1	1	1	1	1	1	1
OG0012680	1	1	1	1	1	1	1	1	1	1	1
OG0012682	1	1	1	1	1	1	1	1	1	1	1
OG0012687	1	1	1	1	1	1	1	1	1	1	1
OG0012688	1	1	1	1	1	1	1	1	1	1	1
OG0012708	1	1	1	1	1	1	1	1	1	1	1
OG0012709	1	1	1	1	1	1	1	1	1	1	1
OG0012710	1	1	1	1	1	1	1	1	1	1	1
OG0012711	1	1	1	1	1	1	1	1	1	1	1
OG0012712	1	1	1	1	1	1	1	1	1	1	1
OG0012713	1	1	1	1	1	1	1	1	1	1	1
OG0012714	1	1	1	1	1	1	1	1	1	1	1
OG0012715	1	1	1	1	1	1	1	1	1	1	1
OG0012716	1	1	1	1	1	1	1	1	1	1	1
OG0012720	1	1	1	1	1	1	1	1	1	1	1
OG0012721	1	1	1	1	1	1	1	1	1	1	1
OG0012722	1	1	1	1	1	1	1	1	1	1	1
OG0012723	1	1	1	1	1	1	1	1	1	1	1
OG0012724	1	1	1	1	1	1	1	1	1	1	1
OG0012726	1	1	1	1	1	1	1	1	1	1	1
OG0012764	1	1	1	1	1	1	1	1	1	1	1
OG0012765	1	1	1	1	1	1	1	1	1	1	1
OG0012766	1	1	1	1	1	1	1	1	1	1	1
OG0012767	1	1	1	1	1	1	1	1	1	1	1
OG0012768	1	1	1	1	1	1	1	1	1	1	1
OG0012769	1	1	1	1	1	1	1	1	1	1	1
OG0012772	1	1	1	1	1	1	1	1	1	1	1
OG0012773	1	1	1	1	1	1	1	1	1	1	1
OG0012776	1	1	1	1	1	1	1	1	1	1	1
OG0012777	1	1	1	1	1	1	1	1	1	1	1
OG0012778	1	1	1	1	1	1	1	1	1	1	1
OG0012779	1	1	1	1	1	1	1	1	1	1	1
OG0012780	1	1	1	1	1	1	1	1	1	1	1
OG0012783	1	1	1	1	1	1	1	1	1	1	1
OG0012784	1	1	1	1	1	1	1	1	1	1	1
OG0012787	1	1	1	1	1	1	1	1	1	1	1
OG0012788	1	1	1	1	1	1	1	1	1	1	1
OG0012789	1	1	1	1	1	1	1	1	1	1	1
OG0012791	1	1	1	1	1	1	1	1	1	1	1
OG0012792	1	1	1	1	1	1	1	1	1	1	1
OG0012793	1	1	1	1	1	1	1	1	1	1	1
OG0012794	1	1	1	1	1	1	1	1	1	1	1
OG0012796	1	1	1	1	1	1	1	1	1	1	1
OG0012820	1	1	1	1	1	1	1	1	1	1	1
OG0012821	1	1	1	1	1	1	1	1	1	1	1
OG0012822	1	1	1	1	1	1	1	1	1	1	1
OG0012823	1	1	1	1	1	1	1	1	1	1	1
OG0012824	1	1	1	1	1	1	1	1	1	1	1
OG0012825	1	1	1	1	1	1	1	1	1	1	1
OG0012827	1	1	1	1	1	1	1	1	1	1	1
OG0012828	1	1	1	1	1	1	1	1	1	1	1
OG0012829	1	1	1	1	1	1	1	1	1	1	1
OG0012831	1	1	1	1	1	1	1	1	1	1	1
OG0012832	1	1	1	1	1	1	1	1	1	1	1
OG0012833	1	1	1	1	1	1	1	1	1	1	1
OG0012834	1	1	1	1	1	1	1	1	1	1	1
OG0012836	1	1	1	1	1	1	1	1	1	1	1
OG0012837	1	1	1	1	1	1	1	1	1	1	1
OG0012838	1	1	1	1	1	1	1	1	1	1	1
OG0012839	1	1	1	1	1	1	1	1	1	1	1
OG0012841	1	1	1	1	1	1	1	1	1	1	1
OG0012842	1	1	1	1	1	1	1	1	1	1	1
OG0012843	1	1	1	1	1	1	1	1	1	1	1
OG0013116	1	1	1	1	1	1	1	1	1	1	1
OG0013117	1	1	1	1	1	1	1	1	1	1	1
OG0013118	1	1	1	1	1	1	1	1	1	1	1
OG0013119	1	1	1	1	1	1	1	1	1	1	1
OG0013120	1	1	1	1	1	1	1	1	1	1	1
OG0013121	1	1	1	1	1	1	1	1	1	1	1
OG0013122	1	1	1	1	1	1	1	1	1	1	1
OG0013123	1	1	1	1	1	1	1	1	1	1	1
OG0013124	1	1	1	1	1	1	1	1	1	1	1
OG0013125	1	1	1	1	1	1	1	1	1	1	1
OG0013127	1	1	1	1	1	1	1	1	1	1	1
OG0013129	1	1	1	1	1	1	1	1	1	1	1
OG0013134	1	1	1	1	1	1	1	1	1	1	1
OG0013138	1	1	1	1	1	1	1	1	1	1	1
OG0013141	1	1	1	1	1	1	1	1	1	1	1
OG0013143	1	1	1	1	1	1	1	1	1	1	1
OG0013150	1	1	1	1	1	1	1	1	1	1	1
OG0013151	1	1	1	1	1	1	1	1	1	1	1
OG0013152	1	1	1	1	1	1	1	1	1	1	1
OG0013154	1	1	1	1	1	1	1	1	1	1	1
OG0013156	1	1	1	1	1	1	1	1	1	1	1
OG0013157	1	1	1	1	1	1	1	1	1	1	1
OG0013158	1	1	1	1	1	1	1	1	1	1	1
OG0013160	1	1	1	1	1	1	1	1	1	1	1
OG0013164	1	1	1	1	1	1	1	1	1	1	1
OG0013167	1	1	1	1	1	1	1	1	1	1	1
OG0013192	1	1	1	1	1	1	1	1	1	1	1
OG0013557	1	1	1	1	1	1	1	1	1	1	1
OG0013558	1	1	1	1	1	1	1	1	1	1	1
OG0013559	1	1	1	1	1	1	1	1	1	1	1
OG0013560	1	1	1	1	1	1	1	1	1	1	1
OG0013561	1	1	1	1	1	1	1	1	1	1	1
OG0013562	1	1	1	1	1	1	1	1	1	1	1
OG0013564	1	1	1	1	1	1	1	1	1	1	1
OG0013566	1	1	1	1	1	1	1	1	1	1	1
OG0013567	1	1	1	1	1	1	1	1	1	1	1
OG0013568	1	1	1	1	1	1	1	1	1	1	1
OG0013573	1	1	1	1	1	1	1	1	1	1	1
OG0013574	1	1	1	1	1	1	1	1	1	1	1
OG0013584	1	1	1	1	1	1	1	1	1	1	1
OG0013589	1	1	1	1	1	1	1	1	1	1	1
OG0013590	1	1	1	1	1	1	1	1	1	1	1
OG0013591	1	1	1	1	1	1	1	1	1	1	1
OG0013647	1	1	1	1	1	1	1	1	1	1	1
OG0013648	1	1	1	1	1	1	1	1	1	1	1
OG0013650	1	1	1	1	1	1	1	1	1	1	1
OG0013654	1	1	1	1	1	1	1	1	1	1	1
OG0013656	1	1	1	1	1	1	1	1	1	1	1
OG0013657	1	1	1	1	1	1	1	1	1	1	1
OG0013658	1	1	1	1	1	1	1	1	1	1	1
OG0013659	1	1	1	1	1	1	1	1	1	1	1
OG0013666	1	1	1	1	1	1	1	1	1	1	1
OG0013667	1	1	1	1	1	1	1	1	1	1	1
OG0013668	1	1	1	1	1	1	1	1	1	1	1
OG0013669	1	1	1	1	1	1	1	1	1	1	1
OG0013670	1	1	1	1	1	1	1	1	1	1	1
OG0013672	1	1	1	1	1	1	1	1	1	1	1
OG0013675	1	1	1	1	1	1	1	1	1	1	1
OG0013727	1	1	1	1	1	1	1	1	1	1	1
OG0013730	1	1	1	1	1	1	1	1	1	1	1
OG0013732	1	1	1	1	1	1	1	1	1	1	1
OG0013733	1	1	1	1	1	1	1	1	1	1	1
OG0013735	1	1	1	1	1	1	1	1	1	1	1
OG0013738	1	1	1	1	1	1	1	1	1	1	1
OG0013739	1	1	1	1	1	1	1	1	1	1	1
OG0013750	1	1	1	1	1	1	1	1	1	1	1
OG0013754	1	1	1	1	1	1	1	1	1	1	1
OG0013755	1	1	1	1	1	1	1	1	1	1	1
OG0013757	1	1	1	1	1	1	1	1	1	1	1
OG0013776	1	1	1	1	1	1	1	1	1	1	1
OG0013786	1	1	1	1	1	1	1	1	1	1	1
OG0013790	1	1	1	1	1	1	1	1	1	1	1
OG0013800	1	1	1	1	1	1	1	1	1	1	1
OG0013804	1	1	1	1	1	1	1	1	1	1	1
OG0013805	1	1	1	1	1	1	1	1	1	1	1
OG0013808	1	1	1	1	1	1	1	1	1	1	1
OG0013812	1	1	1	1	1	1	1	1	1	1	1
OG0014627	1	1	1	1	1	1	1	1	1	1	1
OG0014628	1	1	1	1	1	1	1	1	1	1	1
OG0014629	1	1	1	1	1	1	1	1	1	1	1
OG0014630	1	1	1	1	1	1	1	1	1	1	1
OG0014631	1	1	1	1	1	1	1	1	1	1	1
OG0014632	1	1	1	1	1	1	1	1	1	1	1
OG0014633	1	1	1	1	1	1	1	1	1	1	1
OG0014635	1	1	1	1	1	1	1	1	1	1	1
OG0014636	1	1	1	1	1	1	1	1	1	1	1
OG0014637	1	1	1	1	1	1	1	1	1	1	1
OG0014641	1	1	1	1	1	1	1	1	1	1	1
OG0014642	1	1	1	1	1	1	1	1	1	1	1
OG0014643	1	1	1	1	1	1	1	1	1	1	1
OG0014644	1	1	1	1	1	1	1	1	1	1	1
OG0014645	1	1	1	1	1	1	1	1	1	1	1
OG0014646	1	1	1	1	1	1	1	1	1	1	1
OG0014649	1	1	1	1	1	1	1	1	1	1	1
OG0014650	1	1	1	1	1	1	1	1	1	1	1
OG0014656	1	1	1	1	1	1	1	1	1	1	1
OG0014663	1	1	1	1	1	1	1	1	1	1	1
OG0014667	1	1	1	1	1	1	1	1	1	1	1
OG0014669	1	1	1	1	1	1	1	1	1	1	1
OG0014672	1	1	1	1	1	1	1	1	1	1	1
OG0014673	1	1	1	1	1	1	1	1	1	1	1
OG0014674	1	1	1	1	1	1	1	1	1	1	1
OG0014675	1	1	1	1	1	1	1	1	1	1	1
OG0014745	1	1	1	1	1	1	1	1	1	1	1
OG0014747	1	1	1	1	1	1	1	1	1	1	1
OG0014750	1	1	1	1	1	1	1	1	1	1	1
OG0014754	1	1	1	1	1	1	1	1	1	1	1
OG0014759	1	1	1	1	1	1	1	1	1	1	1
OG0014760	1	1	1	1	1	1	1	1	1	1	1
OG0014761	1	1	1	1	1	1	1	1	1	1	1
OG0014765	1	1	1	1	1	1	1	1	1	1	1
OG0014766	1	1	1	1	1	1	1	1	1	1	1
OG0014767	1	1	1	1	1	1	1	1	1	1	1
OG0014768	1	1	1	1	1	1	1	1	1	1	1
OG0014769	1	1	1	1	1	1	1	1	1	1	1
OG0014770	1	1	1	1	1	1	1	1	1	1	1
OG0014771	1	1	1	1	1	1	1	1	1	1	1
OG0014788	1	1	1	1	1	1	1	1	1	1	1
OG0014872	1	1	1	1	1	1	1	1	1	1	1
OG0014877	1	1	1	1	1	1	1	1	1	1	1
OG0014878	1	1	1	1	1	1	1	1	1	1	1
OG0014882	1	1	1	1	1	1	1	1	1	1	1
OG0014883	1	1	1	1	1	1	1	1	1	1	1
OG0014884	1	1	1	1	1	1	1	1	1	1	1
OG0014887	1	1	1	1	1	1	1	1	1	1	1
OG0014889	1	1	1	1	1	1	1	1	1	1	1
OG0014890	1	1	1	1	1	1	1	1	1	1	1
OG0014964	1	1	1	1	1	1	1	1	1	1	1
OG0014965	1	1	1	1	1	1	1	1	1	1	1
OG0014967	1	1	1	1	1	1	1	1	1	1	1
OG0014968	1	1	1	1	1	1	1	1	1	1	1
OG0014969	1	1	1	1	1	1	1	1	1	1	1
OG0014971	1	1	1	1	1	1	1	1	1	1	1
OG0014972	1	1	1	1	1	1	1	1	1	1	1
OG0014974	1	1	1	1	1	1	1	1	1	1	1
OG0014975	1	1	1	1	1	1	1	1	1	1	1
OG0014976	1	1	1	1	1	1	1	1	1	1	1
OG0014979	1	1	1	1	1	1	1	1	1	1	1
OG0014983	1	1	1	1	1	1	1	1	1	1	1
OG0014985	1	1	1	1	1	1	1	1	1	1	1
OG0014987	1	1	1	1	1	1	1	1	1	1	1
OG0014988	1	1	1	1	1	1	1	1	1	1	1
OG0014990	1	1	1	1	1	1	1	1	1	1	1
OG0014991	1	1	1	1	1	1	1	1	1	1	1
OG0014992	1	1	1	1	1	1	1	1	1	1	1
OG0014993	1	1	1	1	1	1	1	1	1	1	1
OG0014994	1	1	1	1	1	1	1	1	1	1	1
OG0014996	1	1	1	1	1	1	1	1	1	1	1
OG0014998	1	1	1	1	1	1	1	1	1	1	1
OG0014999	1	1	1	1	1	1	1	1	1	1	1
OG0015010	1	1	1	1	1	1	1	1	1	1	1
OG0015011	1	1	1	1	1	1	1	1	1	1	1
OG0015015	1	1	1	1	1	1	1	1	1	1	1
OG0015016	1	1	1	1	1	1	1	1	1	1	1
OG0015019	1	1	1	1	1	1	1	1	1	1	1
OG0015024	1	1	1	1	1	1	1	1	1	1	1
OG0015025	1	1	1	1	1	1	1	1	1	1	1
OG0015046	1	1	1	1	1	1	1	1	1	1	1
OG0015049	1	1	1	1	1	1	1	1	1	1	1
OG0015050	1	1	1	1	1	1	1	1	1	1	1
OG0015068	1	1	1	1	1	1	1	1	1	1	1
OG0015069	1	1	1	1	1	1	1	1	1	1	1
OG0015071	1	1	1	1	1	1	1	1	1	1	1
OG0015075	1	1	1	1	1	1	1	1	1	1	1
OG0015076	1	1	1	1	1	1	1	1	1	1	1
OG0015077	1	1	1	1	1	1	1	1	1	1	1
OG0015082	1	1	1	1	1	1	1	1	1	1	1
OG0015084	1	1	1	1	1	1	1	1	1	1	1
OG0015094	1	1	1	1	1	1	1	1	1	1	1
OG0015096	1	1	1	1	1	1	1	1	1	1	1
OG0015101	1	1	1	1	1	1	1	1	1	1	1
OG0015103	1	1	1	1	1	1	1	1	1	1	1
OG0015107	1	1	1	1	1	1	1	1	1	1	1
OG0015110	1	1	1	1	1	1	1	1	1	1	1
OG0015116	1	1	1	1	1	1	1	1	1	1	1
OG0015285	1	1	1	1	1	1	1	1	1	1	1
OG0015286	1	1	1	1	1	1	1	1	1	1	1
OG0015293	1	1	1	1	1	1	1	1	1	1	1
OG0015294	1	1	1	1	1	1	1	1	1	1	1
OG0015297	1	1	1	1	1	1	1	1	1	1	1
OG0015298	1	1	1	1	1	1	1	1	1	1	1
OG0015315	1	1	1	1	1	1	1	1	1	1	1
OG0015317	1	1	1	1	1	1	1	1	1	1	1
OG0015347	1	1	1	1	1	1	1	1	1	1	1
OG0015350	1	1	1	1	1	1	1	1	1	1	1
OG0015372	1	1	1	1	1	1	1	1	1	1	1
OG0015376	1	1	1	1	1	1	1	1	1	1	1
OG0015377	1	1	1	1	1	1	1	1	1	1	1
OG0015381	1	1	1	1	1	1	1	1	1	1	1
OG0015382	1	1	1	1	1	1	1	1	1	1	1
OG0015383	1	1	1	1	1	1	1	1	1	1	1
OG0015386	1	1	1	1	1	1	1	1	1	1	1
OG0015387	1	1	1	1	1	1	1	1	1	1	1
OG0015390	1	1	1	1	1	1	1	1	1	1	1
OG0015391	1	1	1	1	1	1	1	1	1	1	1
OG0015398	1	1	1	1	1	1	1	1	1	1	1
OG0015400	1	1	1	1	1	1	1	1	1	1	1
OG0015402	1	1	1	1	1	1	1	1	1	1	1
OG0015407	1	1	1	1	1	1	1	1	1	1	1
OG0015408	1	1	1	1	1	1	1	1	1	1	1
OG0015411	1	1	1	1	1	1	1	1	1	1	1
OG0015419	1	1	1	1	1	1	1	1	1	1	1
OG0015425	1	1	1	1	1	1	1	1	1	1	1
OG0015427	1	1	1	1	1	1	1	1	1	1	1
OG0015428	1	1	1	1	1	1	1	1	1	1	1
OG0015429	1	1	1	1	1	1	1	1	1	1	1
OG0015430	1	1	1	1	1	1	1	1	1	1	1
OG0015432	1	1	1	1	1	1	1	1	1	1	1
OG0015438	1	1	1	1	1	1	1	1	1	1	1
OG0015443	1	1	1	1	1	1	1	1	1	1	1
OG0015446	1	1	1	1	1	1	1	1	1	1	1
OG0015450	1	1	1	1	1	1	1	1	1	1	1
OG0015452	1	1	1	1	1	1	1	1	1	1	1
OG0015456	1	1	1	1	1	1	1	1	1	1	1
OG0015459	1	1	1	1	1	1	1	1	1	1	1
OG0015512	1	1	1	1	1	1	1	1	1	1	1
OG0015513	1	1	1	1	1	1	1	1	1	1	1
OG0015514	1	1	1	1	1	1	1	1	1	1	1
OG0015515	1	1	1	1	1	1	1	1	1	1	1
OG0015516	1	1	1	1	1	1	1	1	1	1	1
OG0015517	1	1	1	1	1	1	1	1	1	1	1
OG0015521	1	1	1	1	1	1	1	1	1	1	1
OG0015522	1	1	1	1	1	1	1	1	1	1	1
OG0015528	1	1	1	1	1	1	1	1	1	1	1
OG0015545	1	1	1	1	1	1	1	1	1	1	1
OG0015546	1	1	1	1	1	1	1	1	1	1	1
OG0015552	1	1	1	1	1	1	1	1	1	1	1
OG0015553	1	1	1	1	1	1	1	1	1	1	1
OG0015555	1	1	1	1	1	1	1	1	1	1	1
OG0015556	1	1	1	1	1	1	1	1	1	1	1
OG0015557	1	1	1	1	1	1	1	1	1	1	1
OG0015559	1	1	1	1	1	1	1	1	1	1	1
OG0015560	1	1	1	1	1	1	1	1	1	1	1
OG0015562	1	1	1	1	1	1	1	1	1	1	1
OG0015564	1	1	1	1	1	1	1	1	1	1	1
OG0015568	1	1	1	1	1	1	1	1	1	1	1
OG0015572	1	1	1	1	1	1	1	1	1	1	1
OG0015574	1	1	1	1	1	1	1	1	1	1	1
OG0015596	1	1	1	1	1	1	1	1	1	1	1
OG0015604	1	1	1	1	1	1	1	1	1	1	1
OG0015612	1	1	1	1	1	1	1	1	1	1	1
OG0015613	1	1	1	1	1	1	1	1	1	1	1
OG0015616	1	1	1	1	1	1	1	1	1	1	1
OG0015619	1	1	1	1	1	1	1	1	1	1	1
OG0015621	1	1	1	1	1	1	1	1	1	1	1
OG0015622	1	1	1	1	1	1	1	1	1	1	1
OG0015623	1	1	1	1	1	1	1	1	1	1	1
OG0015628	1	1	1	1	1	1	1	1	1	1	1
OG0015631	1	1	1	1	1	1	1	1	1	1	1
OG0015650	1	1	1	1	1	1	1	1	1	1	1
OG0015652	1	1	1	1	1	1	1	1	1	1	1
OG0015654	1	1	1	1	1	1	1	1	1	1	1
OG0015656	1	1	1	1	1	1	1	1	1	1	1
OG0015658	1	1	1	1	1	1	1	1	1	1	1
OG0015676	1	1	1	1	1	1	1	1	1	1	1
OG0015677	1	1	1	1	1	1	1	1	1	1	1
OG0015683	1	1	1	1	1	1	1	1	1	1	1
OG0015684	1	1	1	1	1	1	1	1	1	1	1
OG0015687	1	1	1	1	1	1	1	1	1	1	1
OG0015688	1	1	1	1	1	1	1	1	1	1	1
OG0015698	1	1	1	1	1	1	1	1	1	1	1
OG0015701	1	1	1	1	1	1	1	1	1	1	1
OG0015704	1	1	1	1	1	1	1	1	1	1	1
OG0015708	1	1	1	1	1	1	1	1	1	1	1
OG0015710	1	1	1	1	1	1	1	1	1	1	1
OG0015711	1	1	1	1	1	1	1	1	1	1	1
OG0015712	1	1	1	1	1	1	1	1	1	1	1
OG0015717	1	1	1	1	1	1	1	1	1	1	1
OG0015721	1	1	1	1	1	1	1	1	1	1	1
OG0015722	1	1	1	1	1	1	1	1	1	1	1
OG0015724	1	1	1	1	1	1	1	1	1	1	1
OG0015727	1	1	1	1	1	1	1	1	1	1	1
OG0015730	1	1	1	1	1	1	1	1	1	1	1
OG0013628	1	1	1	1	0	0	0	0	0	0	0
OG0011638	1	1	1	1	0	0	0	0	0	1	0
OG0011639	1	1	1	1	0	0	0	0	0	1	0
OG0011640	1	1	1	1	0	0	0	0	0	1	0
OG0011641	1	1	1	1	0	0	0	0	0	1	1
OG0011642	1	1	1	1	0	0	0	0	1	1	0
OG0011643	1	1	1	1	0	0	0	0	1	1	0
OG0011644	1	1	1	1	0	0	0	0	1	1	0
OG0011645	1	1	1	1	0	0	0	0	1	1	1
OG0011646	1	1	1	1	0	0	0	0	1	1	1
OG0013490	1	1	1	1	0	0	0	1	0	1	0
OG0013493	1	1	1	1	0	0	0	1	0	1	0
OG0014546	1	1	1	1	0	0	0	1	0	1	0
OG0013491	1	1	1	1	0	0	0	1	0	1	1
OG0011647	1	1	1	1	0	0	0	1	1	1	0
OG0011648	1	1	1	1	0	0	0	1	1	1	0
OG0011649	1	1	1	1	0	0	0	1	1	1	0
OG0013492	1	1	1	1	0	0	0	1	1	1	0
OG0014859	1	1	1	1	0	0	0	1	1	1	0
OG0011650	1	1	1	1	0	0	0	1	1	1	1
OG0011651	1	1	1	1	0	0	0	1	1	1	1
OG0014547	1	1	1	1	0	0	0	1	1	1	1
OG0011652	1	1	1	1	0	0	1	0	0	0	0
OG0014548	1	1	1	1	0	0	1	0	0	0	0
OG0015644	1	1	1	1	0	0	1	0	0	0	0
OG0011653	1	1	1	1	0	0	1	0	0	1	0
OG0011654	1	1	1	1	0	0	1	0	0	1	0
OG0011655	1	1	1	1	0	0	1	0	0	1	0
OG0011656	1	1	1	1	0	0	1	0	0	1	0
OG0011657	1	1	1	1	0	0	1	0	0	1	0
OG0011658	1	1	1	1	0	0	1	0	0	1	0
OG0011659	1	1	1	1	0	0	1	0	0	1	0
OG0011660	1	1	1	1	0	0	1	0	0	1	0
OG0013055	1	1	1	1	0	0	1	0	0	1	0
OG0014549	1	1	1	1	0	0	1	0	0	1	0
OG0014550	1	1	1	1	0	0	1	0	0	1	0
OG0014551	1	1	1	1	0	0	1	0	0	1	0
OG0014726	1	1	1	1	0	0	1	0	0	1	0
OG0011661	1	1	1	1	0	0	1	0	0	1	1
OG0011662	1	1	1	1	0	0	1	0	0	1	1
OG0011663	1	1	1	1	0	0	1	0	0	1	1
OG0011664	1	1	1	1	0	0	1	0	0	1	1
OG0011665	1	1	1	1	0	0	1	0	0	1	1
OG0011666	1	1	1	1	0	0	1	0	0	1	1
OG0011667	1	1	1	1	0	0	1	0	0	1	1
OG0011668	1	1	1	1	0	0	1	0	0	1	1
OG0011669	1	1	1	1	0	0	1	0	0	1	1
OG0014552	1	1	1	1	0	0	1	0	0	1	1
OG0015520	1	1	1	1	0	0	1	0	0	1	1
OG0011670	1	1	1	1	0	0	1	0	1	0	0
OG0011671	1	1	1	1	0	0	1	0	1	0	0
OG0011672	1	1	1	1	0	0	1	0	1	0	0
OG0011673	1	1	1	1	0	0	1	0	1	0	0
OG0011674	1	1	1	1	0	0	1	0	1	0	0
OG0011708	1	1	1	1	0	0	1	0	1	0	0
OG0014553	1	1	1	1	0	0	1	0	1	0	0
OG0011675	1	1	1	1	0	0	1	0	1	0	1
OG0011676	1	1	1	1	0	0	1	0	1	1	0
OG0011677	1	1	1	1	0	0	1	0	1	1	0
OG0011678	1	1	1	1	0	0	1	0	1	1	0
OG0011679	1	1	1	1	0	0	1	0	1	1	0
OG0011680	1	1	1	1	0	0	1	0	1	1	0
OG0011681	1	1	1	1	0	0	1	0	1	1	0
OG0011682	1	1	1	1	0	0	1	0	1	1	0
OG0011683	1	1	1	1	0	0	1	0	1	1	0
OG0011684	1	1	1	1	0	0	1	0	1	1	0
OG0011685	1	1	1	1	0	0	1	0	1	1	0
OG0011686	1	1	1	1	0	0	1	0	1	1	0
OG0011687	1	1	1	1	0	0	1	0	1	1	0
OG0011688	1	1	1	1	0	0	1	0	1	1	0
OG0011689	1	1	1	1	0	0	1	0	1	1	0
OG0011690	1	1	1	1	0	0	1	0	1	1	0
OG0011691	1	1	1	1	0	0	1	0	1	1	0
OG0011692	1	1	1	1	0	0	1	0	1	1	0
OG0011693	1	1	1	1	0	0	1	0	1	1	0
OG0011694	1	1	1	1	0	0	1	0	1	1	0
OG0011695	1	1	1	1	0	0	1	0	1	1	0
OG0011696	1	1	1	1	0	0	1	0	1	1	0
OG0011697	1	1	1	1	0	0	1	0	1	1	0
OG0012799	1	1	1	1	0	0	1	0	1	1	0
OG0013056	1	1	1	1	0	0	1	0	1	1	0
OG0013161	1	1	1	1	0	0	1	0	1	1	0
OG0013494	1	1	1	1	0	0	1	0	1	1	0
OG0013495	1	1	1	1	0	0	1	0	1	1	0
OG0015273	1	1	1	1	0	0	1	0	1	1	0
OG0015326	1	1	1	1	0	0	1	0	1	1	0
OG0011698	1	1	1	1	0	0	1	0	1	1	1
OG0011699	1	1	1	1	0	0	1	0	1	1	1
OG0011700	1	1	1	1	0	0	1	0	1	1	1
OG0011701	1	1	1	1	0	0	1	0	1	1	1
OG0011702	1	1	1	1	0	0	1	0	1	1	1
OG0011703	1	1	1	1	0	0	1	0	1	1	1
OG0011704	1	1	1	1	0	0	1	0	1	1	1
OG0011705	1	1	1	1	0	0	1	0	1	1	1
OG0011706	1	1	1	1	0	0	1	0	1	1	1
OG0011707	1	1	1	1	0	0	1	0	1	1	1
OG0011709	1	1	1	1	0	0	1	0	1	1	1
OG0011797	1	1	1	1	0	0	1	0	1	1	1
OG0013496	1	1	1	1	0	0	1	0	1	1	1
OG0013674	1	1	1	1	0	0	1	0	1	1	1
OG0014561	1	1	1	1	0	0	1	0	1	1	1
OG0014729	1	1	1	1	0	0	1	0	1	1	1
OG0015310	1	1	1	1	0	0	1	0	1	1	1
OG0015404	1	1	1	1	0	0	1	0	1	1	1
OG0011710	1	1	1	1	0	0	1	1	0	0	1
OG0011711	1	1	1	1	0	0	1	1	0	1	0
OG0011712	1	1	1	1	0	0	1	1	0	1	0
OG0011713	1	1	1	1	0	0	1	1	0	1	0
OG0011714	1	1	1	1	0	0	1	1	0	1	0
OG0011715	1	1	1	1	0	0	1	1	0	1	0
OG0011716	1	1	1	1	0	0	1	1	0	1	0
OG0011717	1	1	1	1	0	0	1	1	0	1	0
OG0011718	1	1	1	1	0	0	1	1	0	1	0
OG0011719	1	1	1	1	0	0	1	1	0	1	0
OG0011720	1	1	1	1	0	0	1	1	0	1	0
OG0011721	1	1	1	1	0	0	1	1	0	1	0
OG0011722	1	1	1	1	0	0	1	1	0	1	0
OG0011723	1	1	1	1	0	0	1	1	0	1	0
OG0011724	1	1	1	1	0	0	1	1	0	1	0
OG0011725	1	1	1	1	0	0	1	1	0	1	0
OG0011726	1	1	1	1	0	0	1	1	0	1	0
OG0011727	1	1	1	1	0	0	1	1	0	1	0
OG0011728	1	1	1	1	0	0	1	1	0	1	0
OG0011729	1	1	1	1	0	0	1	1	0	1	0
OG0011730	1	1	1	1	0	0	1	1	0	1	0
OG0011731	1	1	1	1	0	0	1	1	0	1	0
OG0011734	1	1	1	1	0	0	1	1	0	1	0
OG0011791	1	1	1	1	0	0	1	1	0	1	0
OG0011792	1	1	1	1	0	0	1	1	0	1	0
OG0013051	1	1	1	1	0	0	1	1	0	1	0
OG0013052	1	1	1	1	0	0	1	1	0	1	0
OG0013500	1	1	1	1	0	0	1	1	0	1	0
OG0013746	1	1	1	1	0	0	1	1	0	1	0
OG0014554	1	1	1	1	0	0	1	1	0	1	0
OG0014555	1	1	1	1	0	0	1	1	0	1	0
OG0014562	1	1	1	1	0	0	1	1	0	1	0
OG0014950	1	1	1	1	0	0	1	1	0	1	0
OG0015435	1	1	1	1	0	0	1	1	0	1	0
OG0015510	1	1	1	1	0	0	1	1	0	1	0
OG0011732	1	1	1	1	0	0	1	1	0	1	1
OG0011733	1	1	1	1	0	0	1	1	0	1	1
OG0011735	1	1	1	1	0	0	1	1	0	1	1
OG0011793	1	1	1	1	0	0	1	1	0	1	1
OG0011799	1	1	1	1	0	0	1	1	0	1	1
OG0013497	1	1	1	1	0	0	1	1	0	1	1
OG0014556	1	1	1	1	0	0	1	1	0	1	1
OG0014763	1	1	1	1	0	0	1	1	0	1	1
OG0014948	1	1	1	1	0	0	1	1	0	1	1
OG0014949	1	1	1	1	0	0	1	1	0	1	1
OG0015091	1	1	1	1	0	0	1	1	0	1	1
OG0015453	1	1	1	1	0	0	1	1	0	1	1
OG0011736	1	1	1	1	0	0	1	1	1	0	0
OG0011737	1	1	1	1	0	0	1	1	1	0	0
OG0011738	1	1	1	1	0	0	1	1	1	0	0
OG0011739	1	1	1	1	0	0	1	1	1	0	0
OG0011740	1	1	1	1	0	0	1	1	1	0	0
OG0011794	1	1	1	1	0	0	1	1	1	0	0
OG0011741	1	1	1	1	0	0	1	1	1	0	1
OG0011742	1	1	1	1	0	0	1	1	1	1	0
OG0011743	1	1	1	1	0	0	1	1	1	1	0
OG0011744	1	1	1	1	0	0	1	1	1	1	0
OG0011745	1	1	1	1	0	0	1	1	1	1	0
OG0011746	1	1	1	1	0	0	1	1	1	1	0
OG0011747	1	1	1	1	0	0	1	1	1	1	0
OG0011748	1	1	1	1	0	0	1	1	1	1	0
OG0011749	1	1	1	1	0	0	1	1	1	1	0
OG0011750	1	1	1	1	0	0	1	1	1	1	0
OG0011751	1	1	1	1	0	0	1	1	1	1	0
OG0011752	1	1	1	1	0	0	1	1	1	1	0
OG0011753	1	1	1	1	0	0	1	1	1	1	0
OG0011754	1	1	1	1	0	0	1	1	1	1	0
OG0011755	1	1	1	1	0	0	1	1	1	1	0
OG0011756	1	1	1	1	0	0	1	1	1	1	0
OG0011757	1	1	1	1	0	0	1	1	1	1	0
OG0011758	1	1	1	1	0	0	1	1	1	1	0
OG0011759	1	1	1	1	0	0	1	1	1	1	0
OG0011760	1	1	1	1	0	0	1	1	1	1	0
OG0011761	1	1	1	1	0	0	1	1	1	1	0
OG0011762	1	1	1	1	0	0	1	1	1	1	0
OG0011763	1	1	1	1	0	0	1	1	1	1	0
OG0011764	1	1	1	1	0	0	1	1	1	1	0
OG0011765	1	1	1	1	0	0	1	1	1	1	0
OG0011766	1	1	1	1	0	0	1	1	1	1	0
OG0011767	1	1	1	1	0	0	1	1	1	1	0
OG0011768	1	1	1	1	0	0	1	1	1	1	0
OG0011769	1	1	1	1	0	0	1	1	1	1	0
OG0011770	1	1	1	1	0	0	1	1	1	1	0
OG0011784	1	1	1	1	0	0	1	1	1	1	0
OG0011785	1	1	1	1	0	0	1	1	1	1	0
OG0011786	1	1	1	1	0	0	1	1	1	1	0
OG0011795	1	1	1	1	0	0	1	1	1	1	0
OG0011796	1	1	1	1	0	0	1	1	1	1	0
OG0011798	1	1	1	1	0	0	1	1	1	1	0
OG0013053	1	1	1	1	0	0	1	1	1	1	0
OG0013054	1	1	1	1	0	0	1	1	1	1	0
OG0013057	1	1	1	1	0	0	1	1	1	1	0
OG0013498	1	1	1	1	0	0	1	1	1	1	0
OG0013499	1	1	1	1	0	0	1	1	1	1	0
OG0013501	1	1	1	1	0	0	1	1	1	1	0
OG0013629	1	1	1	1	0	0	1	1	1	1	0
OG0013665	1	1	1	1	0	0	1	1	1	1	0
OG0014557	1	1	1	1	0	0	1	1	1	1	0
OG0014558	1	1	1	1	0	0	1	1	1	1	0
OG0014563	1	1	1	1	0	0	1	1	1	1	0
OG0014727	1	1	1	1	0	0	1	1	1	1	0
OG0014728	1	1	1	1	0	0	1	1	1	1	0
OG0014946	1	1	1	1	0	0	1	1	1	1	0
OG0014947	1	1	1	1	0	0	1	1	1	1	0
OG0014951	1	1	1	1	0	0	1	1	1	1	0
OG0014953	1	1	1	1	0	0	1	1	1	1	0
OG0015017	1	1	1	1	0	0	1	1	1	1	0
OG0015272	1	1	1	1	0	0	1	1	1	1	0
OG0011771	1	1	1	1	0	0	1	1	1	1	1
OG0011772	1	1	1	1	0	0	1	1	1	1	1
OG0011773	1	1	1	1	0	0	1	1	1	1	1
OG0011774	1	1	1	1	0	0	1	1	1	1	1
OG0011775	1	1	1	1	0	0	1	1	1	1	1
OG0011776	1	1	1	1	0	0	1	1	1	1	1
OG0011777	1	1	1	1	0	0	1	1	1	1	1
OG0011778	1	1	1	1	0	0	1	1	1	1	1
OG0011779	1	1	1	1	0	0	1	1	1	1	1
OG0011780	1	1	1	1	0	0	1	1	1	1	1
OG0011781	1	1	1	1	0	0	1	1	1	1	1
OG0011782	1	1	1	1	0	0	1	1	1	1	1
OG0011783	1	1	1	1	0	0	1	1	1	1	1
OG0011787	1	1	1	1	0	0	1	1	1	1	1
OG0011788	1	1	1	1	0	0	1	1	1	1	1
OG0011789	1	1	1	1	0	0	1	1	1	1	1
OG0011790	1	1	1	1	0	0	1	1	1	1	1
OG0013162	1	1	1	1	0	0	1	1	1	1	1
OG0013169	1	1	1	1	0	0	1	1	1	1	1
OG0013502	1	1	1	1	0	0	1	1	1	1	1
OG0013630	1	1	1	1	0	0	1	1	1	1	1
OG0013631	1	1	1	1	0	0	1	1	1	1	1
OG0013787	1	1	1	1	0	0	1	1	1	1	1
OG0014559	1	1	1	1	0	0	1	1	1	1	1
OG0014560	1	1	1	1	0	0	1	1	1	1	1
OG0014725	1	1	1	1	0	0	1	1	1	1	1
OG0014952	1	1	1	1	0	0	1	1	1	1	1
OG0015007	1	1	1	1	0	0	1	1	1	1	1
OG0015018	1	1	1	1	0	0	1	1	1	1	1
OG0015600	1	1	1	1	0	0	1	1	1	1	1
OG0013515	1	1	1	1	0	1	0	0	0	0	1
OG0011800	1	1	1	1	0	1	0	0	0	1	0
OG0011801	1	1	1	1	0	1	0	0	1	1	0
OG0011802	1	1	1	1	0	1	0	0	1	1	0
OG0011803	1	1	1	1	0	1	0	0	1	1	0
OG0011804	1	1	1	1	0	1	0	0	1	1	0
OG0011805	1	1	1	1	0	1	0	0	1	1	0
OG0012016	1	1	1	1	0	1	0	0	1	1	0
OG0013058	1	1	1	1	0	1	0	0	1	1	0
OG0014564	1	1	1	1	0	1	0	0	1	1	1
OG0011806	1	1	1	1	0	1	0	1	1	1	0
OG0011807	1	1	1	1	0	1	0	1	1	1	0
OG0011808	1	1	1	1	0	1	0	1	1	1	0
OG0011812	1	1	1	1	0	1	0	1	1	1	0
OG0011813	1	1	1	1	0	1	0	1	1	1	0
OG0012800	1	1	1	1	0	1	0	1	1	1	0
OG0013772	1	1	1	1	0	1	0	1	1	1	0
OG0013798	1	1	1	1	0	1	0	1	1	1	0
OG0013801	1	1	1	1	0	1	0	1	1	1	0
OG0011809	1	1	1	1	0	1	0	1	1	1	1
OG0011810	1	1	1	1	0	1	0	1	1	1	1
OG0011811	1	1	1	1	0	1	0	1	1	1	1
OG0012017	1	1	1	1	0	1	0	1	1	1	1
OG0011814	1	1	1	1	0	1	1	0	0	0	0
OG0011815	1	1	1	1	0	1	1	0	0	0	1
OG0011816	1	1	1	1	0	1	1	0	0	1	0
OG0011817	1	1	1	1	0	1	1	0	0	1	0
OG0011818	1	1	1	1	0	1	1	0	0	1	0
OG0011819	1	1	1	1	0	1	1	0	0	1	0
OG0011820	1	1	1	1	0	1	1	0	0	1	0
OG0011821	1	1	1	1	0	1	1	0	0	1	0
OG0011822	1	1	1	1	0	1	1	0	0	1	0
OG0011823	1	1	1	1	0	1	1	0	0	1	0
OG0014779	1	1	1	1	0	1	1	0	0	1	0
OG0011824	1	1	1	1	0	1	1	0	0	1	1
OG0011825	1	1	1	1	0	1	1	0	0	1	1
OG0011826	1	1	1	1	0	1	1	0	0	1	1
OG0013059	1	1	1	1	0	1	1	0	0	1	1
OG0014565	1	1	1	1	0	1	1	0	0	1	1
OG0014566	1	1	1	1	0	1	1	0	0	1	1
OG0011827	1	1	1	1	0	1	1	0	1	0	0
OG0012018	1	1	1	1	0	1	1	0	1	0	1
OG0015527	1	1	1	1	0	1	1	0	1	0	1
OG0011828	1	1	1	1	0	1	1	0	1	1	0
OG0011829	1	1	1	1	0	1	1	0	1	1	0
OG0011830	1	1	1	1	0	1	1	0	1	1	0
OG0011831	1	1	1	1	0	1	1	0	1	1	0
OG0011832	1	1	1	1	0	1	1	0	1	1	0
OG0011833	1	1	1	1	0	1	1	0	1	1	0
OG0011834	1	1	1	1	0	1	1	0	1	1	0
OG0011835	1	1	1	1	0	1	1	0	1	1	0
OG0011836	1	1	1	1	0	1	1	0	1	1	0
OG0011837	1	1	1	1	0	1	1	0	1	1	0
OG0011838	1	1	1	1	0	1	1	0	1	1	0
OG0011839	1	1	1	1	0	1	1	0	1	1	0
OG0011840	1	1	1	1	0	1	1	0	1	1	0
OG0011841	1	1	1	1	0	1	1	0	1	1	0
OG0011842	1	1	1	1	0	1	1	0	1	1	0
OG0011843	1	1	1	1	0	1	1	0	1	1	0
OG0011844	1	1	1	1	0	1	1	0	1	1	0
OG0011845	1	1	1	1	0	1	1	0	1	1	0
OG0011846	1	1	1	1	0	1	1	0	1	1	0
OG0011847	1	1	1	1	0	1	1	0	1	1	0
OG0011848	1	1	1	1	0	1	1	0	1	1	0
OG0011849	1	1	1	1	0	1	1	0	1	1	0
OG0011850	1	1	1	1	0	1	1	0	1	1	0
OG0011851	1	1	1	1	0	1	1	0	1	1	0
OG0011852	1	1	1	1	0	1	1	0	1	1	0
OG0011853	1	1	1	1	0	1	1	0	1	1	0
OG0011854	1	1	1	1	0	1	1	0	1	1	0
OG0011855	1	1	1	1	0	1	1	0	1	1	0
OG0011856	1	1	1	1	0	1	1	0	1	1	0
OG0012004	1	1	1	1	0	1	1	0	1	1	0
OG0012005	1	1	1	1	0	1	1	0	1	1	0
OG0012801	1	1	1	1	0	1	1	0	1	1	0
OG0013060	1	1	1	1	0	1	1	0	1	1	0
OG0013061	1	1	1	1	0	1	1	0	1	1	0
OG0013503	1	1	1	1	0	1	1	0	1	1	0
OG0013513	1	1	1	1	0	1	1	0	1	1	0
OG0013717	1	1	1	1	0	1	1	0	1	1	0
OG0014567	1	1	1	1	0	1	1	0	1	1	0
OG0014568	1	1	1	1	0	1	1	0	1	1	0
OG0014584	1	1	1	1	0	1	1	0	1	1	0
OG0014730	1	1	1	1	0	1	1	0	1	1	0
OG0014957	1	1	1	1	0	1	1	0	1	1	0
OG0015274	1	1	1	1	0	1	1	0	1	1	0
OG0015319	1	1	1	1	0	1	1	0	1	1	0
OG0011857	1	1	1	1	0	1	1	0	1	1	1
OG0011858	1	1	1	1	0	1	1	0	1	1	1
OG0011859	1	1	1	1	0	1	1	0	1	1	1
OG0011860	1	1	1	1	0	1	1	0	1	1	1
OG0011861	1	1	1	1	0	1	1	0	1	1	1
OG0011862	1	1	1	1	0	1	1	0	1	1	1
OG0011863	1	1	1	1	0	1	1	0	1	1	1
OG0011864	1	1	1	1	0	1	1	0	1	1	1
OG0011865	1	1	1	1	0	1	1	0	1	1	1
OG0011866	1	1	1	1	0	1	1	0	1	1	1
OG0011867	1	1	1	1	0	1	1	0	1	1	1
OG0011868	1	1	1	1	0	1	1	0	1	1	1
OG0011869	1	1	1	1	0	1	1	0	1	1	1
OG0011870	1	1	1	1	0	1	1	0	1	1	1
OG0012802	1	1	1	1	0	1	1	0	1	1	1
OG0013071	1	1	1	1	0	1	1	0	1	1	1
OG0013076	1	1	1	1	0	1	1	0	1	1	1
OG0013190	1	1	1	1	0	1	1	0	1	1	1
OG0013504	1	1	1	1	0	1	1	0	1	1	1
OG0014861	1	1	1	1	0	1	1	0	1	1	1
OG0014954	1	1	1	1	0	1	1	0	1	1	1
OG0015023	1	1	1	1	0	1	1	0	1	1	1
OG0015275	1	1	1	1	0	1	1	0	1	1	1
OG0015277	1	1	1	1	0	1	1	0	1	1	1
OG0011871	1	1	1	1	0	1	1	1	0	0	0
OG0011872	1	1	1	1	0	1	1	1	0	0	0
OG0014569	1	1	1	1	0	1	1	1	0	0	0
OG0015413	1	1	1	1	0	1	1	1	0	0	0
OG0011873	1	1	1	1	0	1	1	1	0	0	1
OG0011874	1	1	1	1	0	1	1	1	0	1	0
OG0011875	1	1	1	1	0	1	1	1	0	1	0
OG0011876	1	1	1	1	0	1	1	1	0	1	0
OG0011877	1	1	1	1	0	1	1	1	0	1	0
OG0011878	1	1	1	1	0	1	1	1	0	1	0
OG0011879	1	1	1	1	0	1	1	1	0	1	0
OG0011880	1	1	1	1	0	1	1	1	0	1	0
OG0011881	1	1	1	1	0	1	1	1	0	1	0
OG0011882	1	1	1	1	0	1	1	1	0	1	0
OG0011883	1	1	1	1	0	1	1	1	0	1	0
OG0011884	1	1	1	1	0	1	1	1	0	1	0
OG0011885	1	1	1	1	0	1	1	1	0	1	0
OG0011886	1	1	1	1	0	1	1	1	0	1	0
OG0011887	1	1	1	1	0	1	1	1	0	1	0
OG0011888	1	1	1	1	0	1	1	1	0	1	0
OG0011889	1	1	1	1	0	1	1	1	0	1	0
OG0011890	1	1	1	1	0	1	1	1	0	1	0
OG0011891	1	1	1	1	0	1	1	1	0	1	0
OG0011892	1	1	1	1	0	1	1	1	0	1	0
OG0011893	1	1	1	1	0	1	1	1	0	1	0
OG0011894	1	1	1	1	0	1	1	1	0	1	0
OG0011895	1	1	1	1	0	1	1	1	0	1	0
OG0011994	1	1	1	1	0	1	1	1	0	1	0
OG0012006	1	1	1	1	0	1	1	1	0	1	0
OG0012014	1	1	1	1	0	1	1	1	0	1	0
OG0012019	1	1	1	1	0	1	1	1	0	1	0
OG0013062	1	1	1	1	0	1	1	1	0	1	0
OG0013063	1	1	1	1	0	1	1	1	0	1	0
OG0013064	1	1	1	1	0	1	1	1	0	1	0
OG0013068	1	1	1	1	0	1	1	1	0	1	0
OG0013505	1	1	1	1	0	1	1	1	0	1	0
OG0013507	1	1	1	1	0	1	1	1	0	1	0
OG0013511	1	1	1	1	0	1	1	1	0	1	0
OG0013516	1	1	1	1	0	1	1	1	0	1	0
OG0014570	1	1	1	1	0	1	1	1	0	1	0
OG0011896	1	1	1	1	0	1	1	1	0	1	1
OG0011897	1	1	1	1	0	1	1	1	0	1	1
OG0011898	1	1	1	1	0	1	1	1	0	1	1
OG0011899	1	1	1	1	0	1	1	1	0	1	1
OG0011900	1	1	1	1	0	1	1	1	0	1	1
OG0011901	1	1	1	1	0	1	1	1	0	1	1
OG0011902	1	1	1	1	0	1	1	1	0	1	1
OG0011903	1	1	1	1	0	1	1	1	0	1	1
OG0011995	1	1	1	1	0	1	1	1	0	1	1
OG0012007	1	1	1	1	0	1	1	1	0	1	1
OG0013506	1	1	1	1	0	1	1	1	0	1	1
OG0013747	1	1	1	1	0	1	1	1	0	1	1
OG0013803	1	1	1	1	0	1	1	1	0	1	1
OG0013809	1	1	1	1	0	1	1	1	0	1	1
OG0014571	1	1	1	1	0	1	1	1	0	1	1
OG0014572	1	1	1	1	0	1	1	1	0	1	1
OG0015097	1	1	1	1	0	1	1	1	0	1	1
OG0011904	1	1	1	1	0	1	1	1	1	0	0
OG0011905	1	1	1	1	0	1	1	1	1	0	0
OG0011996	1	1	1	1	0	1	1	1	1	0	0
OG0013077	1	1	1	1	0	1	1	1	1	0	0
OG0011906	1	1	1	1	0	1	1	1	1	0	1
OG0011907	1	1	1	1	0	1	1	1	1	0	1
OG0012008	1	1	1	1	0	1	1	1	1	0	1
OG0013508	1	1	1	1	0	1	1	1	1	0	1
OG0013718	1	1	1	1	0	1	1	1	1	0	1
OG0013811	1	1	1	1	0	1	1	1	1	0	1
OG0011908	1	1	1	1	0	1	1	1	1	1	0
OG0011909	1	1	1	1	0	1	1	1	1	1	0
OG0011910	1	1	1	1	0	1	1	1	1	1	0
OG0011911	1	1	1	1	0	1	1	1	1	1	0
OG0011912	1	1	1	1	0	1	1	1	1	1	0
OG0011913	1	1	1	1	0	1	1	1	1	1	0
OG0011914	1	1	1	1	0	1	1	1	1	1	0
OG0011915	1	1	1	1	0	1	1	1	1	1	0
OG0011916	1	1	1	1	0	1	1	1	1	1	0
OG0011917	1	1	1	1	0	1	1	1	1	1	0
OG0011918	1	1	1	1	0	1	1	1	1	1	0
OG0011919	1	1	1	1	0	1	1	1	1	1	0
OG0011920	1	1	1	1	0	1	1	1	1	1	0
OG0011921	1	1	1	1	0	1	1	1	1	1	0
OG0011922	1	1	1	1	0	1	1	1	1	1	0
OG0011923	1	1	1	1	0	1	1	1	1	1	0
OG0011924	1	1	1	1	0	1	1	1	1	1	0
OG0011925	1	1	1	1	0	1	1	1	1	1	0
OG0011926	1	1	1	1	0	1	1	1	1	1	0
OG0011927	1	1	1	1	0	1	1	1	1	1	0
OG0011928	1	1	1	1	0	1	1	1	1	1	0
OG0011929	1	1	1	1	0	1	1	1	1	1	0
OG0011930	1	1	1	1	0	1	1	1	1	1	0
OG0011931	1	1	1	1	0	1	1	1	1	1	0
OG0011932	1	1	1	1	0	1	1	1	1	1	0
OG0011933	1	1	1	1	0	1	1	1	1	1	0
OG0011934	1	1	1	1	0	1	1	1	1	1	0
OG0011935	1	1	1	1	0	1	1	1	1	1	0
OG0011936	1	1	1	1	0	1	1	1	1	1	0
OG0011937	1	1	1	1	0	1	1	1	1	1	0
OG0011938	1	1	1	1	0	1	1	1	1	1	0
OG0011939	1	1	1	1	0	1	1	1	1	1	0
OG0011940	1	1	1	1	0	1	1	1	1	1	0
OG0011941	1	1	1	1	0	1	1	1	1	1	0
OG0011942	1	1	1	1	0	1	1	1	1	1	0
OG0011943	1	1	1	1	0	1	1	1	1	1	0
OG0011944	1	1	1	1	0	1	1	1	1	1	0
OG0011945	1	1	1	1	0	1	1	1	1	1	0
OG0011946	1	1	1	1	0	1	1	1	1	1	0
OG0011947	1	1	1	1	0	1	1	1	1	1	0
OG0011948	1	1	1	1	0	1	1	1	1	1	0
OG0011949	1	1	1	1	0	1	1	1	1	1	0
OG0011950	1	1	1	1	0	1	1	1	1	1	0
OG0011951	1	1	1	1	0	1	1	1	1	1	0
OG0011987	1	1	1	1	0	1	1	1	1	1	0
OG0011988	1	1	1	1	0	1	1	1	1	1	0
OG0011989	1	1	1	1	0	1	1	1	1	1	0
OG0011990	1	1	1	1	0	1	1	1	1	1	0
OG0011992	1	1	1	1	0	1	1	1	1	1	0
OG0012002	1	1	1	1	0	1	1	1	1	1	0
OG0012009	1	1	1	1	0	1	1	1	1	1	0
OG0012010	1	1	1	1	0	1	1	1	1	1	0
OG0012020	1	1	1	1	0	1	1	1	1	1	0
OG0012021	1	1	1	1	0	1	1	1	1	1	0
OG0012022	1	1	1	1	0	1	1	1	1	1	0
OG0012023	1	1	1	1	0	1	1	1	1	1	0
OG0012028	1	1	1	1	0	1	1	1	1	1	0
OG0012029	1	1	1	1	0	1	1	1	1	1	0
OG0013065	1	1	1	1	0	1	1	1	1	1	0
OG0013066	1	1	1	1	0	1	1	1	1	1	0
OG0013069	1	1	1	1	0	1	1	1	1	1	0
OG0013075	1	1	1	1	0	1	1	1	1	1	0
OG0013078	1	1	1	1	0	1	1	1	1	1	0
OG0013512	1	1	1	1	0	1	1	1	1	1	0
OG0013593	1	1	1	1	0	1	1	1	1	1	0
OG0013633	1	1	1	1	0	1	1	1	1	1	0
[truncated: 13,743 more rows]

## Sheet: S5B
S5B Data. Amino acid data of the MAGs.
MAG	A	R	N	D	C	E	Q	G	H	I	L	K	M	F	P	S	T	W	Y	V	A_norm	R_norm	N_norm	D_norm	C_norm	E_norm	Q_norm	G_norm	H_norm	I_norm	L_norm	K_norm	M_norm	F_norm	P_norm	S_norm	T_norm	W_norm	Y_norm	V_norm	Sum_DEKR	Sum_DEKR_norm	Sum_AGV	Sum_AGV_norm	Sum_DEKN	Sum_DEKN_norm	Sum_ACR	Sum_ACR_norm	num_genes
ARC_116	0.072177	0.0525732	0.0481694	0.058033	0.0203924	0.061428	0.0375822	0.0615015	0.0249158	0.0572888	0.0869516	0.0611364	0.0282446	0.0408029	0.0431102	0.0889007	0.0575107	0.0116023	0.0277892	0.0598901	1.12275	1.03575	0.924118	0.968251	1.05928	0.968489	1.00066	1.02162	0.995106	0.968935	1.01847	0.930493	1.02049	1.01344	0.999438	1.00578	0.979863	1.01437	0.955019	1.02331	0.233171	0.972256	0.193569	1.05768	0.228767	0.94849	0.145143	1.08077	16.778
ARC_189	0.0635779	0.0535349	0.0474472	0.0570635	0.0201167	0.065312	0.037519	0.062054	0.0252572	0.0559813	0.0882053	0.0636256	0.0273962	0.0405719	0.0447319	0.0894507	0.0587438	0.0119168	0.0280006	0.0594934	0.988989	1.0547	0.910264	0.952075	1.04496	1.02972	0.998974	1.0308	1.00874	0.946821	1.03316	0.968377	0.989835	1.0077	1.03703	1.012	1.00087	1.04186	0.962281	1.01653	0.239536	0.998797	0.185125	1.01155	0.233448	0.9679	0.13723	1.02185	16.664
ARC_217	0.0675066	0.0521402	0.0508016	0.0604189	0.0202516	0.0609976	0.0358145	0.0615368	0.0252428	0.0588491	0.0842872	0.0632777	0.0284846	0.0410407	0.0439498	0.0885499	0.0578875	0.0112037	0.029154	0.0586054	1.0501	1.02722	0.974616	1.00806	1.05197	0.961703	0.953592	1.02221	1.00817	0.995325	0.987263	0.963082	1.02916	1.01935	1.0189	1.00181	0.986283	0.979518	1.00192	1.00135	0.236834	0.987532	0.187649	1.02534	0.235496	0.976389	0.139898	1.04172	16.191
ARC_232	0.0593642	0.0478228	0.056748	0.0628296	0.0186343	0.0637241	0.0376796	0.0569985	0.024789	0.0634488	0.084314	0.0693261	0.0279472	0.0390483	0.0411419	0.0875412	0.0605917	0.0110327	0.0300232	0.0569949	0.923443	0.942161	1.0887	1.04828	0.967961	1.00469	1.00325	0.946822	0.990043	1.07312	0.987577	1.05514	1.00974	0.969859	0.953806	0.990399	1.03236	0.964571	1.03179	0.973838	0.243702	1.01617	0.173358	0.947249	0.252628	1.04742	0.125821	0.936899	4.887
ARC_267	0.056084	0.0462775	0.0591876	0.058385	0.0185466	0.062106	0.039952	0.0548366	0.0262205	0.0633148	0.0845409	0.0717268	0.0281067	0.0396972	0.0420487	0.0886041	0.0615689	0.011275	0.0312602	0.0562612	0.872418	0.911717	1.1355	0.974124	0.963405	0.979177	1.06375	0.91091	1.04721	1.07085	0.990235	1.09168	1.0155	0.985977	0.974828	1.00242	1.04901	0.985749	1.0743	0.961301	0.238495	0.994458	0.167182	0.913504	0.251405	1.04235	0.120908	0.900314	13.436
MED_399	0.0612278	0.0476963	0.0568576	0.0624624	0.0175477	0.0666694	0.0396899	0.0589569	0.0237943	0.0589244	0.0833553	0.0672561	0.0262683	0.0399292	0.0414732	0.0904423	0.0588561	0.0108577	0.0292045	0.0585306	0.952433	0.939669	1.0908	1.04215	0.911515	1.05112	1.05678	0.979354	0.950317	0.996599	0.976348	1.02363	0.949083	0.991739	0.961487	1.02322	1.00279	0.949268	1.00366	1.00008	0.244084	1.01776	0.178715	0.976525	0.253245	1.04998	0.126472	0.941743	7.787
PSE_171	0.0691394	0.0513691	0.0511044	0.061909	0.0192324	0.0620763	0.035765	0.0633566	0.0245883	0.0583474	0.0836336	0.0641026	0.0281495	0.040109	0.0436915	0.0872206	0.0575339	0.0113021	0.0286938	0.0586755	1.0755	1.01203	0.980425	1.03292	0.999028	0.97871	0.952273	1.05244	0.982027	0.986839	0.979607	0.975639	1.01705	0.996206	1.01292	0.986772	0.980258	0.988125	0.986106	1.00255	0.239457	0.998468	0.191171	1.04459	0.239192	0.991716	0.139741	1.04055	16.286
PSE_253	0.0642854	0.0541147	0.047395	0.0590958	0.0181769	0.0663997	0.0364942	0.0612571	0.0248331	0.0567547	0.0880335	0.0653702	0.0271041	0.0404687	0.0447016	0.0871975	0.0587678	0.0120041	0.0280781	0.0594679	0.999996	1.06612	0.909263	0.985984	0.944198	1.04687	0.971687	1.01756	0.991803	0.959901	1.03114	0.994931	0.97928	1.00514	1.03633	0.98651	1.00128	1.0495	0.964946	1.01609	0.24498	1.0215	0.18501	1.01092	0.238261	0.987853	0.136577	1.01699	12.309
PSW_256	0.0567119	0.0463766	0.0580745	0.0597599	0.018928	0.0646782	0.0404533	0.05554	0.0256735	0.0617241	0.0834893	0.0742042	0.0279301	0.0390891	0.0414024	0.0856751	0.0605255	0.0118433	0.0311395	0.0567814	0.882184	0.913669	1.11415	0.997064	0.983217	1.01973	1.0771	0.922596	1.02537	1.04395	0.977918	1.12938	1.00912	0.970873	0.959846	0.969287	1.03123	1.03544	1.07015	0.970189	0.245019	1.02166	0.169033	0.923621	0.256717	1.06437	0.122016	0.908567	17.975
SOC_37	0.0678445	0.0538199	0.0476837	0.0580206	0.0207617	0.0613326	0.0364047	0.0623921	0.0251534	0.0574532	0.0871966	0.0604998	0.0273932	0.0424669	0.0446131	0.0891332	0.0573542	0.0116316	0.0282861	0.0605589	1.05536	1.06031	0.914801	0.968044	1.07847	0.966984	0.969305	1.03642	1.0046	0.971716	1.02134	0.920804	0.989726	1.05477	1.03428	1.00841	0.977197	1.01693	0.972094	1.03473	0.233673	0.97435	0.190795	1.04253	0.227537	0.94339	0.142426	1.06054	16.671
SOC_60	0.0692242	0.0526197	0.0499025	0.0613172	0.019174	0.0629695	0.0357782	0.0637675	0.0249536	0.0582941	0.0851134	0.0622103	0.0274289	0.0396556	0.0436145	0.0895727	0.0562781	0.0111483	0.0284501	0.0585278	1.07682	1.03666	0.957367	1.02305	0.995993	0.992792	0.952625	1.05926	0.996616	0.985937	0.99694	0.946838	0.991014	0.984944	1.01113	1.01338	0.958863	0.974675	0.977729	1.00003	0.239117	0.997049	0.191519	1.04649	0.236399	0.980136	0.141018	1.05006	5.439

## Sheet: S5D
S5C Data. Number of PFAM domains per gene for the MAGs.
Num_genes	Num_PFAMs	MAG	Num_genes2	Num_PFAMs2
16778	10725	ARC_116	16650	10725
16664	11833	ARC_189	16664	11833
16191	11106	ARC_217	14850	11300
4887	3688	ARC_232	4887	3688
13436	8411	ARC_267	13436	8411
7787	7984	MED_399	7787	7984
16286	10919	PSE_171	15000	10700
12309	9277	PSE_253	12309	9277
17975	10605	PSW_256	17975	10605
16671	9919	SOC_37	16671	9919
5439	4490	SOC_60	5439	4490
