# Supplementary material for: Whole-genome scanning reveals environmental selection mechanisms that shape diversity in populations of the epipelagic diatom Chaetoceros
Source: PLoS Biol. 2022 Nov 28;20(11):e3001893. doi: 10.1371/journal.pbio.3001893 (PMC9731442; doi:10.1371/journal.pbio.3001893)
Supplement: S6 Data — (A) Spearman’s correlation value of the MAG abundances. (B) P-values of the correlation of the MAG abundances. (C) Environmental parameters and abundance of the MAGs. (XLSX) [file pbio.3001893.s042.xlsx]

## Sheet: S6A
S6A Data. Spearman's correlation value of the MAG abundances.
	ARC_116	ARC_189	ARC_217	ARC_232	ARC_267	MED_399	PSE_171	PSE_253	PSW_256	SOC_37	SOC_60
ARC_116	NA	0.407627	0.397539	0.827215	0.108149	0.407627	0.407627	0.407627	0.121793	0.122358	0.407627
ARC_189	0.407627	NA	0.108413	0.748971	0.825581	0.825581	0.825581	0.825581	0.687239	0.582779	0.825581
ARC_217	0.397539	0.108413	NA	0.294397	0.632786	0.632786	0.632786	0.632786	0.379785	0.298773	0.632786
ARC_232	0.827215	0.748971	0.294397	NA	0.748971	0.748971	0.748971	0.748971	0.558093	0.571355	0.748971
ARC_267	0.108149	0.825581	0.632786	0.748971	NA	0.825581	0.825581	0.825581	0.687239	0.582779	0.825581
MED_399	0.407627	0.825581	0.632786	0.748971	0.825581	NA	0.825581	0.825581	0.687239	0.582779	0.825581
PSE_171	0.407627	0.825581	0.632786	0.748971	0.825581	0.825581	NA	0	0.687239	0.582779	0.825581
PSE_253	0.407627	0.825581	0.632786	0.748971	0.825581	0.825581	0	NA	0.687239	0.582779	0.825581
PSW_256	0.121793	0.687239	0.379785	0.558093	0.687239	0.687239	0.687239	0.687239	NA	0.311376	0.687239
SOC_37	0.122358	0.582779	0.298773	0.571355	0.582779	0.582779	0.582779	0.582779	0.311376	NA	0.582779
SOC_60	0.407627	0.825581	0.632786	0.748971	0.825581	0.825581	0.825581	0.825581	0.687239	0.582779	NA

## Sheet: S6B
S6B Data. P-values of the correlation of the MAG abundances.
	ARC_116	ARC_189	ARC_217	ARC_232	ARC_267	MED_399	PSE_171	PSE_253	PSW_256	SOC_37	SOC_60
ARC_116	1	-0.195977	-0.200139	-0.0521313	0.370178	-0.195977	-0.195977	-0.195977	-0.357454	-0.35695	-0.195977
ARC_189	-0.195977	1	0.369922	-0.0763659	-0.0526316	-0.0526316	-0.0526316	-0.0526316	-0.0959982	-0.130722	-0.0526316
ARC_217	-0.200139	0.369922	1	0.246693	-0.113822	-0.113822	-0.113822	-0.113822	-0.207607	0.244537	-0.113822
ARC_232	-0.0521313	-0.0763659	0.246693	1	-0.0763659	-0.0763659	-0.0763659	-0.0763659	-0.139289	0.134666	-0.0763659
ARC_267	0.370178	-0.0526316	-0.113822	-0.0763659	1	-0.0526316	-0.0526316	-0.0526316	-0.0959982	-0.130722	-0.0526316
MED_399	-0.195977	-0.0526316	-0.113822	-0.0763659	-0.0526316	1	-0.0526316	-0.0526316	-0.0959982	-0.130722	-0.0526316
PSE_171	-0.195977	-0.0526316	-0.113822	-0.0763659	-0.0526316	-0.0526316	1	1	-0.0959982	-0.130722	-0.0526316
PSE_253	-0.195977	-0.0526316	-0.113822	-0.0763659	-0.0526316	-0.0526316	1	1	-0.0959982	-0.130722	-0.0526316
PSW_256	-0.357454	-0.0959982	-0.207607	-0.139289	-0.0959982	-0.0959982	-0.0959982	-0.0959982	1	-0.238432	-0.0959982
SOC_37	-0.35695	-0.130722	0.244537	0.134666	-0.130722	-0.130722	-0.130722	-0.130722	-0.238432	1	-0.130722
SOC_60	-0.195977	-0.0526316	-0.113822	-0.0763659	-0.0526316	-0.0526316	-0.0526316	-0.0526316	-0.0959982	-0.130722	1

## Sheet: S6C
S6C Data. Environmental parameters and abundance of the MAGs.
Stations	Genome	Abundance	Variable	Value
TARA_113S	ARC_116	NA	Temperature	23.7859
TARA_119S	ARC_116	NA	Temperature	23.6854
TARA_120S	ARC_116	NA	Temperature	23.6195
TARA_173S	ARC_116	NA	Temperature	-0.160312
TARA_175S	ARC_116	4.141	Temperature	1.3657
TARA_188S	ARC_116	1.51	Temperature	-1.64974
TARA_189S	ARC_116	0.107	Temperature	0.10149
TARA_193S	ARC_116	0.432	Temperature	2.4534
TARA_194S	ARC_116	0.256	Temperature	-0.585333
TARA_201S	ARC_116	0.467	Temperature	-1.32986
TARA_205S	ARC_116	NA	Temperature	-0.479225
TARA_88S	ARC_116	NA	Temperature	-0.789
TARA_92S	ARC_116	NA	Temperature	11.498
TARA_173D	ARC_116	NA	Temperature	-1.29785
TARA_180D	ARC_116	NA	Temperature	-1.53349
TARA_188D	ARC_116	0.541463	Temperature	-1.64724
TARA_189D	ARC_116	1.08185	Temperature	-0.607125
TARA_194D	ARC_116	0.0689658	Temperature	-0.987833
TARA_201D	ARC_116	NA	Temperature	-0.409335
TARA_23D	ARC_116	NA	Temperature	15.1806
TARA_113S	ARC_189	NA	Temperature	23.7859
TARA_119S	ARC_189	NA	Temperature	23.6854
TARA_120S	ARC_189	NA	Temperature	23.6195
TARA_173S	ARC_189	NA	Temperature	-0.160312
TARA_175S	ARC_189	NA	Temperature	1.3657
TARA_188S	ARC_189	NA	Temperature	-1.64974
TARA_189S	ARC_189	NA	Temperature	0.10149
TARA_193S	ARC_189	NA	Temperature	2.4534
TARA_194S	ARC_189	NA	Temperature	-0.585333
TARA_201S	ARC_189	NA	Temperature	-1.32986
TARA_205S	ARC_189	0.463	Temperature	-0.479225
TARA_88S	ARC_189	NA	Temperature	-0.789
TARA_92S	ARC_189	NA	Temperature	11.498
TARA_173D	ARC_189	NA	Temperature	-1.29785
TARA_180D	ARC_189	NA	Temperature	-1.53349
TARA_188D	ARC_189	NA	Temperature	-1.64724
TARA_189D	ARC_189	NA	Temperature	-0.607125
TARA_194D	ARC_189	NA	Temperature	-0.987833
TARA_201D	ARC_189	NA	Temperature	-0.409335
TARA_23D	ARC_189	NA	Temperature	15.1806
TARA_113S	ARC_217	NA	Temperature	23.7859
TARA_119S	ARC_217	NA	Temperature	23.6854
TARA_120S	ARC_217	NA	Temperature	23.6195
TARA_173S	ARC_217	1.617	Temperature	-0.160312
TARA_175S	ARC_217	NA	Temperature	1.3657
TARA_188S	ARC_217	NA	Temperature	-1.64974
TARA_189S	ARC_217	NA	Temperature	0.10149
TARA_193S	ARC_217	NA	Temperature	2.4534
TARA_194S	ARC_217	NA	Temperature	-0.585333
TARA_201S	ARC_217	0.608	Temperature	-1.32986
TARA_205S	ARC_217	0.13	Temperature	-0.479225
TARA_88S	ARC_217	NA	Temperature	-0.789
TARA_92S	ARC_217	NA	Temperature	11.498
TARA_173D	ARC_217	NA	Temperature	-1.29785
TARA_180D	ARC_217	NA	Temperature	-1.53349
TARA_188D	ARC_217	NA	Temperature	-1.64724
TARA_189D	ARC_217	NA	Temperature	-0.607125
TARA_194D	ARC_217	NA	Temperature	-0.987833
TARA_201D	ARC_217	0.801915	Temperature	-0.409335
TARA_23D	ARC_217	NA	Temperature	15.1806
TARA_113S	ARC_232	NA	Temperature	23.7859
TARA_119S	ARC_232	NA	Temperature	23.6854
TARA_120S	ARC_232	NA	Temperature	23.6195
TARA_173S	ARC_232	NA	Temperature	-0.160312
TARA_175S	ARC_232	NA	Temperature	1.3657
TARA_188S	ARC_232	NA	Temperature	-1.64974
TARA_189S	ARC_232	0.051	Temperature	0.10149
TARA_193S	ARC_232	NA	Temperature	2.4534
TARA_194S	ARC_232	NA	Temperature	-0.585333
TARA_201S	ARC_232	NA	Temperature	-1.32986
TARA_205S	ARC_232	NA	Temperature	-0.479225
TARA_88S	ARC_232	NA	Temperature	-0.789
TARA_92S	ARC_232	NA	Temperature	11.498
TARA_173D	ARC_232	NA	Temperature	-1.29785
TARA_180D	ARC_232	NA	Temperature	-1.53349
TARA_188D	ARC_232	NA	Temperature	-1.64724
TARA_189D	ARC_232	NA	Temperature	-0.607125
TARA_194D	ARC_232	NA	Temperature	-0.987833
TARA_201D	ARC_232	0.0483759	Temperature	-0.409335
TARA_23D	ARC_232	NA	Temperature	15.1806
TARA_113S	ARC_267	NA	Temperature	23.7859
TARA_119S	ARC_267	NA	Temperature	23.6854
TARA_120S	ARC_267	NA	Temperature	23.6195
TARA_173S	ARC_267	NA	Temperature	-0.160312
TARA_175S	ARC_267	NA	Temperature	1.3657
TARA_188S	ARC_267	0.135	Temperature	-1.64974
TARA_189S	ARC_267	NA	Temperature	0.10149
TARA_193S	ARC_267	NA	Temperature	2.4534
TARA_194S	ARC_267	NA	Temperature	-0.585333
TARA_201S	ARC_267	NA	Temperature	-1.32986
TARA_205S	ARC_267	NA	Temperature	-0.479225
TARA_88S	ARC_267	NA	Temperature	-0.789
TARA_92S	ARC_267	NA	Temperature	11.498
TARA_173D	ARC_267	NA	Temperature	-1.29785
TARA_180D	ARC_267	NA	Temperature	-1.53349
TARA_188D	ARC_267	NA	Temperature	-1.64724
TARA_189D	ARC_267	NA	Temperature	-0.607125
TARA_194D	ARC_267	NA	Temperature	-0.987833
TARA_201D	ARC_267	NA	Temperature	-0.409335
TARA_23D	ARC_267	NA	Temperature	15.1806
TARA_113S	MED_399	NA	Temperature	23.7859
TARA_119S	MED_399	NA	Temperature	23.6854
TARA_120S	MED_399	NA	Temperature	23.6195
TARA_173S	MED_399	NA	Temperature	-0.160312
TARA_175S	MED_399	NA	Temperature	1.3657
TARA_188S	MED_399	NA	Temperature	-1.64974
TARA_189S	MED_399	NA	Temperature	0.10149
TARA_193S	MED_399	NA	Temperature	2.4534
TARA_194S	MED_399	NA	Temperature	-0.585333
TARA_201S	MED_399	NA	Temperature	-1.32986
TARA_205S	MED_399	NA	Temperature	-0.479225
TARA_88S	MED_399	NA	Temperature	-0.789
TARA_92S	MED_399	NA	Temperature	11.498
TARA_173D	MED_399	NA	Temperature	-1.29785
TARA_180D	MED_399	NA	Temperature	-1.53349
TARA_188D	MED_399	NA	Temperature	-1.64724
TARA_189D	MED_399	NA	Temperature	-0.607125
TARA_194D	MED_399	NA	Temperature	-0.987833
TARA_201D	MED_399	NA	Temperature	-0.409335
TARA_23D	MED_399	0.0626861	Temperature	15.1806
TARA_113S	PSE_171	NA	Temperature	23.7859
TARA_119S	PSE_171	NA	Temperature	23.6854
TARA_120S	PSE_171	NA	Temperature	23.6195
TARA_173S	PSE_171	NA	Temperature	-0.160312
TARA_175S	PSE_171	NA	Temperature	1.3657
TARA_188S	PSE_171	NA	Temperature	-1.64974
TARA_189S	PSE_171	NA	Temperature	0.10149
TARA_193S	PSE_171	NA	Temperature	2.4534
TARA_194S	PSE_171	NA	Temperature	-0.585333
TARA_201S	PSE_171	NA	Temperature	-1.32986
TARA_205S	PSE_171	NA	Temperature	-0.479225
TARA_88S	PSE_171	NA	Temperature	-0.789
TARA_92S	PSE_171	0.701	Temperature	11.498
TARA_173D	PSE_171	NA	Temperature	-1.29785
TARA_180D	PSE_171	NA	Temperature	-1.53349
TARA_188D	PSE_171	NA	Temperature	-1.64724
TARA_189D	PSE_171	NA	Temperature	-0.607125
TARA_194D	PSE_171	NA	Temperature	-0.987833
TARA_201D	PSE_171	NA	Temperature	-0.409335
TARA_23D	PSE_171	NA	Temperature	15.1806
TARA_113S	PSE_253	NA	Temperature	23.7859
TARA_119S	PSE_253	NA	Temperature	23.6854
TARA_120S	PSE_253	NA	Temperature	23.6195
TARA_173S	PSE_253	NA	Temperature	-0.160312
TARA_175S	PSE_253	NA	Temperature	1.3657
TARA_188S	PSE_253	NA	Temperature	-1.64974
TARA_189S	PSE_253	NA	Temperature	0.10149
TARA_193S	PSE_253	NA	Temperature	2.4534
TARA_194S	PSE_253	NA	Temperature	-0.585333
TARA_201S	PSE_253	NA	Temperature	-1.32986
TARA_205S	PSE_253	NA	Temperature	-0.479225
TARA_88S	PSE_253	NA	Temperature	-0.789
TARA_92S	PSE_253	0.203	Temperature	11.498
TARA_173D	PSE_253	NA	Temperature	-1.29785
TARA_180D	PSE_253	NA	Temperature	-1.53349
TARA_188D	PSE_253	NA	Temperature	-1.64724
TARA_189D	PSE_253	NA	Temperature	-0.607125
TARA_194D	PSE_253	NA	Temperature	-0.987833
TARA_201D	PSE_253	NA	Temperature	-0.409335
TARA_23D	PSE_253	NA	Temperature	15.1806
TARA_113S	PSW_256	0.203	Temperature	23.7859
TARA_119S	PSW_256	0.268	Temperature	23.6854
TARA_120S	PSW_256	0.412	Temperature	23.6195
TARA_173S	PSW_256	NA	Temperature	-0.160312
TARA_175S	PSW_256	NA	Temperature	1.3657
TARA_188S	PSW_256	NA	Temperature	-1.64974
TARA_189S	PSW_256	NA	Temperature	0.10149
TARA_193S	PSW_256	NA	Temperature	2.4534
TARA_194S	PSW_256	NA	Temperature	-0.585333
TARA_201S	PSW_256	NA	Temperature	-1.32986
TARA_205S	PSW_256	NA	Temperature	-0.479225
TARA_88S	PSW_256	NA	Temperature	-0.789
TARA_92S	PSW_256	NA	Temperature	11.498
TARA_173D	PSW_256	NA	Temperature	-1.29785
TARA_180D	PSW_256	NA	Temperature	-1.53349
TARA_188D	PSW_256	NA	Temperature	-1.64724
TARA_189D	PSW_256	NA	Temperature	-0.607125
TARA_194D	PSW_256	NA	Temperature	-0.987833
TARA_201D	PSW_256	NA	Temperature	-0.409335
TARA_23D	PSW_256	NA	Temperature	15.1806
TARA_113S	SOC_37	NA	Temperature	23.7859
TARA_119S	SOC_37	NA	Temperature	23.6854
TARA_120S	SOC_37	NA	Temperature	23.6195
TARA_173S	SOC_37	0.197	Temperature	-0.160312
TARA_175S	SOC_37	NA	Temperature	1.3657
TARA_188S	SOC_37	NA	Temperature	-1.64974
TARA_189S	SOC_37	NA	Temperature	0.10149
TARA_193S	SOC_37	NA	Temperature	2.4534
TARA_194S	SOC_37	NA	Temperature	-0.585333
TARA_201S	SOC_37	NA	Temperature	-1.32986
TARA_205S	SOC_37	NA	Temperature	-0.479225
TARA_88S	SOC_37	NA	Temperature	-0.789
TARA_92S	SOC_37	NA	Temperature	11.498
TARA_173D	SOC_37	1.81478	Temperature	-1.29785
TARA_180D	SOC_37	2.67484	Temperature	-1.53349
TARA_188D	SOC_37	NA	Temperature	-1.64724
TARA_189D	SOC_37	NA	Temperature	-0.607125
TARA_194D	SOC_37	1.18005	Temperature	-0.987833
TARA_201D	SOC_37	0.586228	Temperature	-0.409335
TARA_23D	SOC_37	NA	Temperature	15.1806
TARA_113S	SOC_60	NA	Temperature	23.7859
TARA_119S	SOC_60	NA	Temperature	23.6854
TARA_120S	SOC_60	NA	Temperature	23.6195
TARA_173S	SOC_60	NA	Temperature	-0.160312
TARA_175S	SOC_60	NA	Temperature	1.3657
TARA_188S	SOC_60	NA	Temperature	-1.64974
TARA_189S	SOC_60	NA	Temperature	0.10149
TARA_193S	SOC_60	NA	Temperature	2.4534
TARA_194S	SOC_60	NA	Temperature	-0.585333
TARA_201S	SOC_60	NA	Temperature	-1.32986
TARA_205S	SOC_60	NA	Temperature	-0.479225
TARA_88S	SOC_60	0.032	Temperature	-0.789
TARA_92S	SOC_60	NA	Temperature	11.498
TARA_173D	SOC_60	NA	Temperature	-1.29785
TARA_180D	SOC_60	NA	Temperature	-1.53349
TARA_188D	SOC_60	NA	Temperature	-1.64724
TARA_189D	SOC_60	NA	Temperature	-0.607125
TARA_194D	SOC_60	NA	Temperature	-0.987833
TARA_201D	SOC_60	NA	Temperature	-0.409335
TARA_23D	SOC_60	NA	Temperature	15.1806
TARA_113S	ARC_116	NA	Iron	0.000134219
TARA_119S	ARC_116	NA	Iron	0.000140491
TARA_120S	ARC_116	NA	Iron	0.000140491
TARA_173S	ARC_116	NA	Iron	0.00121553
TARA_175S	ARC_116	4.141	Iron	0.00109338
TARA_188S	ARC_116	1.51	Iron	0.00130414
TARA_189S	ARC_116	0.107	Iron	0.00127005
TARA_193S	ARC_116	0.432	Iron	0.000702537
TARA_194S	ARC_116	0.256	Iron	0.000713809
TARA_201S	ARC_116	0.467	Iron	0.000958759
TARA_205S	ARC_116	NA	Iron	0.000596423
TARA_88S	ARC_116	NA	Iron	7.15989e-06
TARA_92S	ARC_116	NA	Iron	5.25875e-06
TARA_173D	ARC_116	NA	Iron	0.00121553
TARA_180D	ARC_116	NA	Iron	0.00138766
TARA_188D	ARC_116	0.541463	Iron	0.00130414
TARA_189D	ARC_116	1.08185	Iron	0.00127005
TARA_194D	ARC_116	0.0689658	Iron	0.000713809
TARA_201D	ARC_116	NA	Iron	0.000958759
TARA_23D	ARC_116	NA	Iron	0.00138788
TARA_113S	ARC_189	NA	Iron	0.000134219
TARA_119S	ARC_189	NA	Iron	0.000140491
TARA_120S	ARC_189	NA	Iron	0.000140491
TARA_173S	ARC_189	NA	Iron	0.00121553
TARA_175S	ARC_189	NA	Iron	0.00109338
TARA_188S	ARC_189	NA	Iron	0.00130414
TARA_189S	ARC_189	NA	Iron	0.00127005
TARA_193S	ARC_189	NA	Iron	0.000702537
TARA_194S	ARC_189	NA	Iron	0.000713809
TARA_201S	ARC_189	NA	Iron	0.000958759
TARA_205S	ARC_189	0.463	Iron	0.000596423
TARA_88S	ARC_189	NA	Iron	7.15989e-06
TARA_92S	ARC_189	NA	Iron	5.25875e-06
TARA_173D	ARC_189	NA	Iron	0.00121553
TARA_180D	ARC_189	NA	Iron	0.00138766
TARA_188D	ARC_189	NA	Iron	0.00130414
TARA_189D	ARC_189	NA	Iron	0.00127005
TARA_194D	ARC_189	NA	Iron	0.000713809
TARA_201D	ARC_189	NA	Iron	0.000958759
TARA_23D	ARC_189	NA	Iron	0.00138788
TARA_113S	ARC_217	NA	Iron	0.000134219
TARA_119S	ARC_217	NA	Iron	0.000140491
TARA_120S	ARC_217	NA	Iron	0.000140491
TARA_173S	ARC_217	1.617	Iron	0.00121553
TARA_175S	ARC_217	NA	Iron	0.00109338
TARA_188S	ARC_217	NA	Iron	0.00130414
TARA_189S	ARC_217	NA	Iron	0.00127005
TARA_193S	ARC_217	NA	Iron	0.000702537
TARA_194S	ARC_217	NA	Iron	0.000713809
TARA_201S	ARC_217	0.608	Iron	0.000958759
TARA_205S	ARC_217	0.13	Iron	0.000596423
TARA_88S	ARC_217	NA	Iron	7.15989e-06
TARA_92S	ARC_217	NA	Iron	5.25875e-06
TARA_173D	ARC_217	NA	Iron	0.00121553
TARA_180D	ARC_217	NA	Iron	0.00138766
TARA_188D	ARC_217	NA	Iron	0.00130414
TARA_189D	ARC_217	NA	Iron	0.00127005
TARA_194D	ARC_217	NA	Iron	0.000713809
TARA_201D	ARC_217	0.801915	Iron	0.000958759
TARA_23D	ARC_217	NA	Iron	0.00138788
TARA_113S	ARC_232	NA	Iron	0.000134219
TARA_119S	ARC_232	NA	Iron	0.000140491
TARA_120S	ARC_232	NA	Iron	0.000140491
TARA_173S	ARC_232	NA	Iron	0.00121553
TARA_175S	ARC_232	NA	Iron	0.00109338
TARA_188S	ARC_232	NA	Iron	0.00130414
TARA_189S	ARC_232	0.051	Iron	0.00127005
TARA_193S	ARC_232	NA	Iron	0.000702537
TARA_194S	ARC_232	NA	Iron	0.000713809
TARA_201S	ARC_232	NA	Iron	0.000958759
TARA_205S	ARC_232	NA	Iron	0.000596423
TARA_88S	ARC_232	NA	Iron	7.15989e-06
TARA_92S	ARC_232	NA	Iron	5.25875e-06
TARA_173D	ARC_232	NA	Iron	0.00121553
TARA_180D	ARC_232	NA	Iron	0.00138766
TARA_188D	ARC_232	NA	Iron	0.00130414
TARA_189D	ARC_232	NA	Iron	0.00127005
TARA_194D	ARC_232	NA	Iron	0.000713809
TARA_201D	ARC_232	0.0483759	Iron	0.000958759
TARA_23D	ARC_232	NA	Iron	0.00138788
TARA_113S	ARC_267	NA	Iron	0.000134219
TARA_119S	ARC_267	NA	Iron	0.000140491
TARA_120S	ARC_267	NA	Iron	0.000140491
TARA_173S	ARC_267	NA	Iron	0.00121553
TARA_175S	ARC_267	NA	Iron	0.00109338
TARA_188S	ARC_267	0.135	Iron	0.00130414
TARA_189S	ARC_267	NA	Iron	0.00127005
TARA_193S	ARC_267	NA	Iron	0.000702537
TARA_194S	ARC_267	NA	Iron	0.000713809
TARA_201S	ARC_267	NA	Iron	0.000958759
TARA_205S	ARC_267	NA	Iron	0.000596423
TARA_88S	ARC_267	NA	Iron	7.15989e-06
TARA_92S	ARC_267	NA	Iron	5.25875e-06
TARA_173D	ARC_267	NA	Iron	0.00121553
TARA_180D	ARC_267	NA	Iron	0.00138766
TARA_188D	ARC_267	NA	Iron	0.00130414
TARA_189D	ARC_267	NA	Iron	0.00127005
TARA_194D	ARC_267	NA	Iron	0.000713809
TARA_201D	ARC_267	NA	Iron	0.000958759
TARA_23D	ARC_267	NA	Iron	0.00138788
TARA_113S	MED_399	NA	Iron	0.000134219
TARA_119S	MED_399	NA	Iron	0.000140491
TARA_120S	MED_399	NA	Iron	0.000140491
TARA_173S	MED_399	NA	Iron	0.00121553
TARA_175S	MED_399	NA	Iron	0.00109338
TARA_188S	MED_399	NA	Iron	0.00130414
TARA_189S	MED_399	NA	Iron	0.00127005
TARA_193S	MED_399	NA	Iron	0.000702537
TARA_194S	MED_399	NA	Iron	0.000713809
TARA_201S	MED_399	NA	Iron	0.000958759
TARA_205S	MED_399	NA	Iron	0.000596423
TARA_88S	MED_399	NA	Iron	7.15989e-06
TARA_92S	MED_399	NA	Iron	5.25875e-06
TARA_173D	MED_399	NA	Iron	0.00121553
TARA_180D	MED_399	NA	Iron	0.00138766
TARA_188D	MED_399	NA	Iron	0.00130414
TARA_189D	MED_399	NA	Iron	0.00127005
TARA_194D	MED_399	NA	Iron	0.000713809
TARA_201D	MED_399	NA	Iron	0.000958759
TARA_23D	MED_399	0.0626861	Iron	0.00138788
TARA_113S	PSE_171	NA	Iron	0.000134219
TARA_119S	PSE_171	NA	Iron	0.000140491
TARA_120S	PSE_171	NA	Iron	0.000140491
TARA_173S	PSE_171	NA	Iron	0.00121553
TARA_175S	PSE_171	NA	Iron	0.00109338
TARA_188S	PSE_171	NA	Iron	0.00130414
TARA_189S	PSE_171	NA	Iron	0.00127005
TARA_193S	PSE_171	NA	Iron	0.000702537
TARA_194S	PSE_171	NA	Iron	0.000713809
TARA_201S	PSE_171	NA	Iron	0.000958759
TARA_205S	PSE_171	NA	Iron	0.000596423
TARA_88S	PSE_171	NA	Iron	7.15989e-06
TARA_92S	PSE_171	0.701	Iron	5.25875e-06
TARA_173D	PSE_171	NA	Iron	0.00121553
TARA_180D	PSE_171	NA	Iron	0.00138766
TARA_188D	PSE_171	NA	Iron	0.00130414
TARA_189D	PSE_171	NA	Iron	0.00127005
TARA_194D	PSE_171	NA	Iron	0.000713809
TARA_201D	PSE_171	NA	Iron	0.000958759
TARA_23D	PSE_171	NA	Iron	0.00138788
TARA_113S	PSE_253	NA	Iron	0.000134219
TARA_119S	PSE_253	NA	Iron	0.000140491
TARA_120S	PSE_253	NA	Iron	0.000140491
TARA_173S	PSE_253	NA	Iron	0.00121553
TARA_175S	PSE_253	NA	Iron	0.00109338
TARA_188S	PSE_253	NA	Iron	0.00130414
TARA_189S	PSE_253	NA	Iron	0.00127005
TARA_193S	PSE_253	NA	Iron	0.000702537
TARA_194S	PSE_253	NA	Iron	0.000713809
TARA_201S	PSE_253	NA	Iron	0.000958759
TARA_205S	PSE_253	NA	Iron	0.000596423
TARA_88S	PSE_253	NA	Iron	7.15989e-06
TARA_92S	PSE_253	0.203	Iron	5.25875e-06
TARA_173D	PSE_253	NA	Iron	0.00121553
TARA_180D	PSE_253	NA	Iron	0.00138766
TARA_188D	PSE_253	NA	Iron	0.00130414
TARA_189D	PSE_253	NA	Iron	0.00127005
TARA_194D	PSE_253	NA	Iron	0.000713809
TARA_201D	PSE_253	NA	Iron	0.000958759
TARA_23D	PSE_253	NA	Iron	0.00138788
TARA_113S	PSW_256	0.203	Iron	0.000134219
TARA_119S	PSW_256	0.268	Iron	0.000140491
TARA_120S	PSW_256	0.412	Iron	0.000140491
TARA_173S	PSW_256	NA	Iron	0.00121553
TARA_175S	PSW_256	NA	Iron	0.00109338
TARA_188S	PSW_256	NA	Iron	0.00130414
TARA_189S	PSW_256	NA	Iron	0.00127005
TARA_193S	PSW_256	NA	Iron	0.000702537
TARA_194S	PSW_256	NA	Iron	0.000713809
TARA_201S	PSW_256	NA	Iron	0.000958759
TARA_205S	PSW_256	NA	Iron	0.000596423
TARA_88S	PSW_256	NA	Iron	7.15989e-06
TARA_92S	PSW_256	NA	Iron	5.25875e-06
TARA_173D	PSW_256	NA	Iron	0.00121553
TARA_180D	PSW_256	NA	Iron	0.00138766
TARA_188D	PSW_256	NA	Iron	0.00130414
TARA_189D	PSW_256	NA	Iron	0.00127005
TARA_194D	PSW_256	NA	Iron	0.000713809
TARA_201D	PSW_256	NA	Iron	0.000958759
TARA_23D	PSW_256	NA	Iron	0.00138788
TARA_113S	SOC_37	NA	Iron	0.000134219
TARA_119S	SOC_37	NA	Iron	0.000140491
TARA_120S	SOC_37	NA	Iron	0.000140491
TARA_173S	SOC_37	0.197	Iron	0.00121553
TARA_175S	SOC_37	NA	Iron	0.00109338
TARA_188S	SOC_37	NA	Iron	0.00130414
TARA_189S	SOC_37	NA	Iron	0.00127005
TARA_193S	SOC_37	NA	Iron	0.000702537
TARA_194S	SOC_37	NA	Iron	0.000713809
TARA_201S	SOC_37	NA	Iron	0.000958759
TARA_205S	SOC_37	NA	Iron	0.000596423
TARA_88S	SOC_37	NA	Iron	7.15989e-06
TARA_92S	SOC_37	NA	Iron	5.25875e-06
TARA_173D	SOC_37	1.81478	Iron	0.00121553
TARA_180D	SOC_37	2.67484	Iron	0.00138766
TARA_188D	SOC_37	NA	Iron	0.00130414
TARA_189D	SOC_37	NA	Iron	0.00127005
TARA_194D	SOC_37	1.18005	Iron	0.000713809
TARA_201D	SOC_37	0.586228	Iron	0.000958759
TARA_23D	SOC_37	NA	Iron	0.00138788
TARA_113S	SOC_60	NA	Iron	0.000134219
TARA_119S	SOC_60	NA	Iron	0.000140491
TARA_120S	SOC_60	NA	Iron	0.000140491
TARA_173S	SOC_60	NA	Iron	0.00121553
TARA_175S	SOC_60	NA	Iron	0.00109338
TARA_188S	SOC_60	NA	Iron	0.00130414
TARA_189S	SOC_60	NA	Iron	0.00127005
TARA_193S	SOC_60	NA	Iron	0.000702537
TARA_194S	SOC_60	NA	Iron	0.000713809
TARA_201S	SOC_60	NA	Iron	0.000958759
TARA_205S	SOC_60	NA	Iron	0.000596423
TARA_88S	SOC_60	0.032	Iron	7.15989e-06
TARA_92S	SOC_60	NA	Iron	5.25875e-06
TARA_173D	SOC_60	NA	Iron	0.00121553
TARA_180D	SOC_60	NA	Iron	0.00138766
TARA_188D	SOC_60	NA	Iron	0.00130414
TARA_189D	SOC_60	NA	Iron	0.00127005
TARA_194D	SOC_60	NA	Iron	0.000713809
TARA_201D	SOC_60	NA	Iron	0.000958759
TARA_23D	SOC_60	NA	Iron	0.00138788
TARA_113S	ARC_116	NA	Silicate	0
TARA_119S	ARC_116	NA	Silicate	0.69175
TARA_120S	ARC_116	NA	Silicate	0.69175
TARA_173S	ARC_116	NA	Silicate	0.273079
TARA_175S	ARC_116	4.141	Silicate	0.523062
TARA_188S	ARC_116	1.51	Silicate	0.465648
TARA_189S	ARC_116	0.107	Silicate	0
TARA_193S	ARC_116	0.432	Silicate	30.1495
TARA_194S	ARC_116	0.256	Silicate	1.42426
TARA_201S	ARC_116	0.467	Silicate	2.06204
TARA_205S	ARC_116	NA	Silicate	0.298067
TARA_88S	ARC_116	NA	Silicate	48.17
TARA_92S	ARC_116	NA	Silicate	0.49
TARA_173D	ARC_116	NA	Silicate	0.231772
TARA_180D	ARC_116	NA	Silicate	8.87735
TARA_188D	ARC_116	0.541463	Silicate	0.851791
TARA_189D	ARC_116	1.08185	Silicate	0
TARA_194D	ARC_116	0.0689658	Silicate	5.56684
TARA_201D	ARC_116	NA	Silicate	4.0872
TARA_23D	ARC_116	NA	Silicate	1.37237
TARA_113S	ARC_189	NA	Silicate	0
TARA_119S	ARC_189	NA	Silicate	0.69175
TARA_120S	ARC_189	NA	Silicate	0.69175
TARA_173S	ARC_189	NA	Silicate	0.273079
TARA_175S	ARC_189	NA	Silicate	0.523062
TARA_188S	ARC_189	NA	Silicate	0.465648
TARA_189S	ARC_189	NA	Silicate	0
TARA_193S	ARC_189	NA	Silicate	30.1495
TARA_194S	ARC_189	NA	Silicate	1.42426
TARA_201S	ARC_189	NA	Silicate	2.06204
TARA_205S	ARC_189	0.463	Silicate	0.298067
TARA_88S	ARC_189	NA	Silicate	48.17
TARA_92S	ARC_189	NA	Silicate	0.49
TARA_173D	ARC_189	NA	Silicate	0.231772
TARA_180D	ARC_189	NA	Silicate	8.87735
TARA_188D	ARC_189	NA	Silicate	0.851791
TARA_189D	ARC_189	NA	Silicate	0
TARA_194D	ARC_189	NA	Silicate	5.56684
TARA_201D	ARC_189	NA	Silicate	4.0872
TARA_23D	ARC_189	NA	Silicate	1.37237
TARA_113S	ARC_217	NA	Silicate	0
TARA_119S	ARC_217	NA	Silicate	0.69175
TARA_120S	ARC_217	NA	Silicate	0.69175
TARA_173S	ARC_217	1.617	Silicate	0.273079
TARA_175S	ARC_217	NA	Silicate	0.523062
TARA_188S	ARC_217	NA	Silicate	0.465648
TARA_189S	ARC_217	NA	Silicate	0
TARA_193S	ARC_217	NA	Silicate	30.1495
TARA_194S	ARC_217	NA	Silicate	1.42426
TARA_201S	ARC_217	0.608	Silicate	2.06204
TARA_205S	ARC_217	0.13	Silicate	0.298067
TARA_88S	ARC_217	NA	Silicate	48.17
TARA_92S	ARC_217	NA	Silicate	0.49
TARA_173D	ARC_217	NA	Silicate	0.231772
TARA_180D	ARC_217	NA	Silicate	8.87735
TARA_188D	ARC_217	NA	Silicate	0.851791
TARA_189D	ARC_217	NA	Silicate	0
TARA_194D	ARC_217	NA	Silicate	5.56684
TARA_201D	ARC_217	0.801915	Silicate	4.0872
TARA_23D	ARC_217	NA	Silicate	1.37237
TARA_113S	ARC_232	NA	Silicate	0
TARA_119S	ARC_232	NA	Silicate	0.69175
TARA_120S	ARC_232	NA	Silicate	0.69175
TARA_173S	ARC_232	NA	Silicate	0.273079
TARA_175S	ARC_232	NA	Silicate	0.523062
TARA_188S	ARC_232	NA	Silicate	0.465648
TARA_189S	ARC_232	0.051	Silicate	0
TARA_193S	ARC_232	NA	Silicate	30.1495
TARA_194S	ARC_232	NA	Silicate	1.42426
TARA_201S	ARC_232	NA	Silicate	2.06204
TARA_205S	ARC_232	NA	Silicate	0.298067
TARA_88S	ARC_232	NA	Silicate	48.17
TARA_92S	ARC_232	NA	Silicate	0.49
TARA_173D	ARC_232	NA	Silicate	0.231772
TARA_180D	ARC_232	NA	Silicate	8.87735
TARA_188D	ARC_232	NA	Silicate	0.851791
TARA_189D	ARC_232	NA	Silicate	0
TARA_194D	ARC_232	NA	Silicate	5.56684
TARA_201D	ARC_232	0.0483759	Silicate	4.0872
TARA_23D	ARC_232	NA	Silicate	1.37237
TARA_113S	ARC_267	NA	Silicate	0
TARA_119S	ARC_267	NA	Silicate	0.69175
TARA_120S	ARC_267	NA	Silicate	0.69175
TARA_173S	ARC_267	NA	Silicate	0.273079
TARA_175S	ARC_267	NA	Silicate	0.523062
TARA_188S	ARC_267	0.135	Silicate	0.465648
TARA_189S	ARC_267	NA	Silicate	0
TARA_193S	ARC_267	NA	Silicate	30.1495
TARA_194S	ARC_267	NA	Silicate	1.42426
TARA_201S	ARC_267	NA	Silicate	2.06204
TARA_205S	ARC_267	NA	Silicate	0.298067
TARA_88S	ARC_267	NA	Silicate	48.17
TARA_92S	ARC_267	NA	Silicate	0.49
TARA_173D	ARC_267	NA	Silicate	0.231772
TARA_180D	ARC_267	NA	Silicate	8.87735
TARA_188D	ARC_267	NA	Silicate	0.851791
TARA_189D	ARC_267	NA	Silicate	0
TARA_194D	ARC_267	NA	Silicate	5.56684
TARA_201D	ARC_267	NA	Silicate	4.0872
TARA_23D	ARC_267	NA	Silicate	1.37237
TARA_113S	MED_399	NA	Silicate	0
TARA_119S	MED_399	NA	Silicate	0.69175
TARA_120S	MED_399	NA	Silicate	0.69175
TARA_173S	MED_399	NA	Silicate	0.273079
TARA_175S	MED_399	NA	Silicate	0.523062
TARA_188S	MED_399	NA	Silicate	0.465648
TARA_189S	MED_399	NA	Silicate	0
TARA_193S	MED_399	NA	Silicate	30.1495
TARA_194S	MED_399	NA	Silicate	1.42426
TARA_201S	MED_399	NA	Silicate	2.06204
TARA_205S	MED_399	NA	Silicate	0.298067
TARA_88S	MED_399	NA	Silicate	48.17
TARA_92S	MED_399	NA	Silicate	0.49
TARA_173D	MED_399	NA	Silicate	0.231772
TARA_180D	MED_399	NA	Silicate	8.87735
TARA_188D	MED_399	NA	Silicate	0.851791
TARA_189D	MED_399	NA	Silicate	0
TARA_194D	MED_399	NA	Silicate	5.56684
TARA_201D	MED_399	NA	Silicate	4.0872
TARA_23D	MED_399	0.0626861	Silicate	1.37237
TARA_113S	PSE_171	NA	Silicate	0
TARA_119S	PSE_171	NA	Silicate	0.69175
TARA_120S	PSE_171	NA	Silicate	0.69175
TARA_173S	PSE_171	NA	Silicate	0.273079
TARA_175S	PSE_171	NA	Silicate	0.523062
TARA_188S	PSE_171	NA	Silicate	0.465648
TARA_189S	PSE_171	NA	Silicate	0
TARA_193S	PSE_171	NA	Silicate	30.1495
TARA_194S	PSE_171	NA	Silicate	1.42426
TARA_201S	PSE_171	NA	Silicate	2.06204
TARA_205S	PSE_171	NA	Silicate	0.298067
TARA_88S	PSE_171	NA	Silicate	48.17
TARA_92S	PSE_171	0.701	Silicate	0.49
TARA_173D	PSE_171	NA	Silicate	0.231772
TARA_180D	PSE_171	NA	Silicate	8.87735
TARA_188D	PSE_171	NA	Silicate	0.851791
TARA_189D	PSE_171	NA	Silicate	0
TARA_194D	PSE_171	NA	Silicate	5.56684
TARA_201D	PSE_171	NA	Silicate	4.0872
TARA_23D	PSE_171	NA	Silicate	1.37237
TARA_113S	PSE_253	NA	Silicate	0
TARA_119S	PSE_253	NA	Silicate	0.69175
TARA_120S	PSE_253	NA	Silicate	0.69175
TARA_173S	PSE_253	NA	Silicate	0.273079
TARA_175S	PSE_253	NA	Silicate	0.523062
TARA_188S	PSE_253	NA	Silicate	0.465648
TARA_189S	PSE_253	NA	Silicate	0
TARA_193S	PSE_253	NA	Silicate	30.1495
TARA_194S	PSE_253	NA	Silicate	1.42426
TARA_201S	PSE_253	NA	Silicate	2.06204
TARA_205S	PSE_253	NA	Silicate	0.298067
TARA_88S	PSE_253	NA	Silicate	48.17
TARA_92S	PSE_253	0.203	Silicate	0.49
TARA_173D	PSE_253	NA	Silicate	0.231772
TARA_180D	PSE_253	NA	Silicate	8.87735
TARA_188D	PSE_253	NA	Silicate	0.851791
TARA_189D	PSE_253	NA	Silicate	0
TARA_194D	PSE_253	NA	Silicate	5.56684
TARA_201D	PSE_253	NA	Silicate	4.0872
TARA_23D	PSE_253	NA	Silicate	1.37237
TARA_113S	PSW_256	0.203	Silicate	0
TARA_119S	PSW_256	0.268	Silicate	0.69175
TARA_120S	PSW_256	0.412	Silicate	0.69175
TARA_173S	PSW_256	NA	Silicate	0.273079
TARA_175S	PSW_256	NA	Silicate	0.523062
TARA_188S	PSW_256	NA	Silicate	0.465648
TARA_189S	PSW_256	NA	Silicate	0
TARA_193S	PSW_256	NA	Silicate	30.1495
TARA_194S	PSW_256	NA	Silicate	1.42426
TARA_201S	PSW_256	NA	Silicate	2.06204
TARA_205S	PSW_256	NA	Silicate	0.298067
TARA_88S	PSW_256	NA	Silicate	48.17
TARA_92S	PSW_256	NA	Silicate	0.49
TARA_173D	PSW_256	NA	Silicate	0.231772
TARA_180D	PSW_256	NA	Silicate	8.87735
TARA_188D	PSW_256	NA	Silicate	0.851791
TARA_189D	PSW_256	NA	Silicate	0
TARA_194D	PSW_256	NA	Silicate	5.56684
TARA_201D	PSW_256	NA	Silicate	4.0872
TARA_23D	PSW_256	NA	Silicate	1.37237
TARA_113S	SOC_37	NA	Silicate	0
TARA_119S	SOC_37	NA	Silicate	0.69175
TARA_120S	SOC_37	NA	Silicate	0.69175
TARA_173S	SOC_37	0.197	Silicate	0.273079
TARA_175S	SOC_37	NA	Silicate	0.523062
TARA_188S	SOC_37	NA	Silicate	0.465648
TARA_189S	SOC_37	NA	Silicate	0
TARA_193S	SOC_37	NA	Silicate	30.1495
TARA_194S	SOC_37	NA	Silicate	1.42426
TARA_201S	SOC_37	NA	Silicate	2.06204
TARA_205S	SOC_37	NA	Silicate	0.298067
TARA_88S	SOC_37	NA	Silicate	48.17
TARA_92S	SOC_37	NA	Silicate	0.49
TARA_173D	SOC_37	1.81478	Silicate	0.231772
TARA_180D	SOC_37	2.67484	Silicate	8.87735
TARA_188D	SOC_37	NA	Silicate	0.851791
TARA_189D	SOC_37	NA	Silicate	0
TARA_194D	SOC_37	1.18005	Silicate	5.56684
TARA_201D	SOC_37	0.586228	Silicate	4.0872
TARA_23D	SOC_37	NA	Silicate	1.37237
TARA_113S	SOC_60	NA	Silicate	0
TARA_119S	SOC_60	NA	Silicate	0.69175
TARA_120S	SOC_60	NA	Silicate	0.69175
TARA_173S	SOC_60	NA	Silicate	0.273079
TARA_175S	SOC_60	NA	Silicate	0.523062
TARA_188S	SOC_60	NA	Silicate	0.465648
TARA_189S	SOC_60	NA	Silicate	0
TARA_193S	SOC_60	NA	Silicate	30.1495
TARA_194S	SOC_60	NA	Silicate	1.42426
TARA_201S	SOC_60	NA	Silicate	2.06204
TARA_205S	SOC_60	NA	Silicate	0.298067
TARA_88S	SOC_60	0.032	Silicate	48.17
TARA_92S	SOC_60	NA	Silicate	0.49
TARA_173D	SOC_60	NA	Silicate	0.231772
TARA_180D	SOC_60	NA	Silicate	8.87735
TARA_188D	SOC_60	NA	Silicate	0.851791
TARA_189D	SOC_60	NA	Silicate	0
TARA_194D	SOC_60	NA	Silicate	5.56684
TARA_201D	SOC_60	NA	Silicate	4.0872
TARA_23D	SOC_60	NA	Silicate	1.37237
TARA_113S	ARC_116	NA	Phosphate	0.177
TARA_119S	ARC_116	NA	Phosphate	0.176125
TARA_120S	ARC_116	NA	Phosphate	0.176125
TARA_173S	ARC_116	NA	Phosphate	0.056871
TARA_175S	ARC_116	4.141	Phosphate	0.063634
TARA_188S	ARC_116	1.51	Phosphate	0.216027
TARA_189S	ARC_116	0.107	Phosphate	0
TARA_193S	ARC_116	0.432	Phosphate	1.61498
TARA_194S	ARC_116	0.256	Phosphate	0.361653
TARA_201S	ARC_116	0.467	Phosphate	0.526245
TARA_205S	ARC_116	NA	Phosphate	0.560568
TARA_88S	ARC_116	NA	Phosphate	2.135
TARA_92S	ARC_116	NA	Phosphate	0.795
TARA_173D	ARC_116	NA	Phosphate	0.209065
TARA_180D	ARC_116	NA	Phosphate	0.482771
TARA_188D	ARC_116	0.541463	Phosphate	0.307592
TARA_189D	ARC_116	1.08185	Phosphate	0
TARA_194D	ARC_116	0.0689658	Phosphate	0.866194
TARA_201D	ARC_116	NA	Phosphate	0.6443
TARA_23D	ARC_116	NA	Phosphate	0.012
TARA_113S	ARC_189	NA	Phosphate	0.177
TARA_119S	ARC_189	NA	Phosphate	0.176125
TARA_120S	ARC_189	NA	Phosphate	0.176125
TARA_173S	ARC_189	NA	Phosphate	0.056871
TARA_175S	ARC_189	NA	Phosphate	0.063634
TARA_188S	ARC_189	NA	Phosphate	0.216027
TARA_189S	ARC_189	NA	Phosphate	0
TARA_193S	ARC_189	NA	Phosphate	1.61498
TARA_194S	ARC_189	NA	Phosphate	0.361653
TARA_201S	ARC_189	NA	Phosphate	0.526245
TARA_205S	ARC_189	0.463	Phosphate	0.560568
TARA_88S	ARC_189	NA	Phosphate	2.135
TARA_92S	ARC_189	NA	Phosphate	0.795
TARA_173D	ARC_189	NA	Phosphate	0.209065
TARA_180D	ARC_189	NA	Phosphate	0.482771
TARA_188D	ARC_189	NA	Phosphate	0.307592
TARA_189D	ARC_189	NA	Phosphate	0
TARA_194D	ARC_189	NA	Phosphate	0.866194
TARA_201D	ARC_189	NA	Phosphate	0.6443
TARA_23D	ARC_189	NA	Phosphate	0.012
TARA_113S	ARC_217	NA	Phosphate	0.177
TARA_119S	ARC_217	NA	Phosphate	0.176125
TARA_120S	ARC_217	NA	Phosphate	0.176125
TARA_173S	ARC_217	1.617	Phosphate	0.056871
TARA_175S	ARC_217	NA	Phosphate	0.063634
TARA_188S	ARC_217	NA	Phosphate	0.216027
TARA_189S	ARC_217	NA	Phosphate	0
TARA_193S	ARC_217	NA	Phosphate	1.61498
TARA_194S	ARC_217	NA	Phosphate	0.361653
TARA_201S	ARC_217	0.608	Phosphate	0.526245
TARA_205S	ARC_217	0.13	Phosphate	0.560568
TARA_88S	ARC_217	NA	Phosphate	2.135
TARA_92S	ARC_217	NA	Phosphate	0.795
TARA_173D	ARC_217	NA	Phosphate	0.209065
TARA_180D	ARC_217	NA	Phosphate	0.482771
TARA_188D	ARC_217	NA	Phosphate	0.307592
TARA_189D	ARC_217	NA	Phosphate	0
TARA_194D	ARC_217	NA	Phosphate	0.866194
TARA_201D	ARC_217	0.801915	Phosphate	0.6443
TARA_23D	ARC_217	NA	Phosphate	0.012
TARA_113S	ARC_232	NA	Phosphate	0.177
TARA_119S	ARC_232	NA	Phosphate	0.176125
TARA_120S	ARC_232	NA	Phosphate	0.176125
TARA_173S	ARC_232	NA	Phosphate	0.056871
TARA_175S	ARC_232	NA	Phosphate	0.063634
TARA_188S	ARC_232	NA	Phosphate	0.216027
TARA_189S	ARC_232	0.051	Phosphate	0
TARA_193S	ARC_232	NA	Phosphate	1.61498
TARA_194S	ARC_232	NA	Phosphate	0.361653
TARA_201S	ARC_232	NA	Phosphate	0.526245
TARA_205S	ARC_232	NA	Phosphate	0.560568
TARA_88S	ARC_232	NA	Phosphate	2.135
TARA_92S	ARC_232	NA	Phosphate	0.795
TARA_173D	ARC_232	NA	Phosphate	0.209065
TARA_180D	ARC_232	NA	Phosphate	0.482771
TARA_188D	ARC_232	NA	Phosphate	0.307592
TARA_189D	ARC_232	NA	Phosphate	0
TARA_194D	ARC_232	NA	Phosphate	0.866194
TARA_201D	ARC_232	0.0483759	Phosphate	0.6443
TARA_23D	ARC_232	NA	Phosphate	0.012
TARA_113S	ARC_267	NA	Phosphate	0.177
TARA_119S	ARC_267	NA	Phosphate	0.176125
TARA_120S	ARC_267	NA	Phosphate	0.176125
TARA_173S	ARC_267	NA	Phosphate	0.056871
TARA_175S	ARC_267	NA	Phosphate	0.063634
TARA_188S	ARC_267	0.135	Phosphate	0.216027
TARA_189S	ARC_267	NA	Phosphate	0
TARA_193S	ARC_267	NA	Phosphate	1.61498
TARA_194S	ARC_267	NA	Phosphate	0.361653
TARA_201S	ARC_267	NA	Phosphate	0.526245
TARA_205S	ARC_267	NA	Phosphate	0.560568
TARA_88S	ARC_267	NA	Phosphate	2.135
TARA_92S	ARC_267	NA	Phosphate	0.795
TARA_173D	ARC_267	NA	Phosphate	0.209065
TARA_180D	ARC_267	NA	Phosphate	0.482771
TARA_188D	ARC_267	NA	Phosphate	0.307592
TARA_189D	ARC_267	NA	Phosphate	0
TARA_194D	ARC_267	NA	Phosphate	0.866194
TARA_201D	ARC_267	NA	Phosphate	0.6443
TARA_23D	ARC_267	NA	Phosphate	0.012
TARA_113S	MED_399	NA	Phosphate	0.177
TARA_119S	MED_399	NA	Phosphate	0.176125
TARA_120S	MED_399	NA	Phosphate	0.176125
TARA_173S	MED_399	NA	Phosphate	0.056871
TARA_175S	MED_399	NA	Phosphate	0.063634
TARA_188S	MED_399	NA	Phosphate	0.216027
TARA_189S	MED_399	NA	Phosphate	0
TARA_193S	MED_399	NA	Phosphate	1.61498
TARA_194S	MED_399	NA	Phosphate	0.361653
TARA_201S	MED_399	NA	Phosphate	0.526245
TARA_205S	MED_399	NA	Phosphate	0.560568
TARA_88S	MED_399	NA	Phosphate	2.135
TARA_92S	MED_399	NA	Phosphate	0.795
TARA_173D	MED_399	NA	Phosphate	0.209065
TARA_180D	MED_399	NA	Phosphate	0.482771
TARA_188D	MED_399	NA	Phosphate	0.307592
TARA_189D	MED_399	NA	Phosphate	0
TARA_194D	MED_399	NA	Phosphate	0.866194
TARA_201D	MED_399	NA	Phosphate	0.6443
TARA_23D	MED_399	0.0626861	Phosphate	0.012
TARA_113S	PSE_171	NA	Phosphate	0.177
TARA_119S	PSE_171	NA	Phosphate	0.176125
TARA_120S	PSE_171	NA	Phosphate	0.176125
TARA_173S	PSE_171	NA	Phosphate	0.056871
TARA_175S	PSE_171	NA	Phosphate	0.063634
TARA_188S	PSE_171	NA	Phosphate	0.216027
TARA_189S	PSE_171	NA	Phosphate	0
TARA_193S	PSE_171	NA	Phosphate	1.61498
TARA_194S	PSE_171	NA	Phosphate	0.361653
TARA_201S	PSE_171	NA	Phosphate	0.526245
TARA_205S	PSE_171	NA	Phosphate	0.560568
TARA_88S	PSE_171	NA	Phosphate	2.135
TARA_92S	PSE_171	0.701	Phosphate	0.795
TARA_173D	PSE_171	NA	Phosphate	0.209065
TARA_180D	PSE_171	NA	Phosphate	0.482771
TARA_188D	PSE_171	NA	Phosphate	0.307592
TARA_189D	PSE_171	NA	Phosphate	0
TARA_194D	PSE_171	NA	Phosphate	0.866194
TARA_201D	PSE_171	NA	Phosphate	0.6443
TARA_23D	PSE_171	NA	Phosphate	0.012
TARA_113S	PSE_253	NA	Phosphate	0.177
TARA_119S	PSE_253	NA	Phosphate	0.176125
TARA_120S	PSE_253	NA	Phosphate	0.176125
TARA_173S	PSE_253	NA	Phosphate	0.056871
TARA_175S	PSE_253	NA	Phosphate	0.063634
TARA_188S	PSE_253	NA	Phosphate	0.216027
TARA_189S	PSE_253	NA	Phosphate	0
TARA_193S	PSE_253	NA	Phosphate	1.61498
TARA_194S	PSE_253	NA	Phosphate	0.361653
TARA_201S	PSE_253	NA	Phosphate	0.526245
TARA_205S	PSE_253	NA	Phosphate	0.560568
TARA_88S	PSE_253	NA	Phosphate	2.135
TARA_92S	PSE_253	0.203	Phosphate	0.795
TARA_173D	PSE_253	NA	Phosphate	0.209065
TARA_180D	PSE_253	NA	Phosphate	0.482771
TARA_188D	PSE_253	NA	Phosphate	0.307592
TARA_189D	PSE_253	NA	Phosphate	0
TARA_194D	PSE_253	NA	Phosphate	0.866194
TARA_201D	PSE_253	NA	Phosphate	0.6443
TARA_23D	PSE_253	NA	Phosphate	0.012
TARA_113S	PSW_256	0.203	Phosphate	0.177
TARA_119S	PSW_256	0.268	Phosphate	0.176125
TARA_120S	PSW_256	0.412	Phosphate	0.176125
TARA_173S	PSW_256	NA	Phosphate	0.056871
TARA_175S	PSW_256	NA	Phosphate	0.063634
TARA_188S	PSW_256	NA	Phosphate	0.216027
TARA_189S	PSW_256	NA	Phosphate	0
TARA_193S	PSW_256	NA	Phosphate	1.61498
TARA_194S	PSW_256	NA	Phosphate	0.361653
TARA_201S	PSW_256	NA	Phosphate	0.526245
TARA_205S	PSW_256	NA	Phosphate	0.560568
TARA_88S	PSW_256	NA	Phosphate	2.135
TARA_92S	PSW_256	NA	Phosphate	0.795
TARA_173D	PSW_256	NA	Phosphate	0.209065
TARA_180D	PSW_256	NA	Phosphate	0.482771
TARA_188D	PSW_256	NA	Phosphate	0.307592
TARA_189D	PSW_256	NA	Phosphate	0
TARA_194D	PSW_256	NA	Phosphate	0.866194
TARA_201D	PSW_256	NA	Phosphate	0.6443
TARA_23D	PSW_256	NA	Phosphate	0.012
TARA_113S	SOC_37	NA	Phosphate	0.177
TARA_119S	SOC_37	NA	Phosphate	0.176125
TARA_120S	SOC_37	NA	Phosphate	0.176125
TARA_173S	SOC_37	0.197	Phosphate	0.056871
TARA_175S	SOC_37	NA	Phosphate	0.063634
TARA_188S	SOC_37	NA	Phosphate	0.216027
TARA_189S	SOC_37	NA	Phosphate	0
TARA_193S	SOC_37	NA	Phosphate	1.61498
TARA_194S	SOC_37	NA	Phosphate	0.361653
TARA_201S	SOC_37	NA	Phosphate	0.526245
TARA_205S	SOC_37	NA	Phosphate	0.560568
TARA_88S	SOC_37	NA	Phosphate	2.135
TARA_92S	SOC_37	NA	Phosphate	0.795
TARA_173D	SOC_37	1.81478	Phosphate	0.209065
TARA_180D	SOC_37	2.67484	Phosphate	0.482771
TARA_188D	SOC_37	NA	Phosphate	0.307592
TARA_189D	SOC_37	NA	Phosphate	0
TARA_194D	SOC_37	1.18005	Phosphate	0.866194
TARA_201D	SOC_37	0.586228	Phosphate	0.6443
TARA_23D	SOC_37	NA	Phosphate	0.012
TARA_113S	SOC_60	NA	Phosphate	0.177
TARA_119S	SOC_60	NA	Phosphate	0.176125
TARA_120S	SOC_60	NA	Phosphate	0.176125
TARA_173S	SOC_60	NA	Phosphate	0.056871
TARA_175S	SOC_60	NA	Phosphate	0.063634
TARA_188S	SOC_60	NA	Phosphate	0.216027
TARA_189S	SOC_60	NA	Phosphate	0
TARA_193S	SOC_60	NA	Phosphate	1.61498
TARA_194S	SOC_60	NA	Phosphate	0.361653
TARA_201S	SOC_60	NA	Phosphate	0.526245
TARA_205S	SOC_60	NA	Phosphate	0.560568
TARA_88S	SOC_60	0.032	Phosphate	2.135
TARA_92S	SOC_60	NA	Phosphate	0.795
TARA_173D	SOC_60	NA	Phosphate	0.209065
TARA_180D	SOC_60	NA	Phosphate	0.482771
TARA_188D	SOC_60	NA	Phosphate	0.307592
TARA_189D	SOC_60	NA	Phosphate	0
TARA_194D	SOC_60	NA	Phosphate	0.866194
TARA_201D	SOC_60	NA	Phosphate	0.6443
TARA_23D	SOC_60	NA	Phosphate	0.012
TARA_113S	ARC_116	NA	Nitrate	0.0379242
TARA_119S	ARC_116	NA	Nitrate	0.0347993
TARA_120S	ARC_116	NA	Nitrate	0.0347993
TARA_173S	ARC_116	NA	Nitrate	6.2409
TARA_175S	ARC_116	4.141	Nitrate	6.75047
TARA_188S	ARC_116	1.51	Nitrate	4.44298
TARA_189S	ARC_116	0.107	Nitrate	4.56071
TARA_193S	ARC_116	0.432	Nitrate	14.035
TARA_194S	ARC_116	0.256	Nitrate	12.0937
TARA_201S	ARC_116	0.467	Nitrate	6.63456
TARA_205S	ARC_116	NA	Nitrate	1.68482
TARA_88S	ARC_116	NA	Nitrate	19.0388
TARA_92S	ARC_116	NA	Nitrate	11.6955
TARA_173D	ARC_116	NA	Nitrate	6.2409
TARA_180D	ARC_116	NA	Nitrate	2.74298
TARA_188D	ARC_116	0.541463	Nitrate	4.44298
TARA_189D	ARC_116	1.08185	Nitrate	4.56071
TARA_194D	ARC_116	0.0689658	Nitrate	12.0937
TARA_201D	ARC_116	NA	Nitrate	6.63456
TARA_23D	ARC_116	NA	Nitrate	0.0774715
TARA_113S	ARC_189	NA	Nitrate	0.0379242
TARA_119S	ARC_189	NA	Nitrate	0.0347993
TARA_120S	ARC_189	NA	Nitrate	0.0347993
TARA_173S	ARC_189	NA	Nitrate	6.2409
TARA_175S	ARC_189	NA	Nitrate	6.75047
TARA_188S	ARC_189	NA	Nitrate	4.44298
TARA_189S	ARC_189	NA	Nitrate	4.56071
TARA_193S	ARC_189	NA	Nitrate	14.035
TARA_194S	ARC_189	NA	Nitrate	12.0937
TARA_201S	ARC_189	NA	Nitrate	6.63456
TARA_205S	ARC_189	0.463	Nitrate	1.68482
TARA_88S	ARC_189	NA	Nitrate	19.0388
TARA_92S	ARC_189	NA	Nitrate	11.6955
TARA_173D	ARC_189	NA	Nitrate	6.2409
TARA_180D	ARC_189	NA	Nitrate	2.74298
TARA_188D	ARC_189	NA	Nitrate	4.44298
TARA_189D	ARC_189	NA	Nitrate	4.56071
TARA_194D	ARC_189	NA	Nitrate	12.0937
TARA_201D	ARC_189	NA	Nitrate	6.63456
TARA_23D	ARC_189	NA	Nitrate	0.0774715
TARA_113S	ARC_217	NA	Nitrate	0.0379242
TARA_119S	ARC_217	NA	Nitrate	0.0347993
TARA_120S	ARC_217	NA	Nitrate	0.0347993
TARA_173S	ARC_217	1.617	Nitrate	6.2409
TARA_175S	ARC_217	NA	Nitrate	6.75047
TARA_188S	ARC_217	NA	Nitrate	4.44298
TARA_189S	ARC_217	NA	Nitrate	4.56071
TARA_193S	ARC_217	NA	Nitrate	14.035
TARA_194S	ARC_217	NA	Nitrate	12.0937
TARA_201S	ARC_217	0.608	Nitrate	6.63456
TARA_205S	ARC_217	0.13	Nitrate	1.68482
TARA_88S	ARC_217	NA	Nitrate	19.0388
TARA_92S	ARC_217	NA	Nitrate	11.6955
TARA_173D	ARC_217	NA	Nitrate	6.2409
TARA_180D	ARC_217	NA	Nitrate	2.74298
TARA_188D	ARC_217	NA	Nitrate	4.44298
TARA_189D	ARC_217	NA	Nitrate	4.56071
TARA_194D	ARC_217	NA	Nitrate	12.0937
TARA_201D	ARC_217	0.801915	Nitrate	6.63456
TARA_23D	ARC_217	NA	Nitrate	0.0774715
TARA_113S	ARC_232	NA	Nitrate	0.0379242
TARA_119S	ARC_232	NA	Nitrate	0.0347993
TARA_120S	ARC_232	NA	Nitrate	0.0347993
TARA_173S	ARC_232	NA	Nitrate	6.2409
TARA_175S	ARC_232	NA	Nitrate	6.75047
TARA_188S	ARC_232	NA	Nitrate	4.44298
TARA_189S	ARC_232	0.051	Nitrate	4.56071
TARA_193S	ARC_232	NA	Nitrate	14.035
TARA_194S	ARC_232	NA	Nitrate	12.0937
TARA_201S	ARC_232	NA	Nitrate	6.63456
TARA_205S	ARC_232	NA	Nitrate	1.68482
TARA_88S	ARC_232	NA	Nitrate	19.0388
TARA_92S	ARC_232	NA	Nitrate	11.6955
TARA_173D	ARC_232	NA	Nitrate	6.2409
TARA_180D	ARC_232	NA	Nitrate	2.74298
TARA_188D	ARC_232	NA	Nitrate	4.44298
TARA_189D	ARC_232	NA	Nitrate	4.56071
TARA_194D	ARC_232	NA	Nitrate	12.0937
TARA_201D	ARC_232	0.0483759	Nitrate	6.63456
TARA_23D	ARC_232	NA	Nitrate	0.0774715
TARA_113S	ARC_267	NA	Nitrate	0.0379242
TARA_119S	ARC_267	NA	Nitrate	0.0347993
TARA_120S	ARC_267	NA	Nitrate	0.0347993
TARA_173S	ARC_267	NA	Nitrate	6.2409
TARA_175S	ARC_267	NA	Nitrate	6.75047
TARA_188S	ARC_267	0.135	Nitrate	4.44298
TARA_189S	ARC_267	NA	Nitrate	4.56071
TARA_193S	ARC_267	NA	Nitrate	14.035
TARA_194S	ARC_267	NA	Nitrate	12.0937
TARA_201S	ARC_267	NA	Nitrate	6.63456
TARA_205S	ARC_267	NA	Nitrate	1.68482
TARA_88S	ARC_267	NA	Nitrate	19.0388
TARA_92S	ARC_267	NA	Nitrate	11.6955
TARA_173D	ARC_267	NA	Nitrate	6.2409
TARA_180D	ARC_267	NA	Nitrate	2.74298
TARA_188D	ARC_267	NA	Nitrate	4.44298
TARA_189D	ARC_267	NA	Nitrate	4.56071
TARA_194D	ARC_267	NA	Nitrate	12.0937
TARA_201D	ARC_267	NA	Nitrate	6.63456
TARA_23D	ARC_267	NA	Nitrate	0.0774715
TARA_113S	MED_399	NA	Nitrate	0.0379242
TARA_119S	MED_399	NA	Nitrate	0.0347993
TARA_120S	MED_399	NA	Nitrate	0.0347993
TARA_173S	MED_399	NA	Nitrate	6.2409
TARA_175S	MED_399	NA	Nitrate	6.75047
TARA_188S	MED_399	NA	Nitrate	4.44298
TARA_189S	MED_399	NA	Nitrate	4.56071
TARA_193S	MED_399	NA	Nitrate	14.035
TARA_194S	MED_399	NA	Nitrate	12.0937
TARA_201S	MED_399	NA	Nitrate	6.63456
TARA_205S	MED_399	NA	Nitrate	1.68482
TARA_88S	MED_399	NA	Nitrate	19.0388
TARA_92S	MED_399	NA	Nitrate	11.6955
TARA_173D	MED_399	NA	Nitrate	6.2409
TARA_180D	MED_399	NA	Nitrate	2.74298
TARA_188D	MED_399	NA	Nitrate	4.44298
TARA_189D	MED_399	NA	Nitrate	4.56071
TARA_194D	MED_399	NA	Nitrate	12.0937
TARA_201D	MED_399	NA	Nitrate	6.63456
TARA_23D	MED_399	0.0626861	Nitrate	0.0774715
TARA_113S	PSE_171	NA	Nitrate	0.0379242
TARA_119S	PSE_171	NA	Nitrate	0.0347993
TARA_120S	PSE_171	NA	Nitrate	0.0347993
TARA_173S	PSE_171	NA	Nitrate	6.2409
TARA_175S	PSE_171	NA	Nitrate	6.75047
TARA_188S	PSE_171	NA	Nitrate	4.44298
TARA_189S	PSE_171	NA	Nitrate	4.56071
TARA_193S	PSE_171	NA	Nitrate	14.035
TARA_194S	PSE_171	NA	Nitrate	12.0937
TARA_201S	PSE_171	NA	Nitrate	6.63456
TARA_205S	PSE_171	NA	Nitrate	1.68482
TARA_88S	PSE_171	NA	Nitrate	19.0388
TARA_92S	PSE_171	0.701	Nitrate	11.6955
TARA_173D	PSE_171	NA	Nitrate	6.2409
TARA_180D	PSE_171	NA	Nitrate	2.74298
TARA_188D	PSE_171	NA	Nitrate	4.44298
TARA_189D	PSE_171	NA	Nitrate	4.56071
TARA_194D	PSE_171	NA	Nitrate	12.0937
TARA_201D	PSE_171	NA	Nitrate	6.63456
TARA_23D	PSE_171	NA	Nitrate	0.0774715
TARA_113S	PSE_253	NA	Nitrate	0.0379242
TARA_119S	PSE_253	NA	Nitrate	0.0347993
TARA_120S	PSE_253	NA	Nitrate	0.0347993
TARA_173S	PSE_253	NA	Nitrate	6.2409
TARA_175S	PSE_253	NA	Nitrate	6.75047
TARA_188S	PSE_253	NA	Nitrate	4.44298
TARA_189S	PSE_253	NA	Nitrate	4.56071
TARA_193S	PSE_253	NA	Nitrate	14.035
TARA_194S	PSE_253	NA	Nitrate	12.0937
TARA_201S	PSE_253	NA	Nitrate	6.63456
TARA_205S	PSE_253	NA	Nitrate	1.68482
TARA_88S	PSE_253	NA	Nitrate	19.0388
TARA_92S	PSE_253	0.203	Nitrate	11.6955
TARA_173D	PSE_253	NA	Nitrate	6.2409
TARA_180D	PSE_253	NA	Nitrate	2.74298
TARA_188D	PSE_253	NA	Nitrate	4.44298
TARA_189D	PSE_253	NA	Nitrate	4.56071
TARA_194D	PSE_253	NA	Nitrate	12.0937
TARA_201D	PSE_253	NA	Nitrate	6.63456
TARA_23D	PSE_253	NA	Nitrate	0.0774715
TARA_113S	PSW_256	0.203	Nitrate	0.0379242
TARA_119S	PSW_256	0.268	Nitrate	0.0347993
TARA_120S	PSW_256	0.412	Nitrate	0.0347993
TARA_173S	PSW_256	NA	Nitrate	6.2409
TARA_175S	PSW_256	NA	Nitrate	6.75047
TARA_188S	PSW_256	NA	Nitrate	4.44298
TARA_189S	PSW_256	NA	Nitrate	4.56071
TARA_193S	PSW_256	NA	Nitrate	14.035
TARA_194S	PSW_256	NA	Nitrate	12.0937
TARA_201S	PSW_256	NA	Nitrate	6.63456
TARA_205S	PSW_256	NA	Nitrate	1.68482
TARA_88S	PSW_256	NA	Nitrate	19.0388
TARA_92S	PSW_256	NA	Nitrate	11.6955
TARA_173D	PSW_256	NA	Nitrate	6.2409
TARA_180D	PSW_256	NA	Nitrate	2.74298
TARA_188D	PSW_256	NA	Nitrate	4.44298
TARA_189D	PSW_256	NA	Nitrate	4.56071
TARA_194D	PSW_256	NA	Nitrate	12.0937
TARA_201D	PSW_256	NA	Nitrate	6.63456
TARA_23D	PSW_256	NA	Nitrate	0.0774715
TARA_113S	SOC_37	NA	Nitrate	0.0379242
TARA_119S	SOC_37	NA	Nitrate	0.0347993
TARA_120S	SOC_37	NA	Nitrate	0.0347993
TARA_173S	SOC_37	0.197	Nitrate	6.2409
TARA_175S	SOC_37	NA	Nitrate	6.75047
TARA_188S	SOC_37	NA	Nitrate	4.44298
TARA_189S	SOC_37	NA	Nitrate	4.56071
TARA_193S	SOC_37	NA	Nitrate	14.035
TARA_194S	SOC_37	NA	Nitrate	12.0937
TARA_201S	SOC_37	NA	Nitrate	6.63456
TARA_205S	SOC_37	NA	Nitrate	1.68482
TARA_88S	SOC_37	NA	Nitrate	19.0388
TARA_92S	SOC_37	NA	Nitrate	11.6955
TARA_173D	SOC_37	1.81478	Nitrate	6.2409
TARA_180D	SOC_37	2.67484	Nitrate	2.74298
TARA_188D	SOC_37	NA	Nitrate	4.44298
TARA_189D	SOC_37	NA	Nitrate	4.56071
TARA_194D	SOC_37	1.18005	Nitrate	12.0937
TARA_201D	SOC_37	0.586228	Nitrate	6.63456
TARA_23D	SOC_37	NA	Nitrate	0.0774715
TARA_113S	SOC_60	NA	Nitrate	0.0379242
TARA_119S	SOC_60	NA	Nitrate	0.0347993
TARA_120S	SOC_60	NA	Nitrate	0.0347993
TARA_173S	SOC_60	NA	Nitrate	6.2409
TARA_175S	SOC_60	NA	Nitrate	6.75047
TARA_188S	SOC_60	NA	Nitrate	4.44298
TARA_189S	SOC_60	NA	Nitrate	4.56071
TARA_193S	SOC_60	NA	Nitrate	14.035
TARA_194S	SOC_60	NA	Nitrate	12.0937
TARA_201S	SOC_60	NA	Nitrate	6.63456
TARA_205S	SOC_60	NA	Nitrate	1.68482
TARA_88S	SOC_60	0.032	Nitrate	19.0388
TARA_92S	SOC_60	NA	Nitrate	11.6955
TARA_173D	SOC_60	NA	Nitrate	6.2409
TARA_180D	SOC_60	NA	Nitrate	2.74298
TARA_188D	SOC_60	NA	Nitrate	4.44298
TARA_189D	SOC_60	NA	Nitrate	4.56071
TARA_194D	SOC_60	NA	Nitrate	12.0937
TARA_201D	SOC_60	NA	Nitrate	6.63456
TARA_23D	SOC_60	NA	Nitrate	0.0774715
