# Supplementary material for: Whole-genome scanning reveals environmental selection mechanisms that shape diversity in populations of the epipelagic diatom Chaetoceros
Source: PLoS Biol. 2022 Nov 28;20(11):e3001893. doi: 10.1371/journal.pbio.3001893 (PMC9731442; doi:10.1371/journal.pbio.3001893)
Supplement: S8 Data — (A) GO terms associated with the 3 MAG variants under selection. (B) Position of the variants under selection for the 3 MAGs. (XLSX) [file pbio.3001893.s044.xlsx]

## Sheet: S8A
S8A Data. GO terms associated with the 3 MAG variants under selection.
MAG	GO1	GO2	Percentage
ARC_217	Biological process	response to stimulus	3.1
ARC_217	Biological process	cellular process	29.5
ARC_217	Biological process	metabolic process	30.1
ARC_217	Biological process	cellular component organization or biogenesis	4.1
ARC_217	Biological process	localization	10.9
ARC_217	Biological process	regulation of biological process	3.6
ARC_217	Biological process	signaling	2.1
ARC_217	Biological process	biological regulation	4.1
SOC_37	Biological process	localization	9.2
SOC_37	Biological process	response to stimulus	3.9
SOC_37	Biological process	metabolic process	28.9
SOC_37	Biological process	cellular process	30.3
SOC_37	Biological process	detoxification	2.6
SOC_37	Biological process	cellular component organization or biogenesis	1.3
SOC_37	Biological process	biological regulation	6.6
SOC_37	Biological process	regulation of biological process	6.6
ARC_217	Cellular component	cell	8.8
ARC_217	Cellular component	organelle	6.7
ARC_217	Cellular component	cell part	8.8
ARC_217	Cellular component	protein-containing complex	7.3
ARC_217	Cellular component	organelle part	4.1
ARC_217	Cellular component	membrane	15
ARC_217	Cellular component	membrane part	8.3
SOC_37	Cellular component	cell part	14.5
SOC_37	Cellular component	cell	14.5
SOC_37	Cellular component	organelle	9.2
SOC_37	Cellular component	membrane	11.8
SOC_37	Cellular component	membrane part	6.6
SOC_37	Cellular component	protein-containing complex	10.5
SOC_37	Cellular component	organelle part	1.3
ARC_217	Molecular function	catalytic activity	42
ARC_217	Molecular function	molecular transducer activity	1
ARC_217	Molecular function	binding	55.4
ARC_217	Molecular function	molecular function regulator	1.6
ARC_217	Molecular function	structural molecule activity	1
ARC_217	Molecular function	transporter activity	9.3
ARC_217	Molecular function	transcription regulator activity	1
SOC_37	Molecular function	transporter activity	14.5
SOC_37	Molecular function	catalytic activity	52.6
SOC_37	Molecular function	binding	55.3
SOC_37	Molecular function	transcription regulator activity	5.3
SOC_37	Molecular function	structural molecule activity	1.3
ARC_116	Cellular component	cell part	27.3
ARC_116	Cellular component	cell	27.3
ARC_116	Cellular component	membrane	36.4
ARC_116	Cellular component	organelle part	9.1
ARC_116	Cellular component	organelle	9.1
ARC_116	Cellular component	protein-containing complex	9.1
ARC_116	Cellular component	membrane part	9.1
ARC_116	Molecular function	catalytic activity	63.6
ARC_116	Molecular function	binding	36.4
ARC_116	Biological process	localization	9.1
ARC_116	Biological process	metabolic process	54.5
ARC_116	Biological process	cellular process	72.7
ARC_116	Biological process	cellular component organization or biogenesis	27.3

## Sheet: S8B
S8B Data. Position of the variants under selection for the 3 MAGs.
MAG	Variant_position	Region	percentage
ARC_116	3_prime_UTR_variant	UTR	1
ARC_116	missense_variant	Coding	0.590909
ARC_116	splice_region_variant&intron_variant	Intronic	1
ARC_116	stop_gained	Coding	0.0454545
ARC_116	synonymous_variant	Coding	0.363636
ARC_217	3_prime_UTR_variant	UTR	0.75
ARC_217	5_prime_UTR_premature_start_codon_gain_variant	UTR	0.0188679
ARC_217	5_prime_UTR_variant	UTR	0.231132
ARC_217	conservative_inframe_insertion	Coding	0.00925926
ARC_217	disruptive_inframe_insertion	Coding	0.0416667
ARC_217	intron_variant	Intronic	0.849057
ARC_217	missense_variant	Coding	0.430556
ARC_217	missense_variant&splice_region_variant	Intronic	0.0188679
ARC_217	splice_region_variant&intron_variant	Intronic	0.113208
ARC_217	splice_region_variant&synonymous_variant	Intronic	0.0188679
ARC_217	stop_gained	Coding	0.00462963
ARC_217	synonymous_variant	Coding	0.513889
SOC_37	3_prime_UTR_variant	UTR	0.770833
SOC_37	5_prime_UTR_premature_start_codon_gain_variant	UTR	0.0338542
SOC_37	5_prime_UTR_variant	UTR	0.195312
SOC_37	intron_variant	Intronic	0.722222
SOC_37	missense_variant	Coding	0.394805
SOC_37	missense_variant&splice_region_variant	Intronic	0.0277778
SOC_37	splice_region_variant	Intronic	0.111111
SOC_37	splice_region_variant&intron_variant	Intronic	0.138889
SOC_37	synonymous_variant	Coding	0.605195
