# Supplementary material for: Whole-genome scanning reveals environmental selection mechanisms that shape diversity in populations of the epipelagic diatom Chaetoceros
Source: PLoS Biol. 2022 Nov 28;20(11):e3001893. doi: 10.1371/journal.pbio.3001893 (PMC9731442; doi:10.1371/journal.pbio.3001893)
Supplement: S9 Data — (TXT) [file pbio.3001893.s045.txt]

>TARA_ARC_108_MAG_00217_000000001530_105_1
ATGCAATTTGCTGTGTTTGTGACGCTGGCAATTTTGCCCTTCCAGTCGGCAGCTATTCAT
ACAACAAATCTGGTTCTTGGCGGACCCAATGGATGGGAACTCTTGACTGATGTGGAGCAT
GAGGCCAACCTTGCGGAAGACATGGGGTACATGTATGAATGGGAAGACACAAATAAAAGG
CTCAAACTTTATAAATCTGGTACCGGTATGAGACAAGATCAAGTGTTAACACTTGAAACG
CTTGGACTAAGAAATTCAAGATATGATGTTAAAGACCCGGTTGGAAATATGTTTGTGAAT
TGCTTCGATCAAATTGGACTGATGAATAATGAGAATAGTGGATTGTTCGATGGAAAGCCG
GTGCACAATTATGCCAATACACTTATCCTTGACCTCTTTGGCCTGGATTATATACATCCT
TCTAGGGGGATTGAGAAAGAAGGAATATTGATATTGGGCTTGTGGATGCAAATTTATCAC
CACTTATATGAAGCTGTTGCTGTATGTAGAGGTGGTGGTATATATTATCATGAAATAGAA
AATGAAGTCGACAAAGCGGCAGCTTTATGGATAGGGCGGTTACAAATCTTCGGTGATAAC
ACAAGGGGCACGATGCTGTACAATTTGGTAGAACGTGTAGCAGTAGCTTTTAATCAAGAT
GATGGGGAAGCTAAAGCCAATACGAAGTTTATCTCCATTATGAGGGAAATGAGGGAAAAT
CGCGACGATTGCTGGCCTTCCAAATTGGAAGACAATAAAGGATATCACAACCTCTATAAG
CTTGTCAACGACGCAGTTGGAATCATGTACATACCGTTGATTCAAAATCTCATCCATTAC
ATAGCAACTGACGCTAACTCCAAATTGATCGAATTGTACTTGATTCCATTACTACCTCAG
ATCAGGTCCTGCAACCCAGATTACTTCGATTTTTTGTTTACTCGAATTGGCCAGTTATCG
TCCGGAAATTATCCAATTACTGAAATGGTGGATATTATTGATCACTTACAGTCGATGTAC
AGTTGTTTTGGCGTTACCTGCAAAGATATTGGTTATCACTCAACGGGGATTGGCTGCGAT
GATGAGGTGGCGGAGCCAAACATTCCTCTCGCAGGTTATATGCCGGAGAATAACATGCAA
AATTTCATGAAATTCGATCGCGACGTCAACCAAATGTCAATGTTACTCTTGGAAAAAAAT
ATTGAGTCTGCAAGAGAAGTTTACCGCAAAGGGAAGAATGTATCACCCCAAATTGGAGGT
GACGGTGACTATCAATCACTTCAAGATCTTGCGAGAAGTAGAGATTTTTTATCTGTAAAA
GATGACGAATCTCGGCTGTACTCAATGTACGAGGAATTTTATGGCAACTATTTTGCTGAT
GATATCGTATTGGATGCGTTTGATGATACTACTCTCGCCCCTTATAAAATACCAATTTTG
ATGAAAGCTATGGTGTTACCGCAATTCGCAATTCGTTCTTTCTTTGCAGCTGTGGACAAA
TGTAGTACAAGCGTAGAAGAAGCAATAAAGTCCTGGGACGAAAGTGTTGCAGTCCTTGTG
GGTTCAATTGAGGCGACGAAATTATTGAATGAAACGAAAAGTGGAATGAGCTGGTGGGAT
TTGGGACGGGACTACTGTTCCCACTTTAATTGCTCAGGAAGTGAGGAGGAGTCGCCTTCA
TTGCGAAAGATGATAACAAACATTGAACTCGGGCGCCAGTCTCTTGATAGATCCGATTGT
ACTACTGCAAAGAAAAAAGTCCAAGCAATCGAAAGTATCATGATTACTCCTATCATTCAA
GGCCTCCTTTATCATACTGCCCAACGTCAGCGAACAGAAGATGATTATCATGTTGGTGCT
GCATACGCTTTTGGTAAAGCGATCATGCCCGTAATTAGCAAGAGGAGGCCAGCAGATGCA
AATATCATCGGAGATACTCTGTACACCTCTGGTACATACGATGCTACGAATTTGTGGACA
GTGATAGTGCTTTCGCTGCGTGGGTTTGGTATTGACTGCGAAGACATGGGCGAAGATACC
TTGAATATTCTTGGGGGCAAAACATTCTGTCATCATGCTACAGAATTAACAGAATTTCCA
ACTGCAGCTCCGACATCTGCAGCTCCGAATATCCCAACCCCGTTGCCAACTATTTCTCCA
ACTGCAGATGATGCAAGCACCGAGATCAATGCAGGTGTATTAAATGGATACATTTTTACA
CATGTGGACAATTCAACAAAATTGGCGAAAATAGCTTTGGATTTGAGAGACTTCCTCGCG
CTACGTGGTCATTTTGACGTTGAGCATGAACAGGCAAAAGATATTTACAAGAATACTCGC
CACTCATCCGTCAGTATGAAGGAACTCGGGGAGGGTATGCAGAATAAGATGGCAAATGAT
CCTTTCTTCAATTTTTACCGCAACTCTTTTCGTAAAGATCCTCTCTTTCGAAAGGATCAG
GAGGATGATGATACTTTCGCTGATATTTATGCGCACAAGATCCTCACAGATGCATTAGAG
GCTGGGAGAGATGTTGATCTGGCATATGAAACAGCTGTGTGTATGATAATATGGATGGAG
GTTGTGCATCTTCTGTACACAGCAGTTAAGCAATGTGGTGCCAGCGATCGCCCAATGGAT
TTAGCAGGGCGTGCAATTGATAACGCACTTGCCTATTACGTTGGGGTTAGTCAGACCAAG
GGTAGTACTGATGGCTATCTCCTCTACTCTTTGGCACAAAAGTCTGCAAGCATTTTCGGG
ACTGTGGATGAATTATCTGGTGAGGCAATAGCTAATAAAGACATGATGAAATACTTTAAG
GAGGCGAAACGAAAGGCAGGTTTGTGCGATGGAGGTCCGGAACAAGCGAAAGTACTTCGT
TCTGTAGTTGGGTCAATGATATCTACAATGAATATTCCTCTTGTTCAAAGTTTTGTTCAT
CAATTGCAGGTGGGCCTGGAGACTGACAAGGGATCTTTTCATGCTATTCTTTATGGTTTA
TCTGTTCTGCCTCAAGTGGCTACCTGTCAACCAACTGAATATGAATATCTAACCAATGAG
ATCACTGCGAATGGCCTTGATGTCGCAAATCTAGATAGTTTGACCATCTCCTTTAGAAAG
ACCTATGATTGTTTTGGAATTGTATGCAGAGATGTTCATGGAATTAATTACCAAGGCTGC
GATCTTCCATTGCAACATTCGTACGCTGGGTTCACCCCAAAGTATGAAAGTATTCGATCA
AATGCAATGATTGACCAAGATGTCTTGAAGATGAGAACCCTTTTGTCTGAAAATGCATTA
ATTGCTGCTTTGGATTACTATGAATACGGTCACTTGTCTTCGCAACAGACTCCAAGCCTT
AGAGATCTAGCAAGGGATCCAGGGCTGAAACAAAATTCTTTCTTCCAAACATTGAAAAAA
TACCACAAAAATGATGATTTCTTTGCCGATAAGAAAATAATGCTCGCTCTTCGAGAAGAG
GCCCCTTTCTACAACATCAGTACAGATGTTCGCACGTCTCTTGTTGCTAGAAGTCTGCAA
ACACTTGTGCTGCTTCCTGCGGCCATTGGATCGATGTATAAAACAGCATCAGAAGCAGAA
TGCACTTTCCAACATTGGGATGAAGGTGCGGCTTACCTTATCGGTTCGATAGAAGGGCCT
CAATGGGGCGGAGATTCGGATGATAATGGCGTTGCTATGTACGGTTTAGCGAAAGAACTG
TGCAACGAATTCAGAGTTTGTACTCCATCTGGCAATGCTGAGACAAATGAACGCCTCATA
GAATACCTGTCAAATGGAGAGGATCTAATCTCGGGGGGGTCGTGTGCTAGTGTAAATGAT
CACATTGAAATGAAGGTTGTCCCCACCTTAATGGCTACATTGGTCCAGGGAACGATTCTA
TACGCTGGAAAGCCCACTGCAAGAGGTGATGCTCATGTTTTTGCCGAGACAATCTTGCCA
TTCATAAACGAAGATGGAAAATCCAACGCAACGGTTATCGCAGGTAATTCGCGTCTTGAT
TACACTGGGAGTAGTATGGAAGTAATCGATGCCTTTTCTCACGTCTTGTCCAACATGGGC
GTTGACTGTGAAGAAGTTGGTAGTTTCGAAGGGAATGTTGCCCACACATTATGTAAAGAT
ACATACGACCCTGATCAGTCGACAGATTTATCAGATGGCCTTTACATCACCAAGACTTCA
GTTCGGGACAGAGCGATGATTGGACTCGATATCAAAGAAATGATAGACAAGCTCAATGAT
GGTTACATTGAAGGAGCTAAAATCATTTACGAACAGGGTTGGAAATCAAATATAGTTGAT
AAAAACGGCAAAAAGTTAGGGAAACGTAGCATTGCTAGTCTTGGCAGAGACGACGCAATC
GAAAAAATGTCGAAAGAGCCTCTTTACAACTTGTATCAATATGCACTTGGTGATTTCACC
GATGAAAAGTTTGGATACGCCGACTACATCGTACTCCAGTTCTTCGATGAAAGTATCTTC
AATCAAGGTCATAAAACACTTGCAGCCGAAGCTGCTGTGGCGTTGGTCATCTGGGGTTTT
ATTGTTCATGAGTTGTATGAGACGATTGATCGTTGCTCTAATGATGGATTTTCTAAGGAC
GAAGATGGAATTCACTCAATTGATGAAGCTGTTGCTTATTGGATAGGAGAAGGTCAAGAA
ACTGGCAGTAAAACAAGTGGTTACCTTTTATACAGATTAGCAGAAGAAGGTGGAGAACTG
TTTGGTCAGAAAACAGGAGGTAGTCAATCCCAGACAAATAAAAACGTCCTGCAACTCTTC
AGAGAAGCTGCCCTCAACCTGTCTTTTGATGGTGCATGCGGAGGAAACCAAAGGATAATT
ACGTCCTTGAGCTTTATTATAAATAAGCTCTTGGCTCAAATGATGGTGCCTTTGATCCAA
CACCTCATTTACAATCTGAAGAGAAATGATAGAAGCCGAGTAAAAATATATTCTCGTGCA
GTTGTACCACTTCTTGCTCCATGCGCATCAAACACTTATGATTATCTGAAGAAGAAGCTC
ATTGTCACAAATTACGAAATCACAGAAGTCGATACTATTATCGCATACCTTCAAAAGTCA
TACAGTTGTTTAGGATTGAAGTGTCGAGACGTAGGGACTCTACAAGGATTGGAGACGCCT
CGGTGCGCTGACAGGCAAGAATTTTCCGCTCTTGCAGGTTACAAGACAACTACAGATGTT
CGAGAATATTCTGATATATACTTAGATATTCGCTATATTGACATCATGATGAAGCAAGAT
ATGAAAGAGGCGCCTTTGAATATTTACATGTTTGGCAAACATTCCATCGTGACAGAAAGA
AATGAGAGAAGTTATCTACCTTTGAGAAAACTCGCGATTACAACGGATCTAGGGATAGTG
CCGTCGTACGCAACTTTTCAAAATTACTATGAAAAAGCTGGCCTTTCTTCCGCTGATGAT
TTAATAAGGAATGAACTCAACTCTCCTGACACCAAAGGATCTCCTGATCAAAAGAGAACC
CTCGTTGTGAGTGCCATGAAGTACGAGATCCTACATTTTGCTGCTCTACAAAAACTCTAC
GATGCTGCTCAAGGGTGCAAGTCACCGGATCAAAATCGCTTCGCCAGAGCTAGACACGAG
TGGGACACCGCGGCAGCATTGATAATTGGACAAACTAATGACCCCATCAACGAAAATAAG
GGAGATCTCTTGTACGAACTCGCAGCTTCACAATGTGCGGAATTCAATGCTTGTGATTCT
AAAACAGGTGATGCACTAATCAACCAAAGAATTGAAGCTTCATTCTACGCTGGAAGCTAT
TTACTCAAGAGCAGATCTTGCGAGAGTGTCAAAATGTATGCCGATGATATCCAGGAACTT
CTAATGGCTTCTCTGATACAGGCAACTCTTTTACATGCAATAAATAATAGTAACTTGCCA
GCAGGAACAGATGATCCCTCTCTTGCGCGAGGTTTCATTTTATCCAGGTCAATTCTTCCA
TACATCGATTTGGCAGATCCCAATGCAGCAGCCATAATAAAGGAAAATTTAGATTTTCAG
TTTTTTCGGAAGCCTGTTCATAATGGCGCTGATGCTGTTTTTAGATCCTTCACAGCTGCC
ATCAACAAGATGGATATAGACTGTAAAATCGTGGGATATCACCGCGATTCCGGTAGTGTG
TGCGGGTCAGATTCAGTTAGCTCTGCTGCCACAAAGAAACTACTCACCCTAATGATGGCA
ATAGGATCCATCACGGTTTACTTGATTTCTTAA
>Chaetoceros_dichaeta_CCMP1751_MMETSP1447_tax420782_ENA_HBNA01008311_HBNA01008311_1
CAACATTTCGCGTCCGGCATGGACACATTTACATTTTCGGATGATCCTAGTCGATTGCCT
ATCATGTTCGAGAATTATTATGATGGTGATGCAGATTATGCCAACATACTCGTGCTGGAC
GCATTTGATACGCCGGGGATGGATAAGGTCGAAGTGCCGTATTTGTTACAGACAATTGTG
GCACCTCACTTTGCGATAAAATCTTTTTTTGAGGCAGTGGATGTATGTGAATCGTATGGA
GAGAGAGCTGTGGCAGTTTTTGATCAGGGTGTAGCGGTTCTTGTGGGATCTAATGAAGGA
CAAACTGAGGGGGGTTCGGAAGATGGAGTATCTTGGTTTGCTCTTGCCAAGGAATTTTGT
ACCGAATTCGAATGTGATGATCCCCAAAACCCAGTAGTGAACAGGGAGATGCTGGAAATG
TTCAATAGCAGTAAGGAATATATTCGGATTGGCAACTGTGATGGACTTCTACAGAACGTG
GATAGGATTGAAGCGCTACTGCTAATCCCCATTATTCAAGGGCTTCTTTATCACTCTGAC
ATGTGGAGGCATTATCCTACTATGGGTATGCATCATGCATCTGTGCAGGTCTTTGCCAAA
GCCGTATTACCACTCATTAAATTGGTAAGCAAGGTTCAAGCACACATTATACAAGAGGTT
ATTTCCACACCTTTTGGAGAGGTTGTTGACTCGATGAAATTATGGACAGCCATTGGAAAT
GTTCTTGACGACGGTTCATCGAGAGTAGACATTGGCATCACTTGCAATGAAATTGGCACT
TCTATGCAACTACAAGAGAGCTTCTGTGACTTCGTTGATAAAATCAACAACACTCCAACA
GTAGCCCCAGTTCGACTAAGTGACCAGACTAATTCTCCCACCACAACAGTTACCATGTCG
CCAACTAGTGCAGATAGAGAACGCTCAATTAATATGAGTTTGATTAATGAACGTTACACC
TTCACTGACATTAGCAAAGCTGAGCAAAAGGCGCTGATTGCACTCGATGTGAGGGATATT
CTACAAATTGAGAGGGAGAATGGAGATTCTGCGGATGCAGTAACTCTGGCAAACCTTGTT
TACACAGAGGGCATGAATACAAAACCCCTTAGTTTGCAAGAATTAGGACAATCGGGATTT
AGGCAGATGACACAAGATGCCTTCTACAATTTCTATCGCCAAGCCTGGAGACATGAGAGT
ATCTTTATAGATTACAACGATACAGGTATGAATGTTGTAGATTTATATGCTGATGCAGTC
GTTAGTGCAGCACTAAATTTAGCCGGTGATCTGGAGCTGGCAGCTGAAGCAGCGATTGCA
TTGATTATGCCTATGCAAATTATTCATCTCCTCTCAGTTGAATTAGAAAGTTGTCTGAGG
GGTGAAAATGAGCATGGTAAACTAGTGGACGATGCGTTCGCATTTTATTTGGGTGTTAAG
CAAACGAAAGGTAATTCTGATGGCTATCTCCTTTACTCCCTAGCACAAAAAGCAGGACTT
GCCCTAAATACGCTCAATTTTTCTATGGGTGGCGAAGCAGAGGTAAACATCAAAATTATA
TTCCTCTTCCAGCAGGCGAAGGAGCAGGCACAAAGTTGTAATATTGACTATGTGGAAACC
TACGATCTTCTGCGCAAAACAGTAGGTTCTATAATATCTACCATGAACATCCCGATGGTC
CAATTCATGGAGCATTATTTATTACAGATACAAGACAATGTCCCGGGCACTAATGCAAAA
CCTGAAAATTATGTGGAGCTCTATGCTCTTGCCATTCTACCGCAAGTGCGAGTGTGTAAC
CCCACAGCGTATGATGATCTTGCAGAATATATTATTGGAGGCACAGTTGTCGCTAATGAA
GTTGAACGCGTACTCGTTTTGATGCGAAACAATTATGATTGCTTAGGAATAACGTGCCGT
GACGTGCATGGCAATAATGAAAATTGTCGAGTCAAATCAACCACACTTGCTGGATTTGTA
CCTGAAAAGAATGTGAATCAGAATGCAATGATCGATCAAGACATCTTGAAAATTACAGCA
CTCTTGAATGAGAATGCATTGAGGAGTGCATATGAATATTACACATATGGTGACCCAGGA
AGGCATCGACAGCATGGTTCTGTCCGCGGACTAGCCATAAGTGATTTGATCAAAATGAGT
CCCTTCCATCAAGATTTCAAGCAGTATTATGGAGGAAGTGATACATACGCTGATGATTTC
ATTACGGATGCATTATCATTGAATCCCAAAAACAGCATTTTCAAAGGCATTTCGGCTGAC
ATTAGATCAACTATAGTCTCCAGGACTATTCAGACGATGATTCTCTTGCCAGCAGCGTTA
GGTTCAATGATGTCTGCTGTACAAGCATGCAAGGAAGAAGAACTTTTTGATAAAGTTGTA
AAGCACTGGGATACAGCAGCTGCTCTCCTCATCGGATCTATAGAGGGTGACCAACGAGGC
GGAGATGATGAAGGAAATGGTTTGGGAATGTTTGGACTAGCGAAAGAAGTCTGTCGGGAT
TTCTCATCCTGCTCCACAGCTGGAATTGCGACTGCTAATGAGAAACTACTGGATAGTCTT
TCTGCAGGAGAGAACCTTATTTCAGCTTCCAGTGGAAATGGTATTGGAGGAGACTGTTCC
ACTCTAGAAGTACTTGTCACTGAGGACATAATACCCATCCTTATGGTTCCATTAATGCAA
AAGATTCTTGATGCAGTTTATCATAACGAATCAGCGAGTGCATTCGCCTTAGCTCGCGCT
ATCCTCCCAATAGTAAATAAAGTGGATTCAGTGAGTGCAACAACGATTGACTCCGAGACA
CCGTTTATCGGAGGGGACTCAGACGCCACTAGTGTGGCAAATGCGTTTGCCGGAGTATTT
GATGGCATGGGCATCTCTTGCAATGATTTTGGGAAATGGAAAAAACTAGATTTTGATTTT
TGTTCCTTTACAGATTCCAACGATGATGAAGGAACTAGTTTATCAAATGGTCTGTATGTC
ACTACAACTGATGTACAAGAATGGGCAAACATTGATCTTGATGTAAAAGATATGACCGAG
GCAATGAATAACAATAATTATCCAATGGCGAAGGATTTTTATCTAAATGGATTTAATTCA
CACACTAAAGACACTGACGGTAAAAGCATTGGCATTAAATCCATAGGACAAATGAGCTTA
AATGTTAATATGATTGAAGAACCTGTTTTTAACTTATACAGATATGCACTCGGGGATAAC
AAAGGTAGTTTTCTTGCGGATGACGTGCTATATTACGCTCACTCTCTAGTCATGTCATTT
TTTGATAAAATTGAGTTGAGCGGTGATTCAAGTACACTACCTGCCGAAGCTGCAGTGGCC
CTTAACATTTGGGGTAATATTGTTCACAAATTGTATGTAACCGTTGAAAGATGTGACGCC
AAATCATTTCAGGGTAATGATAATGGTGTCCAGTACATTGATCAAGCTGTTGCATACTGG
ATTGGTTCGGCGCAATCAACTGGAGATTCTTCGAAGGGACATCTTCTTTATCGAATGTCC
GAGGAAGCAGGCGAAATGTTTGGCAAGGGTCTCAATGGACAAACCCGAAATAATCGGAAA
ATCCTACAATTATTTACACAAGCCTCAAGGTTGCTTTCTTTCTCAAATGGCTGTAAGGAT
AATGCATCGGGCAATTTTCGTGCTATTGTAAATAAAATTGTGGCTCAGATGACAGTTCCA
CTGGTTCAACATTTAATTCATAACCTAGAAGAGAATGACCTAGACCGAATCAAGCTCTAT
GGTCATGCCGTTGTGCCGCTTATTGCAGGATGCCGCAAATCGTCTTACAACTACC
>Chaetoceros_dichaeta_CCMP1751_MMETSP1447_tax420782_ENA_HBNA01022043_HBNA01022043_1
CATAATTTGACAAACGCAGACAGCAGACACAACTCAACACACATCCACACCGTCATACTT
CACGGGAATGCGAATATAACTACATCTGTCTCGAAAGTTGGAAGTCATGACTACTTTCTC
CACCGCTGCCAGAATAAGTATCGTAATAATCGCATGCTGGACCGCAGTCGGAGCATCGCA
CTCACGCCTAGCGGGACCAGATCCTAATGGGTGGTTACTTGAATCTGATACATTGAATGA
AGCCGAAATCGCCGACAAGTTGATCGAAATGTACGAAGCGAACAGTACGGCAGAAAGATT
AAAATGGTACGAAATGGGAGGAGAAATATCGCTAAAAAACTTAGGAACTGATGCCTTGAG
GTACAGTGCTAAAGATCCGTTATACAATTTTTATGTTGATGGCTTTAGAGACGTGGGTGT
AACGTATGAAAAAGATACATATGGGATCTTTGATAAGAGTCCAGCTGAAACATATGGTCA
CTCGATAGTCATTGATATACTAGAGATACAAAATTTTCCCGATGGTCTTGAAGTAGAATC
TATCCTAGTTACTGGACTATGGATGAGAGTGTATCACCATTTGTATGATATTTTTAGAAG
ATGTGGAACAGGAAAGTATAATACGAGTCTCATGCGGGAAAATCTTGATAGAGCGGCTGT
GCTGTGGATTGGCCAGAAACAAGTATACGGCAGCAATACAGTTGGTGTTATGTTGTACAA
CTTAGCAGAACGAGCGAGTGTTGAATTTGGGCAGGACAAAGGGGAAGCGGCAATCAATAG
TAAATTTTTATCTATCTTGGAGCAAATTCGACTTACTATTATAGGCGACACATGTAGTGT
GGTAGCCGAGACGACCGATATTGGGAACGAAATAATGCATCAGCATTTGTCAGACGCCGT
AAGGCAGATGAATGCGCTCTTGGTTCAGAGACTGATCCACTTTATGGCCACCGATGTTGA
CATAAAGTTCACGAAGTTATATGTACTTTCACTCGTACCTCAGATAAGGACCTGTAGCAC
AGTTGAGTACAAATATTTCATGGAAAAAGTTGTCTTCAACACAGCCTATGATCGGGACTC
TTTTGAAACATCGATTACACACTTGCAAAAAATGTATAGCTGCTTAGGTGTAACTTGTGA
CGACATCGGCTCATACAGTGGTGGCAGAGTACCACAATGCAGTGAAAGTGATATAGAACC
GCTTCTTCCTTTGGCGGGTTACGTACCAGCAAATGATGTTCGGCGCTATGCGAAGGTGGA
TCGTGACATTCGCCAAATGTTCATTCTGCTCGACCAAGGAAATATTGTTGCAGCAAAGAA
TCTTTACTGGTACGGTCGTAATATGGTAAATGGCGATTCTATTCCAACTCCACTAAGAAG
TTTGGCCAGGGAATTTAATACGCTCAAACAAGCTGGAGATCAGAATCGATTATATAATAT
GTTTGAAGATTATTACGAAAATAACTCAGCATATGCAGATAAGCTTATATGGGATGCATT
TGGTGGCACTGAGGCAAAATCTCAAGTGGCTGTTCCGGGAATTCTACAGACCATTGTCGT
ACCCCACTTTGCTGTGCGTGCATTTTTTGAAGCTGTCGATTTATGTGAAGGAAATAGGCT
AGCAGCATCTCTTAGCTTTGATAAGGGTGTAGCAGCCTTAGTCGGTTCTCTAGAAGGAAT
ATCACAAGGAGGTTCAAATGATGGGTTATCTTGGTTTTCCCTCATGAAGAAATTTTGTCC
TTACTTTAATTGTGATGATACCACCGATCCATCATTGAACGTACAGATTATGGCACTTCT
TCAAGATAGTAAGAATGCTATCATGAATGGCAGCTGCAGCGCTCTTGTACTCAACGTGCA
TGATGTAGAATCTCTTCTGCTTGTGCCATGCATTCAAGGACTTCTCTATCACTCTAAAAT
GCGACAGGATCAGCCAACTTCGATTTTACATCATGAGACAGCCAAGGTCTTTGCCAAGGC
CATTATCCCAGCCGTTAAGAAAGTTAGTGAAACTCAAGCCTATTTTATTGAATCTAATAT
ATTCACCAATATTGGTGATCAAATAGATGCGGAACAAGTATGGTCAGCAATTTTTAACGT
CGTGGATAACGGGTCTACTGCGCCAGACTTGGGCGTACTATGTGGAGATATTGGCAATCC
CAATCTCATCTTGAATGGGAAGAGCTTTTGCGAATATCCGGATGCAATATAGATTAGTGA
TGAGAATTATATTGATTTTGTAGTGATGGGCATTGTGTCTCATTTAGATCCATGATGACC
ATAAGGAAGATGTTGTTCATGAATCTAAAGCGATACGTGACGAAATGGTAACTGGCTCGA
AAACTGGATTACAGACGAGGCTGGAACTTTTGACATTGTTAGCATCTTGCGGGTCAAATT
AGGAAGTTCCGTACATTCGACTCGAACAAATAGGGAGTACGCACATCTAGAAAAATGAGT
GGGCATGCAAAGTCTGGGAATAAAGCAGATGTGCTAATAACTAATACAAGACACCCTCCT
ATAGTTGTTCGGAAGGATTAATCAGAGCGTTGATCTATAATCTATAAATCATCGAAGACA
GTACAAATTACCACTTTATTAAATTGAAT
>Chaetoceros_dichaeta_CCMP1751_MMETSP1447_tax420782_ENA_HBNA01008312_HBNA01008312_1
CGGTATCGCAGCAGCAGATTCAAACTTCCTCCTCCTTGCCGGACCAGCACCCAACGGCTG
GCAAACGGAATCGGATGTGCGAACCGAAGCTTCGATAGTGGATGATATGATTGAGATGTA
TGAGGGAAACAGTATGGCAGATAGATTGAATTGGTATGAACAGGGTCACGGATTAGACGG
AGAAATAACCCTCAAATCCCTCGGAGCAAACGCCGGAAACTACTCCACCCACGACCCCCT
CTTCAACTACTACACCTCCACCTTCTCCCTCCTCGGCTCCATGGTCGAAGACGAAGCCAA
CGGAATCTTCGACTCCTACCCCGTCAACCAATACGCCCATGCCATCGTCAACGACCTCTT
CGACGACCGCGAAGGCGACACCAACTCCGACGGTGTCGAAACCGAAGCGATTCTCGTGAC
GGGGTTGTGGATGCGGGTGTATCATTATCTATACGAGAATTTGCGGTTGTGTGCGGGGAC
GGTGGATACGAGGATGATGTTGCGGAATGTGGATCGGGCGGCGGCGTTTTGGATTGGGGA
TAAGCAGACGTATGGGAGTAATACGGTGGGGGTGTTGTTGTATAATTTGGCGGAGCGGAC
GAGTTTGTTGTTTGGGCAGGATGAGGGGGAGGCGAATGTGAATACGGAGTTTTTGGCGAC
GTTGACGGAGATGAGGGTGACGATTGAATCGGAAGAATGTAGTGCGGAATTAGGGACGGA
TAGTGTGGGGTATGAAAAGATGCATCAGTATGTGACGGACGCGGTGCGACAGATGAATAT
TCTGCTGGTGCAGCGGTTGATCCACTTTTTGTCAACGGATAGTAGCAAAAAGTTTACGAA
ATTGTATGTGCTGTCTCTTATTCCACAGATTCAGTCCTGTAGTGCGAGTGATTATGAGTA
TTTTCTGAATAATGTGATTTTAACCAAGCCGTATGCGACGGAAAGTGTCACTATGGCACA
CTTGCAGAAGATGTATAGTTGTTTGGGTGTTACGTGTGAGGATATTGGGTCGTATAGTGG
TGATAGAGTTCCACAATGCGACGGGGCGAAAGTTGAACCACTCATCCCTCTCGCTTCGTA
TTTGCCAATTTCGGATGTGCATCTTCACTCTAAAATGGATCGTGACATTCGTCAAATGAA
AATTCTACTAGCCAACGGAAACCAAGCCGCAGCGAAGGATATGTACAAGCGGGGACGCAA
CATGGTAAACCGAGATTTCATCTCCGGATACTCAACTCCAAACACATTGCAACATTTCGC
GTCCGGCATGGA
>Chaetoceros_affinis_CCMP159_tax426623_ENA_HBNM01020112_HBNM01020112_1
CCGAACCTGTATTTAATTTGTACCAATACACTTTACAAGATGTGGATGGCTTTCAAAATG
ACGTTCGTACTTATGCAGATGTAGTCACAAGTTCTTTCTTTGACGCTGGCAATAATATGT
TTACAGGTGGGGCAAACACAAAGACTCTAGCCATAGAATCAGCAATTGCTCTTAATCTTT
GGAGTATGATAGTACACAAATTATATGAAACCATTAAGAAGTGCCAAGAAAATGATTTCA
ATAGTAGCTCTGAGGGCGTTCACAATATTGATCAAGCTGTAGCGTTTTGGATTGGTTCGT
CACAGCAAACTGGCAACGAGAAAAAAGGTCACTTGCTTTATCGTTTGACAGAAGAAGGGG
GCAAACACTTTGGCACAGATTCTCATGACAACCAGTCAAGAGCAAATAAGTATATCTTGA
GACTTTTCAAAGAAGCAGCAATGCAGCTCATGTTCCAAGGAGCATGCTACAATGAAAATA
GCATCATGATTTCGGAGCTTCGCTTTATTGTCAACAAGTTAGTTGCACAAATGACCGTGC
CACTCATCCAGCACTTAATTTACAACTTGAGAGAAAATAACAAAGGACGAGTCAAAATTT
ATGCACATGCTGTGCTTCCTCATATTGCTCCATGTAATAAGAGTACCTTCGAATACCTTA
AAAAGAAGCTTATTGTTGAGGAGAGTTATGGCTCGGAAGTCGATGAAATAATCAAGGCAA
TCCAAAGCACTTACAGCTGTCTAGATCTAAAATGTAAAGATATCGGTCAATTGAATGGGG
TACCACAGTGTAATGAGAGAGAAGAGCTACAATCGTTTGCTGGTTACACACCAGCGACTG
ACGTTCGGGAGTACTTGGACATGGACATTGATATTCGGTATATTGAAATCATGCTCACTA
TGAAAAATCGAGATGCCGCAAAAGATATTTATCAGCATGGCAAACATGCAATTGTGATGA
GAGATGGAAGAAAGGAGCCACTAAAACTACGAGATCTTGCAATCAGTACAAATCGAGATA
TTGTACCGTCGTTTGACAAATTTAGCAAGTATTTCGAAGATACGAGTAATTATGCTGATA
AGCTTGTAATGAGAGCCCTCCAAGATCATACGGAAGGATCACAAGAGCAAAACACTGCTC
TTGTGGTGAACGCGTTACAATATCAAGTTTCTTACATGGCTGCATTGGAAAAGATATATA
GAGCAATTGCTGGCTGTGAATCTAGTAGTCAGGCTCAATTCGTGCAGGCACAAGAGGATT
GGGACATTGCGGCTGCATACATTATTGGTTCAATGCAAAAAAAGGTTGACTCGCCAGAGC
AAAATGATGGCTACTTGCTATATGGGTTGGGTTTTGATTTATGCTCTGAGTTCAACAAAT
GTAAACCTCAAGGTCTTGCTGCTGCAATTGATTTG
>Chaetoceros_neogracile_CCMP1317_tax240364_ENA_HBNY01037734_HBNY01037734_1
CTTGTATTATATTATTTATTATTATTTCCTTCACGAAGCGCACCTTTCACTAAAAATAAT
CCTCATTCAATCCTTTGCACGGATTGTAATAATCACAAACGAAACCTTTTCTTTTCGTTA
GATGAAAAGCAGTCAAAACAGTAACAAATATTCCGTATCATCATTGTATCACTCAACTCT
CTAGAGTGCTTTCGAATCTATTGCGTCCAACAACTTCGAAGATTGGATAGAATATAGGGG
GAAGTAAGATGTACTTTAATTGGTTTGTGTTTACCACGGTGCTGGCTCAATCGTTCCCAA
GATTGATGGCATCGCTAGATGCACGTAATCTAGAGGGTAGCTTAACATTTGCAGGACCAA
AGCCACATGGTTGGACGACTAGTGATGGTAGTAATGTCGACCAAGAAGCGGCTCTTGCGA
TTGATCTTGGACAAATGTATGAAATTGAAATTACACAACATGTCGAAGATATCTATAAAG
ATGGAATAAGAGATGGTCAAACACTAACTCTACAAAACATTGGACTAGCTAATGGTACAT
ACAGCAGGGATCCATTATTCAATTACAATTCTTACGTCTTTCGTAATTTAGAAGTAGGTC
AAGGTGGTTTGTTCGATGATCAACCAGCAGAACATTATCTCAATACAATAGTTATGGATT
TATTCGATATTGATGTTGAAGATTCTTCTGCTCCTTCTCAATATGTTCGTGGTATTGAAA
AGGAAGCAGCTTTGATTCTGAATGTTTGGATGAGGTGCTACCATCATATATATGAAGTTG
TTCGTATATGTGGCATGGGCAATCCAGATGGCACCATGATGCTAGAAGAATTAGATAAAG
CAGCAGCATTATGGATTGGAAGATTACAAGTTTATGATGATAGTACACGTGGGACTATGT
TATACAACCTTGCCGAAAGATCTGCTCTTAACTTTGGTCAAGATTTTGGTGAAGCTCCTG
TTAATTTCAAGATTATTAAATCTATGAATGTAATGCGGAGTATAATCAATGAAGGTGGCT
GTATTGATGATAATGAAGAGGGATATAAATCTATTTACTTGGAGATGAATAAAATCATTG
GTCAGATGATTGTACCTATTGTACAGAATTATATTCACTACGCCAGCAAAGACGTCGGCG
ATATCAATGGAAAGGCTCTAGAGTTATATTCAGTGGCAATATTCCCACAGATTGTTTCGT
GTGATAACAGTTACCATGAATCATTTTACAGTCGACTTATTGATTTATCAAATAAAGACT
ATACTGAACTTGAAGGTTCAATATTACAAATGCAAGAGATGTACAATTGTTTAGGAATAT
CTTGTGATGATGTTGGCGTTCATTTCGGAGGGATAATGTGCGAGGATCATGACTTTCGTC
GGGTAAAGTTAGCTGGATACCAGTCGGAATCATATGTACAAAATTACGCCGACTTCGACC
GTGACGTAAATCAGATAAATCTTCTTCTAAGAGAAGGAAACAGCGAATCTGCATTTGAGT
TATACAAATTTGGTAGAAATAGTGCCAACATCACTGTGCGGTCTTTAGCTATGCACTCAG
ATTTCGATGATTTATCAACAAACCGTCATAGACTATATATGATGTATGAAAGGTACTATG
CGAATGAAGGAGGTACTAACTTTGCCGACGAATTGATATCAAATTCTTTCAAATCGGAGC
CCTTTCAAACAATTCCAAGAGCAAAATATTTTGTTCCAATTTACATTAAAGCGGTCATTG
CTCCACAATACGCTATAAGGTCACTTTTCCATGCACATGCTAAATGCGAGTCAGACATGG
ACGGGGCGTTGAGAGCATGGGATCAAGGAGTAGCTGTTCTTGTGGGTTCTATTGAAGGTA
ATGAAATTACAGGTAATATGAACAATTATGGACAATCTTGGTTCAGTTTAAGCAAACAAT
ATTGTCACCTCTTCGACTGCGGTGATGGTGATGCCGTAGCTCCTTCAGTGAACGTAAAGA
TGATAGATCACCTTGCTGAAGGTCGACATTTGATAAATCTGAAAAACTGCAATGCAGTCG
TCAACAAAGTTGAGTTAATTGAGTCACTTTTGGTAACGCCTTTATTACAAGGTGCGCTGT
ATCACACTTATCAGCGTGCTGTCTCTCAACAGCAAGAAGAGAACTTTCCCTCCGCATTTG
CCTTTGGCAAAGCAATTATGCCTTTCCTGCAGGTGAATATCAGGGAAGATAATTACCTAG
AAAATAGGTTTTTTGAGGACGACGGGGAATTCGAAGCAACTGCCGCCACTGATATTTGGC
TGGCAATCATGCTTTCTCTTGATGACTTAGGAGTTGATTGCAAAGACTTGGGAAGTGACA
CGTTGGGGCTACTACAAAAAGATGCAAGTTTTTGTGACCTTTCTGCAAACATGACTCACT
TCCCAACACCTGCACCGCAACCGACAGTTGCCCCAAAGCAAACTGATTTTCCAACACCTA
GTCCCACTAGAATCGACATCGAACTAGATATAGAAATTTTGCAGGGGTACTCATTCAATG
ATCTAGATGCTGCTAACAACCAAGCAAGAATTGCCCTCGATGTGAGAGATTTTTCTGCTC
AGAGACTTCATGTTCTATCGGAAAAAGAAGAAGCAGAAGATATATACAACAATGGGAAGT
ATGCAAAACCACTGAATCTTAAGAAATTTGGGCAACATGATGAAATATTCAAATCAGAAG
ACCCAATTTACAATTTTTATCGTGATGCATTCAGGAATGATCCACTTTTCGAAGGTGTCA
CCTCCGATAATTTGGAATCTCCCCAGGCAACACTAGTTGATACCTATGCGCATGTTGTTG
TTGCAGACTCACTAGCTAATTCGAAAGATATAGAATTGGCTTCTGAGTCTATTTTAGTGA
TGACAATTTACATGAAAATAGTACATACACTATCAAATGCTATCGATGCCTGCAAAAATT
CATCTGTAAACGGTGCACAAGATGGTATTGATTCAGCATTGGCATATTATATTGGAGTAG
GGCAAACAAAAGCTGATACTAATGGATACTTGTTTTACTCATTCGCTCAAAGAGCTGCCT
CGATTTTTGGAACTCAAAATGGAAATGGCGAGGCCAAAGTCAATAATGATATCATTGGTT
TCTTTATTGATGCGAAGAGTTTGTCTGATTCTTGTAGTGCAGATAATTATTTGACGTTTC
GCACAAAGGTGGAAGATATTACAAGGGCTATGAATGTTCCACTGGTTCAGTATTTGTATC
ATCTATTAGAAGAGGCTGAATATGATACTAAAGAATCCAATTATTTGATATTATTCGGGC
TCGCAGTGTTACCTCATATGAAAACTTGTCAACCAACGCAATATAGGCATTTGTCGAAGG
AAATAACAGAGGGAGGTCGGAACTTAGATCCTGCCAAGGTGGAAGATTTGCTTTCAATCT
TCAAAGAATCATACAGTTGCTACGGTATTACATGTGAGGATGTTCATGGAGAAAATGATG
ACGCATGTTTGAATTACGAACAAGATAAGCATTACGCCGGTTTCTCGTCCATTTCTGATG
TTTCAAAGAGAGCCACAATGGACAGAGATCTATTGAAAATAGTTGCTTTGTTGTTGGAAG
AAGCAAATGAATCTGCTTTAGAATACTATAAAAACGGTTACAGTTCAAACTTCGTGCAGC
ATGAAAGTCTTCAAAAGTTAGCTCAGGACCAGGGTATAAGTCCAAATTACAACCCTTACT
ACAATTACTACAGCAATGTTGACGAATTAGTGATTAATGTCATTGAAGGAAACGCACCGT
TTGAAGGTCTTGATGTTGATAGTCGATCTATAATCGTATTGAGGATCGTTCAATCCATGC
TCTTTGTGCAGGCAGGTATCCATTCTTTTTACAAGGCTTATGAACTCGACTGCGAAGAGG
GTAAATTTGATTACTGGGATCAAGCTGTTGCTTACTTAATTGGTTCGGTTGAAGGTCCAG
AATTTGGAGGTGATACAATGAAAAATGGTGTCAGCATCTATGGATTAGCGAAGATTATGT
GTGGCCATTTTGATGTATGTACCACAACTGAAAATGCCAGAGCAAATGACCAACTCATGT
TGGCTTTGACTAAGGGACAAGATCTATTATCAGGTCGCTCCTGTGCAGATCTAAAACGAC
ACATAGAGGCGGAGACAATCCCTGCGGTACTAATATCACTAATTCAAGCCACAATTTACT
ACACTGAGAACGAAGCACATGAGTCCGCAGATATTTTAGGAAAAGCAATTGTTCCTTTCA
TCAAACAAGACATCGATGTCAGTACTGCTTTGAAAATTGAAAAAATCACAGATCTCAATA
ATGGCGGAGTTGATGATCCTAGCCACCTAGACTACGGGAATGTAACTGCTGCTCTAGAAG
TATTCTCTTATGTTATACATGATTTTCACATTGGATGTTTGGATGTGTCTGAAAACCCCA
CTCGAGACTTATGTGAATACGATTACGATGACGGAACCTATGAACTTTCAGACGGACTTT
ATGTCACAACGACTTTCGTTGAAGGCAGCGCAAGAATCGCTGAAGATGTTAAGGAAATCA
AATCTCAATTCACCATTGGTGACTATAATGAGGCCAAAAGTATATATCAAAATGGTCTTT
ACTCCGAAATTTATGACTCGAGTGGTAAAAGAATTGGTAAGCACAATTTAGCAGGATTTA
GCACTGTTGACAGTGACCAAATGATAAGTGAACCGGTCTTTAACTTGTATCGGTACACTT
TGAAGGACGTATATAAAGGTAATGAGAAGACATATGCAGATCAAATCACTGTATCATTCT
TTGAAAGTGATTTTGTACAAACTCATGGAAATGAACTTGCTGGCGAGTTAGCGGCTGAGG
CGTCAGTTGCGTTAAACCTTTGGGGTGCGATTGTCCACAAACTATATGCAACTCTCGAAT
TATGTGAGAATAACGATTTTACCTCTCTGTCCGACGCTATTCATAGAATTGATGAAGCGG
TAGCATTTTGGATTGGCAGCACTCAAAAAACAGGTGATAAGGTGAATGGTCACCTTCTAT
ATAGATTAGCAGAGGAATCGGGTGACCTTTTTGAAACGGTGGCAGACAACGGACAAAGTA
GAGCCAATAAGTATGCTCTGATGTTCTTTAAAGAAGCAGCACTTGAGTTGAGTTTCCAAG
GCGGGTGTGTAGAAGGAAGCAGCTACGTGACGTCACAACTTCGTGTTATTATTGAAAATA
TCGTTACTCAAATGACTATACCCTTGATTCAGCACCTTATACATAATCTTATAGGCGGAA
GCAAAGGGCATACAGAAAGAGTCAAAATATATGCTCATGCGGTTGTTCCTCTGCTTGCCT
CATGCAACGCAGAAACATTTGAGTTTCTGAAAGACAAGCTATTAGTGAGCACATATGAAT
CAAAAGATATAGATGAGATTATTCGAAAGATACAAAGTACTTACAGTTGTTTGGATTTGA
AGTGTAACGATATTGGCAAGACAGATGGCATGCCATCATGTGTGGATAGAGAAGACTCGC
AAATGCTAGGAGAGTACTCAACTAAAACCGATGTTAGAGAGCACTCAGACATTGATCTTG
ATATTCGTTTCATCGAAATCATGTTAACGATGGATGCCATTGAAGCTGCGAAAGATGTCT
ATGCAAACGGGAAGCATGCTCGTGATGGCTCAGGTTATCAAACGAGACCTTTATCTCTTC
GCTATCTTGCCACTAATGTAGGTCGTCGCGCAGTCCCTTCATTTAACAAGTTCGAGGAAT
TTTACAAAAGTGACGCCGATGTGAATTATGCACACGGTTTGATAACGAAAGTATTCGATC
TACCTAACATATCTTTGGAAACACGAACAACTCTCATAGTCAGCACTTTACAAAGTCAAG
TTATGTACATGGCATCTTTGCAAAAATTTTATGAATCTGTTGAGAAATGCAATTCTAGAA
ACGAAGGACAATATCTTCAAGCGCGATCAGATTGGGATACAGGTGCTGCATATCTATTTG
GCTCAATGCAAAAGAAATCTGCAGAAAATAATGGATATTTGTTGTACGCGCAAAGTCGCA
AAGTTTGCAAACTTTTCAACACTTGTGATAGCGTATCCGGAGAGGCTCTTAATAATGTGA
ATATATTATTAGCCCTATTTGCGGGAGCTTTTCTTATTGATGTAAAAAGCTGCGAAGCAC
TTGCAAGCAATGTTATACGCATAGAAAAAGAGTTACAGGTTCCTTTAATTCAAGAAACGA
TAAGCGCAGCATTTTCCAAAAGATCTGCATTGACTTTATTGGACACTACACCTGCTAAAG
GTTATGTATATTCACGAGCTATACTTCCCTATATTCATCACATAGATACTGAGTCTGCAG
ATACCATTGACAGAAAAATGGATCTCAATGTCGGCCTGGACGTGGACCCTTCTGCGTATA
GTGAAGTATCTGATGCTTTTGCAAATGCTGTTTCAAAGATGAATTTTGACTGTAAAGACA
TCGGTGTATTCACACAGACTAATCAAGGTATATGCCAAGCTGCCCAACAAAGTGGATCTT
CTTTCACCCGTTCTTATGGAATTTCAGCAGCCTTTTCTATTAGTATTACGTTGTGGCTTC
TGCAGTAAAGAAAGGAAATACTTTCTTTCAAAACCAAGTAGGAATGAGTCTCTTTGTCTA
AAAATAACACACGTTTATGAATATACCGGCAGTGAATGTTTTCCCAGGGCAATATTGTCA
ATATTTGAACGATTAGTTTGAAATCCTGGAGTTATTTGAAATGAAAGACTTCTCGTAAAT
GATATGAAATATGGTGGATTCAAAATATAAAATCAAATCGAGACAATTTTGCTGAATCTA
AAATATTTGTGGAGCCTAACTAAAATTTATTAAAATGTATACTACATGTACATCGAAAAC
CAATCCTCATGATGCATTTCCCATCTGGAACTTTTATTCAACTCCTCAATTCCATCAAAA
TCATAGCGGTTTGGATTACGATTTTTCTGCATGGAAATCCTTTATAAAATTTACTTCCAA
TTGAAATTAATTTCGGATGTTTGAAGTTAAGTCTGATTGGATTCAAAAATTACAAATTAC
TCAATAGACTTTAATTGTTCGTCATTTTCTACCAAGACCAATCTTTCATGATTAACGCTG
ACCCATTGTCCCGATGGATTGAAAATTTGAAACACGTACTTACTATTGTTACATGATAGA
TACTTTGGAAACGAAATCAAGGGATCCCATATATTATGGTCTAGGAATGGTTTTAATGCA
TTGAAATCATTCACATACTGACTATTCAATTCTTTGTACCGCCGCTGGGCATAGTAAACA
TTCATCACAGCAAGTTTCAATGGCCACAGTTGATCACCATCTCCATTCTTGATATTATTA
TGTGGCACTTCACCCGGTTTTTCACCTGACGAATAATTGTAAGAAGAAAGAGACTTCCCA
AATTCAATATATGCCCAAGCATCAGGGAGATGCATATCAACCTTCCCTATGTGTTTACCA
ATTTTTGGATCCCAGACACGTTGTTTTTGCCATGTCCAATTGATTTTACCTTTTTTCTCT
ACTCGACTAAAATTTATCCGCCACTTGTCACCAATTGCGGGTATACCCGCAATTG
>Chaetoceros_neogracile_CCMP1317_tax240364_ENA_HBNY01037733_HBNY01037733_1
CTTGTATTATATTATTTATTATTATTTCCTTCACGAAGCGCACCTTTCACTAAAAATAAT
CCTCATTCAATCCTTTGCACGGATTGTAATAATCACAAACGAAACCTTTTCTTTTCGTTA
GATGAAAAGCAGTCAAAACAGTAACAAATATTCCGTATCATCATTGTATCACTCAACTCT
CTAGAGTGCTTTCGAATCTATTGCGTCCAACAACTTCGAAGATTGGATAGAATATAGGGG
GAAGTAAGATGTACTTTAATTGGTTTGTGTTTACCACGGTGCTGGCTCAATCGTTCCCAA
GATTGATGGCATCGCTAGATGCACGTAATCTAGAGGGTAGCTTAACATTTGCAGGACCAA
AGCCACATGGTTGGACGACTAGTGATGGTAGTAATGTCGACCAAGAAGCGGCTCTTGCGA
TTGATCTTGGACAAATGTATGAAATTGAAATTACACAACATGTCGAAGATATCTATAAAG
ATGGAATAAGAGATGGTCAAACACTAACTCTACAAAACATTGGACTAGCTAATGGTACAT
ACAGCAGGGATCCATTATTCAATTACAATTCTTACGTCTTTCGTAATTTAGAAGTAGGTC
AAGGTGGTTTGTTCGATGATCAACCAGCAGAACATTATCTCAATACAATAGTTATGGATT
TATTCGATATTGATGTTGAAGATTCTTCTGCTCCTTCTCAATATGTTCGTGGTATTGAAA
AGGAAGCAGCTTTGATTCTGAATGTTTGGATGAGGTGCTACCATCATATATATGAAGTTG
TTCGTATATGTGGCATGGGCAATCCAGATGGCACCATGATGCTAGAAGAATTAGATAAAG
CAGCAGCATTATGGATTGGAAGATTACAAGTTTATGATGATAGTACACGTGGGACTATGT
TATACAACCTTGCCGAAAGATCTGCTCTTAACTTTGGTCAAGATTTTGGTGAAGCTCCTG
TTAATTTCAAGATTATTAAATCTATGAATGTAATGCGGAGTATAATCAATGAAGGTGGCT
GTATTGATGATAATGAAGAGGGATATAAATCTATTTACTTGGAGATGAATAAAATCATTG
GTCAGATGATTGTACCTATTGTACAGAATTATATTCACTACGCCAGCAAAGACGTCGGCG
ATATCAATGGAAAGGCTCTAGAGTTATATTCAGTGGCAATATTCCCACAGATTGTTTCGT
GTGATAACAGTTACCATGAATCATTTTACAGTCGACTTATTGATTTATCAAATAAAGACT
ATACTGAACTTGAAGGTTCAATATTACAAATGCAAGAGATGTACAATTGTTTAGGAATAT
CTTGTGATGATGTTGGCGTTCATTTCGGAGGGATAATGTGCGAGGATCATGACTTTCGTC
GGGTAAAGTTAGCTGGATACCAGTCGGAATCATATGTACAAAATTACGCCGACTTCGACC
GTGACGTAAATCAGATAAATCTTCTTCTAAGAGAAGGAAACAGCGAATCTGCATTTGAGT
TATACAAATTTGGTAGAAATAGTGCCAACATCACTGTGCGGTCTTTAGCTATGCACTCAG
ATTTCGATGATTTATCAACAAACCGTCATAGACTATATATGATGTATGAAAGGTACTATG
CGAATGAAGGAGGTACTAACTTTGCCGACGAATTGATATCAAATTCTTTCAAATCGGAGC
CCTTTCAAACAATTCCAAGAGCAAAATATTTTGTTCCAATTTACATTAAAGCGGTCATTG
CTCCACAATACGCTATAAGGTCACTTTTCCATGCACATGCTAAATGCGAGTCAGACATGG
ACGGGGCGTTGAGAGCATGGGATCAAGGAGTAGCTGTTCTTGTGGGTTCTATTGAAGGTA
ATGAAATTACAGGTAATATGAACAATTATGGACAATCTTGGTTCAGTTTAAGCAAACAAT
ATTGTCACCTCTTCGACTGCGGTGATGGTGATGCCGTAGCTCCTTCAGTGAACGTAAAGA
TGATAGATCACCTTGCTGAAGGTCGACATTTGATAAATCTGAAAAACTGCAATGCAGTCG
TCAACAAAGTTGAGTTAATTGAGTCACTTTTGGTAACGCCTTTATTACAAGGTGCGCTGT
ATCACACTTATCAGCGTGCTGTCTCTCAACAGCAAGAAGAGAACTTTCCCTCCGCATTTG
CCTTTGGCAAAGCAATTATGCCTTTCCTGCAGGTGAATATCAGGGAAGATAATTACCTAG
AAAATAGGTTTTTTGAGGACGACGGGGAATTCGAAGCAACTGCCGCCACTGATATTTGGC
TGGCAATCATGCTTTCTCTTGATGACTTAGGAGTTGATTGCAAAGACTTGGGAAGTGACA
CGTTGGGGCTACTACAAAAAGATGCAAGTTTTTGTGACCTTTCTGCAAACATGACTCACT
TCCCAACACCTGCACCGCAACCGACAGTTGCCCCAAAGCAAACTGATTTTCCAACACCTA
GTCCCACTAGAATCGACATCGAACTAGATATAGAAATTTTGCAGGGGTACTCATTCAATG
ATCTAGATGCTGCTAACAACCAAGCAAGAATTGCCCTCGATGTGAGAGATTTTTCTGCTC
AGAGACTTCATGTTCTATCGGAAAAAGAAGAAGCAGAAGATATATACAACAATGGGAAGT
ATGCAAAACCACTGAATCTTAAGAAATTTGGGCAACATGATGAAATATTCAAATCAGAAG
ACCCAATTTACAATTTTTATCGTGATGCATTCAGGAATGATCCACTTTTCGAAGGTGTCA
CCTCCGATAATTTGGAATCTCCCCAGGCAACACTAGTTGATACCTATGCGCATGTTGTTG
TTGCAGACTCACTAGCTAATTCGAAAGATATAGAATTGGCTTCTGAGTCTATTTTAGTGA
TGACAATTTACATGAAAATAGTACATACACTATCAAATGCTATCGATGCCTGCAAAAATT
CATCTGTAAACGGTGCACAAGATGGTATTGATTCAGCATTGGCATATTATATTGGAGTAG
GGCAAACAAAAGCTGATACTAATGGATACTTGTTTTACTCATTCGCTCAAAGAGCTGCCT
CGATTTTTGGAACTCAAAATGGAAATGGCGAGGCCAAAGTCAATAATGATATCATTGGTT
TCTTTATTGATGCGAAGAGTTTGTCTGATTCTTGTAGTGCAGATAATTATTTGACGTTTC
GCACAAAGGTGGAAGATATTACAAGGGCTATGAATGTTCCACTGGTTCAGTATTTGTATC
ATCTATTAGAAGAGGCTGAATATGATACTAAAGAATCCAATTATTTGATATTATTCGGGC
TCGCAGTGTTACCTCATATGAAAACTTGTCAACCAACGCAATATAGGCATTTGTCGAAGG
AAATAACAGAGGGAGGTCGGAACTTAGATCCTGCCAAGGTGGAAGATTTGCTTTCAATCT
TCAAAGAATCATACAGTTGCTACGGTATTACATGTGAGGATGTTCATGGAGAAAATGATG
ACGCATGTTTGAATTACGAACAAGATAAGCATTACGCCGGTTTCTCGTCCATTTCTGATG
TTTCAAAGAGAGCCACAATGGACAGAGATCTATTGAAAATAGTTGCTTTGTTGTTGGAAG
AAGCAAATGAATCTGCTTTAGAATACTATAAAAACGGTTACAGTTCAAACTTCGTGCAGC
ATGAAAGTCTTCAAAAGTTAGCTCAGGACCAGGGTATAAGTCCAAATTACAACCCTTACT
ACAATTACTACAGCAATGTTGACGAATTAGTGATTAATGTCATTGAAGGAAACGCACCGT
TTGAAGGTCTTGATGTTGATAGTCGATCTATAATCGTATTGAGGATCGTTCAATCCATGC
TCTTTGTGCAGGCAGGTATCCATTCTTTTTACAAGGCTTATGAACTCGACTGCGAAGAGG
GTAAATTTGATTACTGGGATCAAGCTGTTGCTTACTTAATTGGTTCGGTTGAAGGTCCAG
AATTTGGAGGTGATACAATGAAAAATGGTGTCAGCATCTATGGATTAGCGAAGATTATGT
GTGGCCATTTTGATGTATGTACCACAACTGAAAATGCCAGAGCAAATGACCAACTCATGT
TGGCTTTGACTAAGGGACAAGATCTATTATCAGGTCGCTCCTGTGCAGATCTAAAACGAC
ACATAGAGGCGGAGACAATCCCTGCGGTACTAATATCACTAATTCAAGCCACAATTTACT
ACACTGAGAACGAAGCACATGAGTCCGCAGATATTTTAGGAAAAGCAATTGTTCCTTTCA
TCAAACAAGACATCGATGTCAGTACTGCTTTGAAAATTGAAAAAATCACAGATCTCAATA
ATGGCGGAGTTGATGATCCTAGCCACCTAGACTACGGGAATGTAACTGCTGCTCTAGAAG
TATTCTCTTATGTTATACATGATTTTCACATTGGATGTTTGGATGTGTCTGAAAACCCCA
CTCGAGACTTATGTGAATACGATTACGATGACGGAACCTATGAACTTTCAGACGGACTTT
ATGTCACAACGACTTTCGTTGAAGGCAGCGCAAGAATCGCTGAAGATGTTAAGGAAATCA
AATCTCAATTCACCATTGGTGACTATAATGAGGCCAAAAGTATATATCAAAATGTAAGCT
AGCACAATTCTTCAAATTAGGTATGATACTTGCATGTAATTTTGTTGAAAACTATAATGT
TCATAACCCTTTCTATGAATGATATCAATATAGGGTCTTTACTCCGAAATTTATGACTCG
AGTGGTAAAAGGTAAGTAGTGCTAACTATGTTTGAAATGTATTCAATCCGTTTCTTTCAT
GCTCTCATTATTACACATTTTGCTGGCTTCAATAGAATTGGTAAGCACAATTTAGCAGGA
TTTAGCACTGT
>Chaetoceros_curvisetus_tax230516_ENA_HBTS01032364_HBTS01032364_1 
TTTATTTGTCACACACATTCTTTCATTGTTAACAGAGTGGGACTACGTAGTGTTGCCAGC
TTGAGTTTAGAATCATCTTCAACTATGATTCGCGATCCAGTATACAACTTGTATCGTTAT
GCTCTCAGAGACGTCTTTCCCGATAACAGGGTTGACACCTACGCTGACAACATCATTCAA
AAATATCTCAAGGATTCATTTTTTGAAAGCAATCCTAGCAAGCATCATGTTATCGCTGCA
GAAGCTGCAGTTGCATTGAGTATCTGGTCACAGGTTGTTCACAAATTATACGAAGCTTTG
GATAGATGTATCTCAAATGACTTTAGCAAGGGTGGTGGAGTCCATTTAATTGATGAAGCC
GTAGCATTCTACATCGGTTCAACACAGGAAACAGGAAGTGATTCTCAAGGCCACCTTTTA
TACCGATTGGCTGAGGAAGGCTCAAAAATGTTCAACGTTGAGATGCTGGATGGTCAATCC
CGTTCAAATAGAAAAATCGTGAAATATTTCAAGGAAGCTGCCTTTCAGCTATCGGTTGAA
GGTGCATGCGGCAAAAATGATCTCGCTGTCTCAAGGCTCGGTATTACAATTCAAAAACTT
GTGTCGCAAATGACGGTGCCTTTAGTGCAGCATCTCATATACTTCTTGAAAATTGGTGAC
AGACAAAGGGTTGACGTCTACAGCAATGCTGTGATACCTCTTATTTCACCTTGTTCGCCT
TCCACCTACGAATACCTCAAGAAGAAGCTAATTACTGAACTGCCGTATGATGTGTTGGAT
ATTGAGGATATTATCAAAGCACTGCAAAGTACATTCAATTGCCTTGGTATTAGCTGCAAT
GATATTGGTGAACCATTGAAAATCGACGTACCAATTTGTAGGAACAGAGGAGAAATTATT
GACATGGCAGGATATCGCCCAACCACAGACGCTCGGGAGTTC
>Chaetoceros_curvisetus_tax230516_ENA_HBTS01023068_HBTS01023068_1
CTTTTCTCCACTCGTATATTTCTTTTTCACACACAAGTTCTCTGATCTTGACATTGATAT
AAGATATATCAGCATCATGATGGGGATGAATGCCACAAGTGCTGCCAATTTTGTTTACAA
ATACGGCAAACATTCATCGGCACCAGGGATCACGCAAAGAGAGTTCTTATCATTAAGAGA
CCTCGCAGTTTCGCCTGATCGAAGAAAAGTTCCATCTTTTTCGTTGTTTGAGAAATATCA
CAATAATAATCCAAACTATGCCGACGACATTGTCGACAAATTTATCACGAGAGCAGATAT
GAGAGCGTCACCCGATCAGATTGAAACTCTTGTTGCCAACACCCTAAAGTATCAAGTTCT
GTACTTCGCATCACTTGAAAAGATGTACCAAGCAATCGATGTGTGTCCATCACAGAACCA
AGTTCGATGGAAGAGAGCAAGAGAACAATGGGATGCTGCTGCCGCAATGATTATAGGTTC
TACCGATGATTCCAATCCTGATGGTTATCTCCTTTACTCTTTGGGTAGCAACTGCAAACG
GTTTGGTACATGTGACATTAGATCAGGGGAAGCCATCATGAATGAGAAAATAGAAGAGGC
CTTTTATGCCGGAAGTTATCTTTTGGATACCCAAAGTTGCACTGGGTTGCAAAGTGTTGC
GTTGAAACTTGAATCTTCAATGAAGGTGCTTCTTATCCAGGGAGCCCTCCTCTCGACCAT
GTTAAACAATGGACTTTCTAAAGGTTCCCAAAATGCCTCTTTGGCCGAAGGGCATGTGTT
TTCAAGTGCCCTGCTGCCTTACATTCACGACGTAGATACACAAGCAGGAATCACAATAGG
GAGCAATCTTGCTTTCAATCTGGACAATATACCAGTTGAAGATGGTCAAAATGACGTATT
CGACGCTTTCAGAAACGTGATCAACAAGATGAATGACATCAATTGTAGAGACATAGGATC
TCTTGCAAATAAACAATTTTGTTTGGTTAGTACGAGCGCTGCACCCAATTTTCCATTAAA
TACATGGATAGTTGTCTACACAACTATTTTTCTTGGGTTACAAGTACACGTATAGGATTA
AAAATGCATAACAGAAATTACGATTGTGAAAAAAAAAAAAAAA
>Chaetoceros_debilis_MM31A_1_tax122233_ENA_HBIO01023081_HBIO01023081_1
CGCTTCTCCATTGCAATTCCATCCTGAAATAAGTTCAGCGGAGCAAGTAAAAAAAAAGTA
TACGAGTAGCGAAAGCGGCTTGATCCTAAAAAGCAGCATCTCACAGCGACCACAACACTA
CACTACCGGGACATTAAACTACTCTTGCGAGCTCGCAGTCTGAAGATTGGATTCATTCAT
TCATTTAACCATTCCGTTCCTTCCCCGACACTTCTCAAATAATTTATTTCGAACGATTGG
ATTGATATTTGATATTTGATATTTAGTTAGCATTCATTTCTATCACATCCATCCATCCAT
CACATCCATCACATCCGTCATGAAGCTATCGCTATCGGGGCTAGCTCTCCTGAGCAGCAC
CCTCACCACCGCACCGGTGCATGTGCATGGTACACCTGGAACTGTGTTGGGCGGTCCGTT
TCCAAAGGGATGGACTACAACCAGCAATGTGGAAGATGCGGCAAGTCTAGCGATCGACAT
GGGATATGTGTATGAATATCCCACCTTGAGACAAAGGAAGGAAGTATTTGAGACTGGTAA
ATCAATCTTTTCCGAGTTGACACTATCAGACATTGGAAAATCCACAAGTCGAGCCAATGC
CAAAGATCCCCTTCGAAACTACTACATCAACGCTTTCGACGCCATTGGACAATACCTCAG
TAACAGTGACAGTGGCAGTAACAGTTACATCCAAGGTTACTTTGACGGCTATCCCGCCGA
AGATTATCACAATACATTGATTGCCGATCTCTTCGATGCTGAAGCCACTGAAGCACCCGT
GCGTGGTATTGAGAAGGAGGCTGTGTTGATTCTATCGATATGGATGAATATTTATCATAC
TTTGTACACCGATGTATATTTGATCTGTCGCGATGGACAATTGGATGATGATGGAAATTT
GAATATTGATAGGATGATGAGTGGATTAGACAATGCCGCGGCATTGTGGATTGGACATTT
ACAGGTTCATGGGGATAACAATCGTGGAACCATGTTGTACAATCTCTCCGAACGGATTTC
GATATTCTTCAATCAAGACGAGGGGGAAGCCAAGGTGAATACAGACTTTTTGAGTCGACT
CTATGCCATGAAGGAGGAAATTACAACGAATGCTGCCGAAAGATGTAATGCGGAAAGTTC
CGTCGTTGAATATGTCACTTTGTATCGACATTTGACGGATATGGTCGGTGTCATGAATGT
CCCTATCATTCAAGGATTGATTCATTACATTACCATCGAGGCGGATGCGAGATTGATTGA
ATTGTATATCTTGGTCTTACTTCCTCAACTGAGGTCGTGTAATCCCAAATATATGAATTA
TCTCATGGAGACGATTGGAGGAATTCGTCGTGGTGATTATGTCGGTACTGTAGGGTCTAA
ACTGATGGAAGTGGTGGCATTGGTTCAGAGTATGTATAGTTGTTTGGGAACTACTTGTAA
GGAAGTGGGTGAACATTCGGGTGGGATCTTTTGTAACGATTGTCAGGCAGATCAATGTAC
TGATAGTGATGATGCTAATGTTGCGGATCCTATTCGTTCTTTTGGGGGGTATATGCCTAA
GAAGGATGTCAGAAGTTATGCAAGGATTGATCGAGATGTAAATCAATTGTCAATTTTGGT
GGAAGAAGGAAATATTGCAGGAGCGCTAGATCTGTACGAAGGTGGAAAAAATGTGAAAGT
GAATGGTACCTACGTCTCTCTGAAATCGCTTGCCGACTATACAGTCTTTGATCATGTTGC
AGATGATGATGATGCAAAACGCATTTATATCATGTACCAAAAATACTACGAAGCGAAAAA
CTATGCGGATCGACTCATGATACGAGGATTTCAAAATGCCAGTCCCGATTCAGGCAGTGA
ACGCCCGAGTGGGCATTACCTCCCACCATTGATTAAGGCACTCATTGGACCTCAATACGC
AATGCGAGCTTTCTTTGCTGCCTCCGATATCTGTATGCATGTGAATGTGACGGATGTGGA
AATGGAACAAGTACAGGAATTTTGGGATCGTGGTGCTGCCACACTGGTCGGATCTATCGA
GAGTGAAGTAGTGCCTGGTACAAGTGAAGCAAGAGGGATGAGTTGGTATGCGCTTGGATA
TGAATACTGTGATCATTTCAATGCATGTGATGAAAATGGTGATCCCAAAGCCAATGTACA
AATGATTGAACATATTACCAACGGAGCTCGAGGTATTGCCCGTGCGGATTGCTCCCTCGT
CTTGCGGACTGTGAGACAAATGGAGAGTTTACTGCTGGTGACCATCATGCAAGGAATGCT
GTACCATACTGCCATGAGAGAGAAGACGCAGAGTGATATGCATTATGGAGCAGCACTTGC
TTTTTCGAGAGCGATTGTTCCTATTTTGGATATCAGGAGTAGTGACGATGCCGAAATGAT
CGAGGAATCCCTCTCCGAACCTGGACAATACTCGGGAGCAGCGCAAGTGTGGACAGCAAC
TCTTTTGGGACTGAATGATCTTGGAATTGATTGTGTCGATTTAGGAGAGGATAATATGCT
GGTGTTGAGTAAAGCCGGGCCTGTTAGCTTTTGTCAACATATCGAAGGTGCTTCTAATTT
CCCCACCAGAACTACCCCATCCCCCACCACAAGATCACCGGATGCGCCACCAGTTGCGCA
GACTTCTTCGCCCACCGCGTCGTCCCCATCACCCTCTACAAGCAACGACCCAGCAATTAC
AATTAACAGTGACGTGCTTCGTGGATACCAATTCACCAACATGGACTTAGCGACCATGTG
GGCGAAAATTGCACTGGACTTGAGACAGATTTTAGATCTCCGTTCTCATTATGACAGTGA
ACACAGTCAAGCTTTGGACATTTATCGCAATATAACAAATTCAGATAGAAGCATCGAAAG
CATTGGTTCTAATATGAAGAATAGAATGGAAGACGATCTTCATTACAACCTCTACCGTCA
TACATTTAGAACAGACAGTTTATTTAATTCAGTCGGTGGAGGTTCCTATGCTGATGAGTA
TGCCTCGAAAATTATAAACGATGCATTTGAAGCAGATGGCGACGTAGACTTGGCGTATGA
AGGAATTATTACACTGGCAATATGGATGGAAGTGATACACTTACTTGAAACGGCTGTCCG
AGAATGCGCACAGGAAACTGACCCTGGGGTTATTCGTGAGGCTTTTTCCATTGATCAAGC
TGTAGCTTATTATGTAGGTGTGGGTCAGAGCTTAGGAAGACCCGATGGTCACCTATTGTA
TTCATTTGCTCATAAGTCAGCAGCAGAATCTGGAACTATTGACGCGGCAGGTGAGGCAAC
AGCCAATGCAGCTATCATGAAACATTTCATTGAAGCAAAAGATAAAGCGTCGAAGTGCGA
TGGGAGTCCAGGTTATACGGAAGAGTTGCATGAAAGTGTGGGGAAGATTATGAGTATGAT
GAATGTGCCACTTGTTCAAAGTTTTTATCAAGCTCTCAAAGCTTCTGTGGAAACCGGAAA
GACTTCATTTTACGTAATTTTGTACGGTCTTACGACCCTCCCCCAAATCGCCAACTGTCA
ACCGTCGGAATATGAATATTTATCAGAAGAGATCATTGGAGACGAAGGGTTTGATGTTAC
AAATGCGGAAGCCCTACTCCGTTCTTTCCGCAAAACTTACAGTTGTTATGGGATCACATC
CATGGATGTCCATGGGAACCAGTTGGATGCAATCAAGATGCCGAATATGTACGCAGGCTT
TGCTCCTATTGTAGATGTCCGAGATAGAGCAATAAAAGACAGAGAGGTTTTTGTAATGGG
GACATTGATGGCGGAGAGTGCAACAGAAGCAGCGGAAAACTTTTTTACGTACGGTCATTT
CGTACGTTTTCCTTCTTCAACAAGAAGTTTCCAAAGCTTGCGACAGGTGGCTGATTCGAC
ATCATGGCTACTCGATGAAAACCGCTTTGATTTAACTGCTAGCAGAGGTGCTGGTAGTTT
CAATGTGAAAACTGCAAGTGATCTTATCGTTCATGCTATCCGTGGCACAAGCGTGTTTAG
CCAAAGTACTAAGCGTGAGCGAGAAGATGCCGTTTTGGCAGGTTTGCAGTCGCTTGTTTT
GCTCCCTGCGGCTATGGGATATATGGGCATGGTGGCCACAGTGCCAGATGGTCAGTGTAC
TTTGTCAGATTGGGATACAGGTGCCTCTATGATTGTTGGGTCTATTGAAGGAGCAGCTTA
CGGTGGAGACGAAAGGAAGAACGGAGTAAGCATGTACAGACTAGCAGCAGGATTGTGTGA
CAGTTTTGACATGTGCACAACAAGCTCTACAACAAGCTCTCATCATGCTCAAAGCAATGA
GGTGCTCATTGAATATTTCACCAACGGTGAGAGTATGATAAGTTCGGACGGATGTCAGGA
TGCAGCAACTCTGACGAAAGAGAAAGTTGTTCCAAACATGTTGGGCTCGTTGATTCAAGG
TATCGTCGAATATTCGAGTTCTACTTCATCGGCGGCTAGAGGATATATGTACAGTCAAGT
TATGTTTCCAATAGTTGAAGCAATTAATGCAACAAGCTCCGCGACCTTAGAAAATAACGC
AAAAGTGGGTTCAGAGGGATCGAGACCGGCACTAATTGAGGCATTTGCGCATGTGCTCGA
AGATTTGAATATAAATTGTGAAGACATTGGAGATGTTTTTTGTCTTGAAGAGAACAAGTC
TGATACTACAGATCTTTCTGACGGCCTTTACGTAACTACAACATTTGTTGAGAACTTTGC
AAAAATCGATTTAGATATTGAAGGAATGACGAAGGCGCTGGACAATGGAAACATAGCCTT
AGCGAAAGACATATACACTGACGGATTAAATTCTGAGTTATTGAACGAGAGTGGTAGAAA
GATCGGCGTGCAGAGTGTTCGCAACCTTAGTCTTGCATCATCTAGTGTCATGGATAAGGA
GCCAGTATTCAATCTTTTTCGTCATACTTTCAAAGATGTCTTCCCGTTCTCATTTTCTGT
GGACACCCATGCCGATGCTTTCGTTGATAAATACTTCGAAGAAAATTTCTTAGAAGATTT
AGACAAAAGGCATCATACAATAGCCGCAGAAGCTGCCGTTGCATTGAACATCTGGGCGCA
TGTTGTTCATAAACTTTATGAAACCCTGGATAGTTGCCTCAATAATGACTTTTCCATGGA
TAACGAGGGAGTTCATATGATAGACGAAGCCGTTGCTTATTACATTGGATCAAAGCAAGA
AACTGGGAGTCATCTCCAAGGATATCTTTTGTACGGTTTGGCTGAGAAATCTTCGGAGAT
GTTTGATGTTGGACTAATGAATGGTCAATCTCTTGTCAACAGAAAAATCTTGAGGTATCT
CAAAGAGGCAGCTCTCAACCTAACTTTCAACAACGGATGCAGCCAACCTGGGGTTGTTGC
GAATCTGGGTGTCATTATCCAAAAAACAGTATCACAGATGACCATACCTTTGATTCAACA
CCTAATTTACTTTTTGAAAACAAATGATAGAGAAAGAGCTAGACTCTACAGTCATGCCGT
TATCCCATTGCTTTCTCCTTGCACAGCAGAGACCTACCACTACTTGAAAAAGGAACTCAT
TACTGATCTTCCCTATGATTCTCGGGATATTAACGATATAATTAGAGCTCTACAAAGCAC
ATACCGTTGCATCGGAATTACCTGTGATGAGGTTGGGTCACCAAGAGATGTGGATGCACC
GATATGTGAGAGGCAATCAGAACTCGCATCTTTAGCAGGATATACCCCAACAACTGATGT
TAGAGAGTTTTCTGATCTTGACAGTGATATAAGATACATCCAAATTTTGTTAGGAGAAGG
TGCAACTAGTGCTGCGAAATATATTTATCAATTCGGCAGACATTCAACTGCATCAGAGAA
TGTACTACGTGAGCTTTTATCTTTGAAAGATCTGGCAACATCTGCTGATCGGAAATTTGC
ACCAACATATTTTATAATCGATAATTACTTCCCATCAGGAAACGAGGCCGACAATCAAGT
CTCAAAATACATGGGGGGTCTTTATTCACCTAATACTTCTAAAAAACAAGTGCAGATGAT
AGTAACTGGCACCCTCAAGTATGAAATTTTGTACCTCGCTGCACTTGAAAAAATGCAATT
AGCCATTATTGGATGCAAGTCAACGGATCAGAATCGTTACATCAGAGGGAAGGAACAATG
GGATGCCGCTGCTGCTATGATCATCGGACCAACTGATAACTCTAGAAGTAAGGGAGATCT
CCTTTATGACCTAGCAGATAAGCACTGCGCAAAATTTGGGACTTGTGACATGAAAACTGG
AGAAGCCATAAGCAACGAGGAACTAGAAAGCCTGTTTTATGCTGGAAGTTACTTGATGAA
AACGCAGGGATGTACCAGTCTGGAGGCTAAGGCATTACAAGTTGAAATTACTTTATTGAC
GATCTTCTTGCAAGCAACAATTTATTCAGCTTACGAAAACAATTTGCTCGATACTGGCAT
CAACCAAATCACCTATGCCGAAGGCTATGCGCTCTCGAGAGTCGTCTTACCTTACCTCGA
TTCTGCAGACACTCCAGCAGCAGCGACGATAAAAAGGAATCTGGACTTTCAACTAGATTA
CAAACCAGTTCGAGATGGTTTTGTGGAGGTGGCAAATTCTTTTAGAAAGGCTATTTCAAA
ATTGGATTATTATGATGTCGACTGCAAGAAAATTGGCTCTCTCGATGGAAAAGATTTCTG
TCTCTCAAGTTATGAAGATACCAGCAGCGCAAGCAGAATTGGTTACTGGTCCATAGCAGT
CGCTGGTATTGCCACCATTTTATACATCATTTAAAAATTGTTTGTTTACTAAAAAAAAAA
>Chaetoceros_debilis_MM31A_1_tax122233_ENA_HBIO01023080_HBIO01023080_1
CGCTTCTCCATTGCAATTCCATCCTGAAATAAGTTCAGCGGAGCAAGTAAAAAAAAAGTA
TACGAGTAGCGAAAGCGGCTTGATCCTAAAAAGCAGCATCTCACAGCGACCACAACACTA
CACTACCGGGACATTAAACTACTCTTGCGAGCTCGCAGTCTGAAGATTGGATTCATTCAT
TCATTTAACCATTCCGTTCCTTCCCCGACACTTCTCAAATAATTTATTTCGAACGATTGG
ATTGATATTTGATATTTGATATTTAGTTAGCATTCATTTCTATCACATCCATCCATCCAT
CACATCCATCACATCCGTCATGAAGCTATCGCTATCGGGGCTAGCTCTCCTGAGCAGCAC
CCTCACCACCGCACCGGTGCATGTGCATGGTACACCTGGAACTGTGTTGGGCGGTCCGTT
TCCAAAGGGATGGACTACAACCAGCAATGTGGAAGATGCGGCAAGTCTAGCGATCGACAT
GGGATATGTGTATGAATATCCCACCTTGAGACAAAGGAAGGAAGTATTTGAGACTGGTAA
ATCAATCTTTTCCGAGTTGACACTATCAGACATTGGAAAATCCACAAGTCGAGCCAATGC
CAAAGATCCCCTTCGAAACTACTACATCAACGCTTTCGACGCCATTGGACAATACCTCAG
TAACAGTGACAGTGGCAGTAACAGTTACATCCAAGGTTACTTTGACGGCTATCCCGCCGA
AGATTATCACAATACATTGATTGCCGATCTCTTCGATGCTGAAGCCACTGAAGCACCCGT
GCGTGGTATTGAGAAGGAGGCTGTGTTGATTCTATCGATATGGATGAATATTTATCATAC
TTTGTACACCGATGTATATTTGATCTGTCGCGATGGACAATTGGATGATGATGGAAATTT
GAATATTGATAGGATGATGAGTGGATTAGACAATGCCGCGGCATTGTGGATTGGACATTT
ACAGGTTCATGGGGATAACAATCGTGGAACCATGTTGTACAATCTCTCCGAACGGATTTC
GATATTCTTCAATCAAGACGAGGGGGAAGCCAAGGTGAATACAGACTTTTTGAGTCGACT
CTATGCCATGAAGGAGGAAATTACAACGAATGCTGCCGAAAGATGTAATGCGGAAAGTTC
CGTCGTTGAATATGTCACTTTGTATCGACATTTGACGGATATGGTCGGTGTCATGAATGT
CCCTATCATTCAAGGATTGATTCATTACATTACCATCGAGGCGGATGCGAGATTGATTGA
ATTGTATATCTTGGTCTTACTTCCTCAACTGAGGTCGTGTAATCCCAAATATATGAATTA
TCTCATGGAGACGATTGGAGGAATTCGTCGTGGTGATTATGTCGGTACTGTAGGGTCTAA
ACTGATGGAAGTGGTGGCATTGGTTCAGAGTATGTATAGTTGTTTGGGAACTACTTGTAA
GGAAGTGGGTGAACATTCGGGTGGGATCTTTTGTAACGATTGTCAGGCAGATCAATGTAC
TGATAGTGATGATGCTAATGTTGCGGATCCTATTCGTTCTTTTGGGGGGTATATGCCTAA
GAAGGATGTCAGAAGTTATGCAAGGATTGATCGAGATGTAAATCAATTGTCAATTTTGGT
GGAAGAAGGAAATATTGCAGGAGCGCTAGATCTGTACGAAGGTGGAAAAAATGTGAAAGT
GAATGGTACCTACGTCTCTCTGAAATCGCTTGCCGACTATACAGTCTTTGATCATGTTGC
AGATGATGATGATGCAAAACGCATTTATATCATGTACCAAAAATACTACGAAGCGAAAAA
CTATGCGGATCGACTCATGATACGAGGATTTCAAAATGCCAGTCCCGATTCAGGCAGTGA
ACGCCCGAGTGGGCATTACCTCCCACCATTGATTAAGGCACTCATTGGACCTCAATACGC
AATGCGAGCTTTCTTTGCTGCCTCCGATATCTGTATGCATGTGAATGTGACGGATGTGGA
AATGGAACAAGTACAGGAATTTTGGGATCGTGGTGCTGCCACACTGGTCGGATCTATCGA
GAGTGAAGTAGTGCCTGGTACAAGTGAAGCAAGAGGGATGAGTTGGTATGCGCTTGGATA
TGAATACTGTGATCATTTCAATGCATGTGATGAAAATGGTGATCCCAAAGCCAATGTACA
AATGATTGAACATATTACCAACGGAGCTCGAGGTATTGCCCGTGCGGATTGCTCCCTCGT
CTTGCGGACTGTGAGACAAATGGAGAGTTTACTGCTGGTGACCATCATGCAAGGAATGCT
GTACCATACTGCCATGAGAGAGAAGACGCAGAGTGATATGCATTATGGAGCAGCACTTGC
TTTTTCGAGAGCGATTGTTCCTATTTTGGATATCAGGAGTAGTGACGATGCCGAAATGAT
CGAGGAATCCCTCTCCGAACCTGGACAATACTCGGGAGCAGCGCAAGTGTGGACAGCAAC
TCTTTTGGGACTGAATGATCTTGGAATTGATTGTGTCGATTTAGGAGAGGATAATATGCT
GGTGTTGAGTAAAGCCGGGCCTGTTAGCTTTTGTCAACATATCGAAGGTGCTTCTAATTT
CCCCACCAGAACTACCCCATCCCCCACCACAAGATCACCGGATGCGCCACCAGTTGCGCA
GACTTCTTCGCCCACCGCGTCGTCCCCATCACCCTCTACAAGCAACGACCCAGCAATTAC
AATTAACAGTGACGTGCTTCGTGGATACCAATTCACCAACATGGACTTAGCGACCATGTG
GGCGAAAATTGCACTGGACTTGAGACAGATTTTAGATCTCCGTTCTCATTATGACAGTGA
ACACAGTCAAGCTTTGGACATTTATCGCAATATAACAAATTCAGATAGAAGCATCGAAAG
CATTGGTTCTAATATGAAGAATAGAATGGAAGACGATCTTCATTACAACCTCTACCGTCA
TACATTTAGAACAGACAGTTTATTTAATTCAGTCGGTGGAGGTTCCTATGCTGATGAGTA
TGCCTCGAAAATTATAAACGATGCATTTGAAGCAGATGGCGACGTAGACTTGGCGTATGA
AGGAATTATTACACTGGCAATATGGATGGAAGTGATACACTTACTTGAAACGGCTGTCCG
AGAATGCGCACAGGAAACTGACCCTGGGGTTATTCGTGAGGCTTTTTCCATTGATCAAGC
TGTAGCTTATTATGTAGGTGTGGGTCAGAGCTTAGGAAGACCCGATGGTCACCTATTGTA
TTCATTTGCTCATAAGTCAGCAGCAGAATCTGGAACTATTGACGCGGCAGGTGAGGCAAC
AGCCAATGCAGCTATCATGAAACATTTCATTGAAGCAAAAGATAAAGCGTCGAAGTGCGA
TGGGAGTCCAGGTTATACGGAAGAGTTGCATGAAAGTGTGGGGAAGATTATGAGTATGAT
GAATGTGCCACTTGTTCAAAGTTTTTATCAAGCTCTCAAAGCTTCTGTGGAAACCGGAAA
GACTTCATTTTACGTAATTTTGTACGGTCTTACGACCCTCCCCCAAATCGCCAACTGTCA
ACCGTCGGAATATGAATATTTATCAGAAGAGATCATTGGAGACGAAGGGTTTGATGTTAC
AAATGCGGAAGCCCTACTCCGTTCTTTCCGCAAAACTTACAGTTGTTATGGGATCACATC
CATGGATGTCCATGGGAACCAGTTGGATGCAATCAAGATGCCGAATATGTACGCAGGCTT
TGCTCCTATTGTAGATGTCCGAGATAGAGCAATAAAAGACAGAGAGGTTTTTGTAATGGG
GACATTGATGGCGGAGAGTGCAACAGAAGCAGCGGAAAACTTTTTTACGTACGGTCATTT
CGTACGTTTTCCTTCTTCAACAAGAAGTTTCCAAAGCTTGCGACAGGTGGCTGATTCGAC
ATCATGGCTACTCGATGAAAACCGCTTTGATTTAACTGCTAGCAGAGGTGCTGGTAGTTT
CAATGTGAAAACTGCAAGTGATCTTATCGTTCATGCTATCCGTGGCACAAGCGTGTTTAG
CCAAAGTACTAAGCGTGAGCGAGAAGATGCCGTTTTGGCAGGTTTGCAGTCGCTTGTTTT
GCTCCCTGCGGCTATGGGATATATGGGCATGGTGGCCACAGTGCCAGATGGTCAGTGTAC
TTTGTCAGATTGGGATACAGGTGCCTCTATGATTGTTGGGTCTATTGAAGGAGCAGCTTA
CGGTGGAGACGAAAGGAAGAACGGAGTAAGCATGTACAGACTAGCAGCAGGATTGTGTGA
CAGTTTTGACATGTGCACAACAAGCTCTACAACAAGCTCTCATCATGCTCAAAGCAATGA
GGTGCTCATTGAATATTTCACCAACGGTGAGAGTATGATAAGTTCGGACGGATGTCAGGA
TGCAGCAACTCTGACGAAAGAGAAAGTTGTTCCAAACATGTTGGGCTCGTTGATTCAAGG
TATCGTCGAATATTCGAGTTCTACTTCATCGGCGGCTAGAGGATATATGTACAGTCAAGT
TATGTTTCCAATAGTTGAAGCAATTAATGCAACAAGCTCCGCGACCTTAGAAAATAACGC
AAAAGTGGGTTCAGAGGGATCGAGACCGGCACTAATTGAGGCATTTGCGCATGTGCTCGA
AGATTTGAATATAAATTGTGAAGACATTGGAGATGTTTTTTGTCTTGAAGAGAACAAGTC
TGATACTACAGATCTTTCTGACGGCCTTTACGTAACTACAACATTTGTTGAGAACTTTGC
AAAAATCGATTTAGATATTGAAGGAATGACGAAGGCGCTGGACAATGGAAACATAGCCTT
AGCGAAAGACATATACACTGACGGATTAAATTCTGAGTTATTGAACGAGAGTGGTAGAAA
GATCGGCGTGCAGAGTGTTCGCAACCTTAGTCTTGCATCATCTAGTGTCATGGATAAGGA
GCCAGTATTCAATCTTTTTCGTCATACTTTCAAAGATGTCTTCCCGTTCTCATTTTCTGT
GGACACCCATGCCGATGCTTTCGTTGATAAATACTTCGAAGAAAATTTCTTAGAAGATTT
AGACAAAAGGCATCATACAATAGCCGCAGAAGCTGCCGTTGCATTGAACATCTGGGCGCA
TGTTGTTCATAAACTTTATGAAACCCTGGATAGTTGCCTCAATAATGACTTTTCCATGGA
TAACGAGGGAGTTCATATGATAGACGAAGCCGTTGCTTATTACATTGGATCAAAGCAAGA
AACTGGGAGTCATCTCCAAGGATATCTTTTGTACGGTTTGGCTGAGAAATCTTCGGAGAT
GTTTGATGTTGGACTAATGAATGGTCAATCTCTTGTCAACAGAAAAATCTTGAGGTATCT
CAAAGAGGCAGCTCTCAACCTAACTTTCAACAACGGATGCAGCCAACCTGGGGTTGTTGC
GAATCTGGGTGTCATTATCCAAAAAACAGTATCACAGATGACCATACCTTTGATTCAACA
CCTAATTTACTTTTTGAAAACAAATGATAGAGAAAGAGCTAGACTCTACAGTCATGCCGT
TATCCCATTGCTTTCTCCTTGCACAGCAGAGACCTACCACTACTTGAAAAAGGAACTCAT
TACTGATCTTCCCTATGATTCTCGGGATATTAACGATATAATTAGAGCTCTACAAAGCAC
ATACCGTTGCATCGGAATTACCTGTGATGAGGTTGGGTCACCAAGAGATGTGGATGCACC
GATATGTGAGAGGCAATCAGAACTCGCATCTTTAGCAGGATATACCCCAACAACTGATGT
TAGAGAGTTTTCTGATCTTGACAGTGATATAAGATACATCCAAATTTTGTTAGGAGAAGG
TGCAACTAGTGCTGCGAAATATATTTATCAATTCGGCAGACATTCAACTGCATCAGAGAA
TGTACTACGTGAGCTTTTATCTTTGAAAGATCTGGCAACATCTGCTGATCGGAAATTTGC
ACCAACATATTTTATAATCGATAATTACTTCCCATCAGGAAACGAGGCCGACAATCAAGT
CTCAAAATACATGGGGGGTCTTTATTCACCTAATACTTCTAAAAAACAAGTGCAGATGAT
AGTAACTGGCACCCTCAAGTATGAAATTTTGTACCTCGCTGCACTTGAAAAAATGCAATT
AGCCATTATTGGATGCAAGTCAACGGATCAGAATCGTTACATCAGAGGGAAGGAACAATG
GGATGCCGCTGCTGCTATGATCATCGGACCAACTGATAACTCTAGAAGTAAGGGAGATCT
CCTTTATGACCTAGCAGATAAGCACTGCGCAAAATTTGGGACTTGTGACATGAAAACTGG
AGAAGCCATAAGCAACGAGGAACTAGAAAGCCTGTTTTATGCTGGAAGTTACTTGATGAA
AACGCAGGGATGTACCAGTCTGGAGGCTAAGGCATTACAAGTTGAAATTACTTTATTGGT
ATGTAGAACGACTGTGAGCCAATGAGTACTAGTCTGCTTGAATTTCTCACCCTATTTCTT
TTCCAAATACAGACGATCTTCTTGCAAG
>Chaetoceros_debilis_MM31A_1_tax122233_ENA_HBIO01023082_HBIO01023082_1
CGCTTCTCCATTGCAATTCCATCCTGAAATAAGTTCAGCGGAGCAAGTAAAAAAAAAGTA
TACGAGTAGCGAAAGCGGCTTGATCCTAAAAAGCAGCATCTCACAGCGACCACAACACTA
CACTACCGGGACATTAAACTACTCTTGCGAGCTCGCAGTCTGAAGATTGGATTCATTCAT
TCATTTAACCATTCCGTTCCTTCCCCGACACTTCTCAAATAATTTATTTCGAACGATTGG
ATTGATATTTGATATTTGATATTTAGTTAGCATTCATTTCTATCACATCCATCCATCCAT
CACATCCATCACATCCGTCATGAAGCTATCGCTATCGGGGCTAGCTCTCCTGAGCAGCAC
CCTCACCACCGCACCGGTGCATGTGCATGGTACACCTGGAACTGTGTTGGGCGGTCCGTT
TCCAAAGGGATGGACTACAACCAGCAATGTGGAAGATGCGGCAAGTCTAGCGATCGACAT
GGGATATGTGTATGAATATCCCACCTTGAGACAAAGGAAGGAAGTATTTGAGACTGGTAA
ATCAATCTTTTCCGAGTTGACACTATCAGACATTGGAAAATCCACAAGTCGAGCCAATGC
CAAAGATCCCCTTCGAAACTACTACATCAACGCTTTCGACGCCATTGGACAATACCTCAG
TAACAGTGACAGTGGCAGTAACAGTTACATCCAAGGTTACTTTGACGGCTATCCCGCCGA
AGATTATCACAATACATTGATTGCCGATCTCTTCGATGCTGAAGCCACTGAAGCACCCGT
GCGTGGTATTGAGAAGGAGGCTGTGTTGATTCTATCGATATGGATGAATATTTATCATAC
TTTGTACACCGATGTATATTTGATCTGTCGCGATGGACAATTGGATGATGATGGAAATTT
GAATATTGATAGGATGATGAGTGGATTAGACAATGCCGCGGCATTGTGGATTGGACATTT
ACAGGTTCATGGGGATAACAATCGTGGAACCATGTTGTACAATCTCTCCGAACGGATTTC
GATATTCTTCAATCAAGACGAGGGGGAAGCCAAGGTGAATACAGACTTTTTGAGTCGACT
CTATGCCATGAAGGAGGAAATTACAACGAATGCTGCCGAAAGATGTAATGCGGAAAGTTC
CGTCGTTGAATATGTCACTTTGTATCGACATTTGACGGATATGGTCGGTGTCATGAATGT
CCCTATCATTCAAGGATTGATTCATTACATTACCATCGAGGCGGATGCGAGATTGATTGA
ATTGTATATCTTGGTCTTACTTCCTCAACTGAGGTCGTGTAATCCCAAATATATGAATTA
TCTCATGGAGACGATTGGAGGAATTCGTCGTGGTGATTATGTCGGTACTGTAGGGTCTAA
ACTGATGGAAGTGGTGGCATTGGTTCAGAGTATGTATAGTTGTTTGGGAACTACTTGTAA
GGAAGTGGGTGAACATTCGGGTGGGATCTTTTGTAACGATTGTCAGGCAGATCAATGTAC
TGATAGTGATGATGCTAATGTTGCGGATCCTATTCGTTCTTTTGGGGGGTATATGCCTAA
GAAGGATGTCAGAAGTTATGCAAGGATTGATCGAGATGTAAATCAATTGTCAATTTTGGT
GGAAGAAGGAAATATTGCAGGAGCGCTAGATCTGTACGAAGGTGGAAAAAATGTGAAAGT
GAATGGTACCTACGTCTCTCTGAAATCGCTTGCCGACTATACAGTCTTTGATCATGTTGC
AGATGATGATGATGCAAAACGCATTTATATCATGTACCAAAAATACTACGAAGCGAAAAA
CTATGCGGATCGACTCATGATACGAGGATTTCAAAATGCCAGTCCCGATTCAGGCAGTGA
ACGCCCGAGTGGGCATTACCTCCCACCATTGATTAAGGCACTCATTGGACCTCAATACGC
AATGCGAGCTTTCTTTGCTGCCTCCGATATCTGTATGCATGTGAATGTGACGGATGTGGA
AATGGAACAAGTACAGGAATTTTGGGATCGTGGTGCTGCCACACTGGTCGGATCTATCGA
GAGTGAAGTAGTGCCTGGTACAAGTGAAGCAAGAGGGATGAGTTGGTATGCGCTTGGATA
TGAATACTGTGATCATTTCAATGCATGTGATGAAAATGGTGATCCCAAAGCCAATGTACA
AATGATTGAACATATTACCAACGGAGCTCGAGGTATTGCCCGTGCGGATTGCTCCCTCGT
CTTGCGGACTGTGAGACAAATGGAGAGTTTACTGCTGGTGACCATCATGCAAGGAATGCT
GTACCATACTGCCATGAGAGAGAAGACGCAGAGTGATATGCATTATGGAGCAGCACTTGC
TTTTTCGAGAGCGATTGTTCCTATTTTGGATATCAGGAGTAGTGACGATGCCGAAATGAT
CGAGGAATCCCTCTCCGAACCTGGACAATACTCGGGAGCAGCGCAAGTGTGGACAGCAAC
TCTTTTGGGACTGAATGATCTTGGAATTGATTGTGTCGATTTAGGAGAGGATAATATGCT
GGTGTTGAGTAAAGCCGGGCCTGTTAGCTTTTGTCAACATATCGAAGGTGCTTCTAATTT
CCCCACCAGAACTACCCCATCCCCCACCACAAGATCACCGGATGCGCCACCAGTTGCGCA
GACTTCTTCGCCCACCGCGTCGTCCCCATCACCCTCTACAAGCAACGACCCAGCAATTAC
AATTAACAGTGACGTGCTTCGTGGATACCAATTCACCAACATGGACTTAGCGACCATGTG
GGCGAAAATTGCACTGGACTTGAGACAGATTTTAGATCTCCGTTCTCATTATGACAGTGA
ACACAGTCAAGCTTTGGACATTTATCGCAATATAACAAATTCAGATAGAAGCATCGAAAG
CATTGGTTCTAATATGAAGAATAGAATGGAAGACGATCTTCATTACAACCTCTACCGTCA
TACATTTAGAACAGACAGTTTATTTAATTCAGTCGGTGGAGGTTCCTATGCTGATGAGTA
TGCCTCGAAAATTATAAACGATGCATTTGAAGCAGATGGCGACGTAGACTTGGCGTATGA
AGGAATTATTACACTGGCAATATGGATGGAAGTGATACACTTACTTGAAACGGCTGTCCG
AGAATGCGCACAGGAAACTGACCCTGGGGTTATTCGTGAGGCTTTTTCCATTGATCAAGC
TGTAGCTTATTATGTAGGTGTGGGTCAGAGCTTAGGAAGACCCGATGGTCACCTATTGTA
TTCATTTGCTCATAAGTCAGCAGCAGAATCTGGAACTATTGACGCGGCAGGTGAGGCAAC
AGCCAATGCAGCTATCATGAAACATTTCATTGAAGCAAAAGATAAAGCGTCGAAGTGCGA
TGGGAGTCCAGGTTATACGGAAGAGTTGCATGAAAGTGTGGGGAAGATTATGAGTATGAT
GAATGTGCCACTTGTTCAAAGTTTTTATCAAGCTCTCAAAGCTTCTGTGGAAACCGGAAA
GACTTCATTTTACGTAATTTTGTACGGTCTTACGACCCTCCCCCAAATCGCCAACTGTCA
ACCGTCGGAATATGAATATTTATCAGAAGAGATCATTGGAGACGAAGGGTTTGATGTTAC
AAATGCGGAAGCCCTACTCCGTTCTTTCCGCAAAACTTACAGTTGTTATGGGATCACATC
CATGGATGTCCATGGGAACCAGTTGGATGCAATCAAGATGCCGAATATGTACGCAGGCTT
TGCTCCTATTGTAGATGTCCGAGATAGAGCAATAAAAGACAGAGAGGTTTTTGTAATGGG
GACATTGATGGCGGAGAGTGCAACAGAAGCAGCGGAAAACTTTTTTACGTACGGTCATTT
CGTACGTTTTCCTTCTTCAACAAGAAGTTTCCAAAGCTTGCGACAGGTGGCTGATTCGAC
ATCATGGCTACTCGATGAAAACCGCTTTGATTTAACTGCTAGCAGAGGTGCTGGTAGTTT
CAATGTGAAAACTGCAAGTGATCTTATCGTTCATGCTATCCGTGGCACAAGCGTGTTTAG
CCAAAGTACTAAGCGTGAGCGAGAAGATGCCGTTTTGGCAGGTTTGCAGTCGCTTGTTTT
GCTCCCTGCGGCTATGGGATATATGGGCATGGTGGCCACAGTGCCAGATGGTCAGTGTAC
TTTGTCAGATTGGGATACAGGTGCCTCTATGATTGTTGGGTCTATTGAAGGAGCAGCTTA
CGGTGGAGACGAAAGGAAGAACGGAGTAAGCATGTACAGACTAGCAGCAGGATTGTGTGA
CAGTTTTGACATGTGCACAACAAGCTCTACAACAAGCTCTCATCATGCTCAAAGCAATGA
GGTGCTCATTGAATATTTCACCAACGGTGAGAGTATGATAAGTTCGGACGGATGTCAGGA
TGCAGCAACTCTGACGAAAGAGAAAGTTGTTCCAAACATGTTGGGCTCGTTGATTCAAGG
TATCGTCGAATATTCGAGTTCTACTTCATCGGCGGCTAGAGGATATATGTACAGTCAAGT
TATGTTTCCAATAGTTGAAGCAATTAATGCAACAAGCTCCGCGACCTTAGAAAATAACGC
AAAAGTGGGTTCAGAGGGATCGAGACCGGCACTAATTGAGGCATTTGCGCATGTGCTCGA
AGATTTGAATATAAATTGTGAAGACATTGGAGATGTTTTTTGTCTTGAAGAGAACAAGTC
TGATACTACAGATCTTTCTGACGGCCTTTACGTAACTACAACATTTGTTGAGAACTTTGC
AAAAATCGATTTAGATATTGAAGGAATGACGAAGGCGCTGGACAATGGAAACATAGCCTT
AGCGAAAGACATATACACTGACGTAAGTGTTGATCTTTTCAAATTCAGTGTTTTATCTTT
TCCTTCTTGTCTTACTTCTTTTGCTATTAACAGGGATTAAATTCTGAGTTATTGAACGAG
AGTGGTAGAAAGATCGGCGTGCAGAGTGTTCGCAACCTTAGTCTTGCATCATCTAGTGTC
ATGGATAAGGAGCCAGTATTCAATCTTTTTCGTCATACTTTCAAAGATGTCTTCCCGTTC
TCATTTTCTGTGGACACCCATGCCGATGCTTTCGTTGATAAATACTTCGAAGAAAATTTC
TTAGAAGATTTAGACAAAAGGCATCATACAATAGCCGCAGAAGCTGCCGTTGCATTGAAC
ATCTGGGCGCATGTTGTTCATAAACTTTATGAAACCCTGGATAGTTGCCTCAATAATGAC
TTTTCCATGGATAACGAGGGAGTTCATATGATAGACGAAGCCGTTGCTTATTACATTGGA
TCAAAGCAAGAAACTGGGAGTCATCTCCAAGGATATCTTTTGTACGGTTTGGCTGAGAAA
TCTTCGGAGATGTTTGATGTTGGACTAATGAATGGTCAATCTCTTGTCAACAGAAAAATC
TTGAGGTATCTCAAAGAGGCAGCTCTCAACCTAACTTTCAACAACGGATGCAGCCAACCT
GGGGTTGTTGCGAATCTGGGTGTCATTATCCAAAAAACAGTATCACAGATGACCATACCT
TTGATTCAACACCTAATTTACTTTTTGAAAACAAATGATAGAGAAAGAGCTAGACTCTAC
AGTCATGCCGTTATCCCATTGCTTTCTCCTTGCACAGCAGAGACCTACCACTACTTGAAA
AAGGAACTCATTACTGATCTTCCCTATGATTCTCGGGATATTAACGATATAATTAGAGCT
CTACAAAGCACATACCGTTGCATCGGAATTACCTGTGATGAGGTTGGGTCACCAAGAGAT
GTGGATGCACCGATATGTGAGAGGCAATCAGAACTCGCATCTTTAGCAGGATATACCCCA
ACAACTGATGTTAGAGAGTTTTCTGATCTTGACAGTGATATAAGATACATCCAAATTTTG
TTAGGAGAAGGTGCAACTAGTGCTGCGAAATATATTTATCAATTCGGCAGACATTCAACT
GCATCAGAGAATGTACTACGTGAGCTTTTATCTTTGAAAGATCTGGCAACATCTGCTGAT
CGGAAATTTGCACCAACATATTTTATAATCGATAATTACTTCCCATCAGGAAACGAGGCC
GACAATCAAGTCTCAAAATACATGGGGGGTCTTTATTCACCTAATACTTCTAAAAAACAA
GTGCAGATGATAGTAACTGGCACCCTCAAGTATGAAATTTTGTACCTCGCTGCACTTGAA
AAAATGCAATTAGCCATTATTGGATGCAAGTCAACGGATCAGAATCGTTACATCAGAGGG
AAGGAACAATGGGATGCCGCTGCTGCTATGATCATCGGACCAACTGATAACTCTAGAAGT
AAGGGAGATCTCCTTTATGACCTAGCAGATAAGCACTGCGCAAAATTTGGGACTTGTGAC
ATGAAAACTGGAGAAGCCATAAGCAACGAGGAACTAGAAAGCCTGTTTTATGCTGGAAGT
TACTTGATGAAAACGCAGGGATGTACCAGTCTGGAGGCTAAGGCATTACAAGTTGAAATT
ACTTTATTGACGATCTTCTTGCAAGCAACAATTTATTCAGCTTACGAAAACAATTTGCTC
GATACTGGCATCAACCAAATCACCTATGCCGAAGGCTATGCGCTCTCGAGAGTCGTCTTA
CCTTACCTCGATTCTGCAGACACTCCAGCAGCAGCGACGATAAAAAGGAATCTGGACTTT
CAACTAGATTACAAACCAGTTCGAGATGGTTTTGTGGAGGTGGCAAATTCTTTTAGAAAG
GCTATTTCAAAATTGGATTATTATGATGTCGACTGCAAGAAAATTGGCTCTCTCGATGGA
AAAGATTTCTGTCTCTCAAGTTATGAAGATACCAGCAGCGCAAGCAGAATTGGTTACTGG
TCCATAGCAGTCGCTGGTATTGCCACCATTTTATACATCATTTAAAAATTGTTTGTTTAC
TAAAAAAAAAA
>Chaetoceros_sp_UNC1202_MMETSP1429_tax941234_ENA_HBSC01019377_HBSC01019377_1
AAGAGGAATGATAGAAGCCGAGTAAAGATCTATTCGCATGCAGTTGTCCCCTTACTAGCC
CCATGCTCAAAGTACACCTACGATTATCTCAAAATCAAGCTTATTGGCGGCTCTTATGAA
TTATCTGAGGTTGATGATATCGTAACTGCTCTTCATAGTATCCTCAGCTGTCTTGGCTTG
CGGTGCAAGGACATCGGAAAACTGAAGGAAATAGTAATGCCAGAATGCATCGATAGGCCG
AGATTTAAACCGTTGGCTGGATACTCCCCAATTTCGAATGTCCAAGAGTACTCTGACCTG
GATATTGATATTCGATTTATTGATGTTATGATGACTATGAACGCAAAAGAAGCAGCATTA
AACATTTACAAATATGGCAAACACGCATCCATATTCAAGGACGACGAAAGGCAAATGTTA
TCCCTGCGAGATCTCGCAATTACAACTGGAAGACAAATTGTTCCTTCCTTTTCACTATTT
GAGAAATACTACGCCAAAGAAGGCCTCAATTTTGCCGATGCCTTGATCAATCTTCAACTT
GAATCTCCCGTCTCTTCAGCGTCTGAAGATCAGAGGAAAACTCTCGTGGTGCATGCCCTA
AAGTACGAAGTTCTATACTTCAGCTCTTTGCAAAAACTTCACGAGGCTGTAGAAGGATGC
AGATCGCCAGATCAAAGCCGTTATATCACAGGTCAGGAACAATGGGATATAGCGGCGGCG
ATGATGGTCGGTTCGACACAAAGAGATGGAGGAGACAGGGATGGAGATCTCCTGTTCCAA
TTAGGAGCTGCACACTGCAGTCAATTCCACACTTGCGACACAAGCTCGGAGGAAGCACTA
ATAAACGAAAAAATAGAAGAATCTCTCTATGCGGGTAGCTACTTAATTCAACAAAGGTCG
TGTGATGCCCTTGCAACGTACGTAAAAAATATTGAGACCTATCTTCAGGTACCTCTGATA
CAAGCAACGCTTTCTTCAGCTGTGAAGAACAGCGCACTTCCAATGGCAACTGGAGATTCT
TCCCTTGCTGCAGGTTATATCTACTCAAGATCAATCCTACCCTACATAGACGACGTAGAT
AGAAAAGCGGCAAAAACCATTAGCAAGAACCTCAACTTCCAGTTTGAGGTAGACCCTGTC
ACGGACGGTTATATCGCTGTATTCAACGCCTTCAAAAGCGCGATCAGTAAAATGTCTCTC
GATTGTAAAGACGTTGGATATATGGATCCAGGATATTCCGTGTGCGAGAGTCCTTCCTCT
AGTGGTTACCGTAGATATCTTGGATCACAGCTCACATTTCTATTTGTTGGTGGCATTTGT
CTTTTTTTCCACTAAGCACACATGTTAAGTTTCTCATTTTTACACACTAATAAGATCGCC
ATAGATAGACTACATGACTGCGGGTCTTCGTTAGGTTGTAGTCGAATGATAAATGCC
>Chaetoceros_sp_UNC1202_MMETSP1429_tax941234_ENA_HBSC01019378_HBSC01019378_1
GCAGCAGCTGCATTGAATCTGTGGGGATATATCGTTCATGAACTGTATCAGACATTGGAC
CGCTGTGCAAACCGAGGCTTTGCAAAGGACGAAGATGGTGTTCACTCTGTTGATGAAGCG
GTGGCTTATTGGATTGGATCTTCGCAAGAGACTGGGAGCCAAAAGAAAGGTCATTTGTTG
TACCGATTAACAGAAGAAGGATCAGAATTATTTGATACAGAAACACTTGATGGTCAATCC
CGCGCTAACTCGAAAATCCTGAAACTCTTCAAAGAAGCAGCACTGCACCTCACTTTCAAT
CATGCGTGCAAAGAAAGGGAGTCGGCCACAATGAATCTGGGCTTCATGATCAACAGACTG
ACTTCGCAAATGGTGGTTCCCTTGATCCAACATCTTATATATAACTTGAAGAGGAATGAT
AGAAGCCGA
>Chaetoceros_neogracile_RCC1993_MMETSP1336_tax1048532_ENA_HBMN01010886_HBMN01010886_1
TGGGAGTATGATGAAGAATTTGAATATTCCACTTGTTCAAGCATTTTATCATCAGTTACA
GGTAGGATCTCAGACCGATAAAGCGTCGTTCTACGCGATTTTGTACGGATTGACAACTTT
GCCTCAACTGGCAACTTGTCGTCCAAAAGAGTACTTTTATCTCAGTAATGAAATCACCGA
AAATGGTCTTGACGTTGCAAATGTTGACAAGCTAATGAGCGAATTAAGGAAAACTTATGA
TTGTTTTGGAGTTTCTTGCGCGGATATTCATGGAGATGATGAGATTTGTCAGAACTTTGA
GCAGATTTCCAATACTTACGCGGGATTTACACCTCGTGATGATGTCACTGTATATGCTCG
TATCGACAGGGATATCTTGAAGCTTGATGTTCTCATGCAAGAAGGCGCTTGGGACGCTGC
CATTTCTTACTACGAACACGGCCATCCTTCTTATAGTCTTGCAACGCCAAGCTTGAGACT
TCTAGCGAGAGATTCGAGCTGGAAGAATAGTCCATATTACACTTTCTTTCGGTCGTATCA
CCAAGATCAGGAATCGTTTGCTGACAAAACAATCATGGCTGCGTTGACGGGTGAGTTAGA
GTTTTTCACGGGCGCCGTGGACAGGAAAGACATTGTAATGAGAAGTTTACAGACAATGGT
TCTGATGCCTGCGGCCATTGGATATATGTATCTCTCTGCAAATGATGATGATTGTACCTT
TTACCACTGGGACCTTGGCGCTGCTTTACTTATAGGTTCAGTAGAAGGTACACAATGGGG
AGGTGATGATCGATTTAACGGAGTCGGTCTCTATGGGTTTGCCAAGGAACTTTGTGATGA
TTTCAATGTATGCACTTCCTCTGGTGACTCTGAGATTAATACTCGACTTATTCAATACCT
CAAGAACGGGGAAGACCTGATCTCTGGCGGTTCCTGTAGCAACCTGAAGAGATTTATCGA
GGTAAAGCTGTTCCCACTAGTTTTGGTTCCTTTAATCCAAGGAGCTATTGTTTCCGCCGG
CGACCCATCCCTCGGTGGTCAGTCATTTGTTATGGCTCAAGCACTTCTGCCTTACGTGTC
CCATTTCGATGCGGACTCTGCGGATTTAATTGAAAACTACTTGGATGAATCAAAGCCTAC
AGATAAGACCAACGCAGTCGAAATAGTTATTGGTGAATTTGCTAAAGTGTTAGGCGATAT
GAAAGTCAACTGTTTGGATGTCGGTGCTCTGGACGGACTAGAGGACTCGAGCTTGTGCGA
AAATAACTATGATCCAGAGAAAGCCACCGATTTATCAGATGGCTTGTATATTACAAGGAC
TTTTGTCGAAGATAGGGCGAAGATAGGACTTGACATCAAAGACATGTTTGATAAATTGAA
CCTTAACGATATGGCAGGAGCAAAGCTAATTTACGATTCGGGTTGGAATTCTGAAATTGT
TAATGAAAATGGGAAGAAAGTCGGATACCGCAATATCGCAAGTTTCAGCAACAACACTGC
TGCACTGATGGGGGAGGAGCCAGTTTACAATCTTTATCGCTATACACTCACTGATACCAT
GGGGGATAAGGCAAGTTCCTATGGGCATACTATTGTTAATCAGTACTTCGATGCCGGTAT
CTTCGGTAGCCACCATCAAACATTGGCCGCAGAAGCTGCAGTAGCACTCATCATTTGGGG
ATACATTGTTCATGAGTTATATGAAACCTTAGATCGCTGTGTCAACCAAGGGTTTGCCGA
AGATGAAGATGGTGTACATTCCATCGACGAAGCAGTTGCCTACTGGATCGGATCCGACCA
ACAAACGGGGAGTAGGACAGCAGGATACCTCCTTTACCGCTTGACTGAAGAAGCAGGTGA
AATATTTAATCTTCCAGTAGAGTCTGGTCAAACCAGAACAAATAGGAATGTTCTGAAACT
TTTTAAAGAGGCTGCTCTACATATGACCTTCAACGATGCTTGCATTGAAGGAGACACTGT
GATCACAACTTTAGGCGCGACTATTGAAAAGCTTGTGTCTCAGATGTCGATTCCCTTGAT
TCAGCATCTCATTTACAATTTAAAGAAAAACGACAGGAAGAGGGTTAAAATCTATGCTCA
TGCTGTAGTACCTCTCCTTGCACCGTGCGCTGCTGATACTTTTGAACACCTCAAGAAGAA
ATTGATCTCTGAAACTTACGACGTGTCCGAGGTTGATTCAATCATCAGTATTATTCAGAG
TACTTACAGTTGCTTGGGATTGACATGCCGTGACATTGGGACACTAAGAGAAATGGCGAC
TCCAGTATGTTCTGACAGGGCAGAGTTGAGACCTCTTGCAGGATATGCACCATCAACTGA
CGTGAGAGAGTACTCTGATCTTGATGTTGACATTCGGTACATTGATATTATGATGAGGCA
AGGTGCTCTCAATGCAGCTCTCAACATCTACAGGTTTGGGAAACATTCGATTATAACATC
TAGAGGAGACCGTCAAGTGATAGCTCTACGTTCGCTTGCTGTTACCACTGGCCGATCAAT
TGTTCCATCTTTTTCTCTCTTTGAATCGTATTATGCCCAGAAAGGTCTTGATTTTACCGA
TGACCTTATCAGGTTTGAGCTCAGTTCTCCTGTTTCGGCTGCATCTCCTGACCAGAGGAG
GGCTCTAGTCGTAAATGCTCTCAAGTATGAGGTCATGTTCTTCGCAGCTCTTCAAAAGTT
GTACGATGCAGCACACGGATGCTCTTCAGAAGACCAAATTCGGTATTCCCAAGCCCAGCA
AGAATGGGATGTGGGAGCAGCTATGATCATTGGGTCTACCCAAAGTGCTGGAAGTGCAGA
TAATGGTGATCTAATGTACAATTTGGCTATATCACATTGCTCAAAATTCAACACTTGTGA
CCAATCTCAATCTATTCTTACAAAAGAAGCCAAAATCAATCAAAAAATTGAGGAATCACT
GTATGCTGGAGGCTATTTGCTCAAATCGAAGGCGTGTGCTGGTGTAGCTGACTTCGCGAA
GAGAATTGAGAATTTGCTCAAGGTTCCATTGATACAGGCCACTCTATTCTATGCAGTCAA
AAACGAAAATCTTCCTATTGCGTCAACCGATCCTGCACTTGCAGAGGGCTATATTTTCTC
GAGGTCTATTCTTCCGTACATTGACGAAGTCGATCCTACTGCAGCTGCTACAATCAGCAA
AAACTTCAACTTTCAGTTTACAGCCAAACCTGTTATCGATAGACACAAAGCCGTCTTCAC
CGCCTTCAATAACGCAATTAGCAAAACAAACAGCATCGACTGCAAAGACATTGGATATCT
CGATTCCAATGGTGGTGTTTGCCCTCCCGGCTCAGGGAAGGCGATCAGTTCTGCGTCCAC
ACAATCGCTTTCATTCTCGATGATCTTAGGGGTAATGACAAGTTTCCTTTGGGTCGTCCT
TTGATTCTTTCATCGTTCTCCACTAAATATGCCAGCAATACATGATAAAATATAGCACAA
AACATATTTATTTGAAAAAAAAAAAAA
>Chaetoceros_neogracile_RCC1993_MMETSP1336_tax1048532_ENA_HBMN01010887_HBMN01010887_1
CAAATGATAAGTTGGTTGACCTCATTAAGAACTTGCAATACATGTACAGTTGCTTAGGAG
TGACTTGCCAGGATGTCGGTACGCACGCCACTGGCATTAAATGTGATTATGATGCTGCTG
AACCTAGACTTTCCTTTGCAGGCTATGTCTCCAAGAATGATGTGAGAAATATATCTAAGT
TCGATAGAGACGTCACTCAGATTGCAATTTTATTGAAAGAGAAAAATGAATTATCTGCAA
GGGAGCTATACCACAAAGGAAGAAATGTTGCTGGTGAAAATGGATTCCGCTCTCTTCAAA
GCCTTGCCACACACGAGGATTTGAATTATTCATCGACTGATGAAACTCGTATTTACAAGA
TGTACGAGGAGTTTTATGGTGATCGTCCTATGTTTGCAGATGATGTGACCTCGGAGGCTT
TGTTGGACAAAGGGTTGGCTGAATTTACAGTTCCAGTATTGCTGAAGGCCATGGTGCTTC
CACATTATGCAATTAGGTCGTTCTTCGCTGCTTTAGATGTATGCAAAGAGAATCCAAGTC
TAGCAGAAGAATTTTGGGACAAGGGAGTAGCTGTTCTTGTTGGTTCTATCGAATCTGCCG
AGGTTGGTGATTCAGGAAAAGGAAGCTTGCACGGGCAGAGTTGGTTTGCGTTGGGCAAAG
AGTATTGCGGGTATTTCAAATGTGCTGACGGAACCATCGGAACCAACGCACAAAGTATTC
CTCCTGCCTCTATCAAAATGATGCAGAATATCGAAATGGGACGCCAAGCTATTCATCAAT
CTAATTGTAATGGTGTGAAATCGAGAGTGAGAGCAATTGAAAGTCTCATGATCACACCTA
TTATTCAGGGACTGCTATATCACACAGCCAAGCGTCAGCTTGTAAATGATGATAGCAGTT
ATGGAAGCTCTTGGGCTTTTGCAAAAGCAATAATGCCTGTGATTCATGTAAGGCAGAAGG
CTGATGTGGAAGTTCTCGGTAACAGCCTTTCCACTCCAGGGGAATTCGATGCGAAAACTC
TATGGGCTGTAATCGTTCTTTCGCTTGATGACTTTGGAATTGACTGTAAAGATATTGGCT
CTGATACTATGGGAATTCTCAATCGCGATACTTCCTTTTGTGATTTCGCTGCAGATTACA
CTGACTTCCCCACTGCATCACCTGTTCAAGGACAACCTCGACCACCCACGAGGAACCCGT
CCCCTGCACCTACCGCTGCTGATTCAAGTGACGAAATAAATCCTATTTTGATTTCAGGAT
ATACGTTTACCAATTTGGCCGATGCAACGAAAAAAGCCAAAATTGCTTTGGATTTAAGAG
ACTTTCTCAATTTGGATGGCCGCCTTGACATTGCGCATGATAAGTCCCTCAAGATTTATA
AAGATGGTGTTCATTCTTCCAAGTCTCTCCAAAGTCTTTCTTTGAAGATGCAAGATGAAA
TGGCGAGCGATTCCTACTTCAATTTTTATCGCAATGCTTTTCGAAATGACCCGCTGTTTG
GGAAGATTGGAGGTGATGATAGTGGCACTTATGCCGATATTTATGCGGACAAGGTCGTCG
GCGATGCTCTTGTTGCAGGAACAGATAATCACCTGGCATATGAAGCTGCTGTCTCCATGA
CCATGTGGATGCAGATAGTGCATCAATTGGAGACAGCGGTTAAGCAGTGCGGGGATACTT
CCTCTGCCATGAATGCCGGGCTTTCGGTTGATGCTGCACTCGCATATTATGTCGGGGTAA
GCCAAACAAAAGGCGATACTGATGGTTATCTCCTTTACAGTTTTGCTCAGAGAACTGCGA
ATTTATTCAAAACTGTAGAAGCAGTGACAGGAGAGGCGAGGGCAAATGTTGCTGCTATTG
CCCTGTTCAAAGATCTGAAAGCTGAAGCTATCAAATGTGATGGTGGTCCCGACCATTTCA
AGACTCTTCGTCTGTTGGC
>Chaetoceros_neogracile_RCC1993_MMETSP1336_tax1048532_ENA_HBMN01002971_HBMN01002971_1
ATCACAACCACATTCATTACGATAGCGTCGCGTGGAGACCGCTAATCCCTGATACCGCTG
AACTCAAATTAATATGAGGCTAATAAACTCTTTCTCCTTACTCCCATTGCTTGCATTCTT
CAGTTCGTCCTCAGTTGTGAGGAGTGCTGAAGATGAAGAAGGAACGAAGCTAGTTGGAAA
TACAATCACAAGAACAGATATTTCTAGCCTTGCTGATGTCGCAAAAGATATCAGAGACAT
GGATACCTACTGTAGTGAAAGTAACGTTGAACAGGCTCGCGATATTTACAAGGATGGAAA
GTATGGAGAATATTCACTTCGCTACCTTGCAACTCACGCACATCACATCAACAACGACCT
CACCTTCGCATTCCAAATGTACGGGTTATCCGGTGGAAAGCCGGAGGATGCCGCGAATTA
CGAACTGTTTGCTTCGCAGTACATTGACAAATTGTTTGATGAAGGCAATTGTGGTCCTGC
TGTTCTTGCCTCGCTTGAACTCACCTTGTGGATGCATGTATCATATGTCAACTGGGATCT
CTTGAGATCGTGTTCCATTGCAGCTGATCCAGAGTTTGATAACTTGGCTGCTGGAGTGGA
CAATTTGCCGGGCAAGGCCGACCAAATAGTTGCGTACTGGGTAGGTTCTTTGCAAGACGC
ACCTGATGGTACTGATGGATACTCTCTTTATTCAAAGGCAAATATTGCCGGTGCTAATTT
TGGAACTAATGTTTTCTCCGGGTCAAGGGCTAACAAGAACATCCTCGACGCCTACGAGGT
TATCAGCGGAATCCTCAGTCAGGAAGATGCCTGCACTAGTGATTTCACAAAATTAAAAAC
TAGTGAAGCACTTTGGCCAGCTCTTGTTGACATTTCAAGACAAATGTTGGTTCCTCAAAT
CCAACAGCTCATTTACGCCATGCTCGAAGAAAATTATGATGGCGTTGGGATTCATGCAAG
AATTGTTGTTCCACAGCTATCACAATGCCGATACTCGAACTACAAGTTCCTTAAGGAAGT
CCTTCTTGACAATCCATACGATTCGTCAAATTTCCACAAAACTCTCAAGGCATTGCAGTC
TTCTTACTCTTGCCTTGGTCTCTCTTGTCGGGACATTGGTATTCCTCATGAATTCAATGA
CAGTTCTCTTGGGTGTAACGAGTATAGCGATGTGCCTACCTTGGCTGGATATCCTGCAGG
TAGTTATGTCACAGAGGAGTCAAAAATTGATTTGGATATTCACCAGATCAACGTTTTGAC
ACAATTTGATCACGATGAATTTTGGGAGAGCGCAAAGTACATCTATCTATTTGGAAAGAA
TTCAATGATAGATGACTACTATGCCGATGACGATGAAGTTTTAAACGACAAGTACCTTTC
TCTTCATTCTTTGGCAATAGACGGATCAAGAGACCAAGCTTTATTCTACGGTGAATTCAT
CAGTTACTTCGACGATCCAAATTACGCCGATACTATCGTTCGAGATACCTTTGATAATAC
TGGGCGTTGGATGAATAAGCCAAGGGTTCAACGTGCAGCTGTGATTCGTGTCACACTGCA
AGCCAAGATTATGTACATGCACATTCTTTCCAAATTGAATCAGGCAGTGAGCAGCTGTGT
CTCAAGAGCGGTGCCGAGAATTGATAACCTCCCAGAGGACGAAGGCGTCATCGATGCATG
GGATGAAGTTGCAGCTTTCATTATCGGCTCTTTGGAAGGAGAGGAAATTGGTGGCTCCTC
TGATTTTAACGATGGCACATCGTTGTGGGGCTTAGCGAATAGCCGCGCCATAGAATTCGG
TAGAACTAACGAGCAGGGTTACGCCATTTCAAACGCTGCGATCTACAACTTACTCTTGGC
TGGAAAGGGGAAGATTTCCGCACAGAGTTGTGCAAATCTTGACCGCACCGCTTTTGGAAT
TGCACATTTGCTCTTCATTCCGCTCTTCCAAAGTGTTGTCAAGTATGCAATCGTCAATCA
ATATGAGATTGCTTCTTCTGACGATGCTGATATTGCTCTTGGTGAAACATTTGCGAACTC
GGTGATCCCAGTATTGAACCACTACGATCCTGTAAGCGCAAGAACTCTTGTGGACAATAT
GGTTCCAACCGACGAATTCCAAAATTTAGTTCAATCGGGACCACAAGCAGTTGCGGACGC
CTTCCTTGCTGTTGCTGATGACTTTAATATCGAATGTGAGTACATCGGAAAGAGTTATGA
GGTTGACGCATGCAGGCATTACCAATCGGTTCTCAAGAGTAGTAGTGCTAGCAGAGTCTC
TGTTGTTTTTGCAGGAATATTGAGCACAGTAGGAATTGCACTGTTGATGTAAGGGAAGAC
ATGCTGAACGGGATGCAAAGAGCAGTAGCATCAAGTTGACCTTCTTCAAGAAATATAAAT
TTATTAATGATTGTTTGTAATAAAAAAAA
