# Supplementary material for: Whole-genome scanning reveals environmental selection mechanisms that shape diversity in populations of the epipelagic diatom Chaetoceros
Source: PLoS Biol. 2022 Nov 28;20(11):e3001893. doi: 10.1371/journal.pbio.3001893 (PMC9731442; doi:10.1371/journal.pbio.3001893)
Supplement: S13 Data — (A) Z-score normalised environmental variables. (B) Correlation test P-value of the environmental variables before cleaning. (C) Spearman’s correlation coefficient of the environmental variables before cleaning. (D) Correlation test P-value of the environmental variables after cleaning. (E) Spearman’s correlation coefficient of the environmental variables after cleaning. (XLSX) [file pbio.3001893.s049.xlsx]

## Sheet: S13A
S13A Data. Z-score normalized environmental variables.
Temperature	Salinity	Silicate	Phosphate	Oxygen	Iron	Nitrite_Nitrate
-0.692711	1.1761	-0.461346	-0.493221	-1.07236	0.606084	-0.500982
0.274723	0.788579	-0.456172	-0.845523	1.13625	0.606084	-0.500982
1.57254	1.08807	-0.424861	-0.829868	0.188886	0.157949	-0.733283
-0.893115	0.803447	0.621551	0.140361	-0.585184	1.23756	-1.54592
-0.989857	0.707115	-0.383686	-0.265148	0.412305	0.93116	-1.20647
-0.991978	0.483587	-0.432052	-0.477105	1.31535	0.93116	-1.20647
-0.105275	0.380482	-0.490377	-0.97717	0.293667	0.806102	-1.22415
0.497376	-1.41663	-0.490377	-0.97717	-0.145325	0.806102	-1.22415
2.49759	-1.32068	3.28598	2.76122	-1.57908	-1.27593	3.25611
-0.429053	-0.154017	0.206895	1.02792	1.82154	-1.23458	2.51982
-0.0867417	-2.05085	-0.311982	-0.140006	0.151729	-1.23458	2.51982
0.062938	0.0218818	0.0215627	0.514272	-1.31661	-0.335934	-0.616217
-0.719934	-0.5511	-0.232096	0.240995	0.143561	-0.335934	-0.616217
0.00349917	0.044005	-0.453043	0.320447	-0.764717	-1.66524	1.0791

## Sheet: S13B
S13B Data. Correlation test P-value of the environmental variables before cleaning.
	Temperature	Salinity	Silicate	Phosphate	Nitrate	Nitrite	Ammonium	Oxygen	Iron
Temperature	0	0.261661	0.021166	0.142997	0.0782915	0.38487	0.781643	0.187046	0.176889
Salinity	0.261661	0	0.229726	0.168218	0.039594	0.1344	0.977155	0.605508	0.0418527
Silicate	0.021166	0.229726	0	3.08867e-05	0.0280174	0.229026	0.719429	0.106993	0.210091
Phosphate	0.142997	0.168218	3.08867e-05	0	0.0185505	0.0328247	0.32156	0.179309	0.0119624
Nitrate	0.0782915	0.039594	0.0280174	0.0185505	0	0.25021	0.469061	0.939932	0.0303544
Nitrite	0.38487	0.1344	0.229026	0.0328247	0.25021	0	0.000369144	0.582559	0.000101714
Ammonium	0.781643	0.977155	0.719429	0.32156	0.469061	0.000369144	0	0.344981	0.0516153
Oxygen	0.187046	0.605508	0.106993	0.179309	0.939932	0.582559	0.344981	0	0.541797
Iron	0.176889	0.0418527	0.210091	0.0119624	0.0303544	0.000101714	0.0516153	0.541797	0

## Sheet: S13C
S13C Data. Spearman's correlation coefficient of the environmental variables before cleaning.
	Temperature	Salinity	Silicate	Phosphate	Nitrate	Nitrite	Ammonium	Oxygen	Iron
Temperature	1	-0.279121	-0.0572058	-0.0220022	0.483985	0.00220998	-0.0154698	-0.375824	-0.523765
Salinity	-0.279121	1	-0.235424	-0.358636	-0.408846	-0.183428	0.0640894	0.138462	0.510505
Silicate	-0.0572058	-0.235424	1	0.845815	0.426995	0.338499	0.236728	-0.204621	-0.3031
Phosphate	-0.0220022	-0.358636	0.845815	1	0.331862	0.588501	0.460181	-0.345435	-0.610625
Nitrate	0.483985	-0.408846	0.426995	0.331862	1	0.106667	-0.0755556	-0.0685093	-0.582222
Nitrite	0.00220998	-0.183428	0.338499	0.588501	0.106667	1	0.933333	-0.165748	-0.542222
Ammonium	-0.0154698	0.0640894	0.236728	0.460181	-0.0755556	0.933333	1	-0.280667	-0.36
Oxygen	-0.375824	0.138462	-0.204621	-0.345435	-0.0685093	-0.165748	-0.280667	1	0.324867
Iron	-0.523765	0.510505	-0.3031	-0.610625	-0.582222	-0.542222	-0.36	0.324867	1

## Sheet: S13D
S13D Data. Correlation test P-value of the environmental variables after cleaning.
	Temperature	Salinity	Silicate	Phosphate	Oxygen	Iron	Nitrite_Nitrate
Temperature	0	0.261661	0.021166	0.142997	0.187046	0.176889	0.10434
Salinity	0.261661	0	0.229726	0.168218	0.605508	0.0418527	0.0239092
Silicate	0.021166	0.229726	0	3.08867e-05	0.106993	0.210091	0.0335364
Phosphate	0.142997	0.168218	3.08867e-05	0	0.179309	0.0119624	0.00307876
Oxygen	0.187046	0.605508	0.106993	0.179309	0	0.541797	0.772429
Iron	0.176889	0.0418527	0.210091	0.0119624	0.541797	0	3.60183e-05
Nitrite_Nitrate	0.10434	0.0239092	0.0335364	0.00307876	0.772429	3.60183e-05	0

## Sheet: S13E
S13E Data. Spearman's correlation coefficient of the environmental variables after cleaning.
	Temperature	Salinity	Silicate	Phosphate	Oxygen	Iron	Nitrite_Nitrate
Temperature	1	-0.279121	-0.0572058	-0.0220022	-0.375824	-0.523765	0.360226
Salinity	-0.279121	1	-0.235424	-0.358636	0.138462	0.510505	-0.355807
Silicate	-0.0572058	-0.235424	1	0.845815	-0.204621	-0.3031	0.334074
Phosphate	-0.0220022	-0.358636	0.845815	1	-0.345435	-0.610625	0.584077
Oxygen	-0.375824	0.138462	-0.204621	-0.345435	1	0.324867	-0.165748
Iron	-0.523765	0.510505	-0.3031	-0.610625	0.324867	1	-0.871111
Nitrite_Nitrate	0.360226	-0.355807	0.334074	0.584077	-0.165748	-0.871111	1
